# Supplementary material for: The Transcriptome of Exophiala dermatitidis during Ex-vivo Skin Model Infection
Source: Front Cell Infect Microbiol. 2016 Oct 24;6:136. doi: 10.3389/fcimb.2016.00136 (PMC5075926; doi:10.3389/fcimb.2016.00136)
Supplement: Supplementary Table 1 — Summary of all results and raw data. [file Table1.xlsx]

## Sheet: Overview
Sheet Name	Caption
Overview	Overview of the tables
Mapping Results	Overview of the mapping statistics
exoDer updated annotation	Genes in Exophiala Dermatitidis previously annotated by Chen et al. 2014 with updated splice forms or UTR
exoDer new Protein	New Protein as reported by transcdecoder
exoDerNewProteinNoCDSOverlap	New Proteins where the CDS does not overlap in sense or in antisense CDS from the Chen 2014 protein annotation
Protein functional annotation	Functional annotation for all reported proteins
Proteins upregulated	Set of upregulated proteins in the skin experiment w.r.t the control
Proteins downregulated	Set of downregulated proteins in the skin experiment w.r.t. the control
GoStat GO UP	GO terms overrepresented in the set of upregulated genes
GoStat GO DOWN	GO terms overrepresented in the set of downregulated genes
ncRNA upregulated	List of upregulated small ncRNA
ncRNA downregulated	List of downregulated small ncRNAs
assembled ncRNA	List of PASA-assembled ncRNAs
assembled ncRNA upregulated	List of upregulated PASA-assembled ncRNAs
assembled ncRNA upregulated	List of downregulated PASA-assembled ncRNAs
TAT transcript	List of RNAs with coding potential or similarity to other protein coding genes
TAT upregulated	List of upregulated TAT transcript
TAT downregulated	List of downregulated TAT transcript
Energy metabolism	List of genes involved in the energy metabolism and nutrient sensing

## Sheet: Mapping_Statistics
	Skin Control	Skin Control	Skin Control	Skin	Skin	Skin
Number of input reads	54271475	67264072	57771473	71912123	25118528	9842405
Average read length	184	184	172	191	161	130
Uniquely mapped reads number	35604494	50000281	19713219	22687096	19660209	6973856
Uniquely mapped reads %	65.60%	74.33%	34.12%	31.55%	78.27%	70.86%
Uniquely mapped against human	32092	30710	29490	17390	51112	12339
Uniquely mapped against human %	0.000901347	0.000614197	0.00149595	0.000766515	0.00259977	0.00176932
Number of reads mapped to multiple loci	424454	704169	373132	395637	393811	133190
% of reads mapped to multiple loci	0.0078	0.0105	0.0065	0.0055	0.0157	0.0135
% of reads unmapped: too short	33.61%	24.62%	65.23%	67.90%	20.16%	27.79%
Number of reads unmapped: too short	18210435	16528912	37655632	48812000	5013396	2723020
% of unmapped reads mapping to rRNA	88.96%	86.61%	96.67%	98.76%	83.08%	85.84%
% of total reads mapping to rRNA	0.298499	0.212828	0.630098	0.670356	0.165819	0.237487

## Sheet: exoDer_updated_annotation
# PASA_UPDATE: HMPREF1120_03784T0, single gene model update, valid-1, status:[pasa:asmbl_16757,status:14], valid-1
Supercontig_1.3	0	gene	2203874	2205849	0	-	0	ID=HMPREF1120_03784;Name=HMPREF1120_03784T0
Supercontig_1.3	0	mRNA	2203874	2205849	0	-	0	ID=HMPREF1120_03784T0;Parent=HMPREF1120_03784;Name=HMPREF1120_03784T0
Supercontig_1.3	0	five_prime_UTR	2205263	2205849	0	-	0	ID=HMPREF1120_03784T0.utr5p1;Parent=HMPREF1120_03784T0
Supercontig_1.3	0	exon	2203874	2205849	0	-	0	ID=HMPREF1120_03784T0.exon1;Parent=HMPREF1120_03784T0
Supercontig_1.3	0	CDS	2204453	2205262	0	-	0	ID=cds.HMPREF1120_03784T0;Parent=HMPREF1120_03784T0
Supercontig_1.3	0	three_prime_UTR	2203874	2204452	0	-	0	ID=HMPREF1120_03784T0.utr3p1;Parent=HMPREF1120_03784T0
#PROT HMPREF1120_03784T0 HMPREF1120_03784	MKISAVLFGTLFASAVSADALDDAIALFKRQSVQLSTGGSDTTSATQTSSSVPTSSSSSDDDTTSSLTQTSSGSISVESSTVTQTPTWSPSTTVIVRTSTYTPTNSEGSATTTEASVSTVSTSTVTPSRTLITTSATQEVITTITSVSAGSTVHITSTGSSVVPVTTSVDPASLTSGSGHHSSSGLSSTAKKTIGGVVGGVGGALLLAGLAYTAWRIWGKKRNLHDDDLYDPNLNQDKLSANTGSDSTPFRSTLDQYHQPGPVNTASNF*
# PASA_UPDATE: HMPREF1120_03232T0, single gene model update, valid-1, status:[pasa:asmbl_15626,status:14], valid-1
Supercontig_1.3	0	gene	658147	663313	0	-	0	ID=HMPREF1120_03232;Name=HMPREF1120_03232T0
Supercontig_1.3	0	mRNA	658147	663313	0	-	0	ID=HMPREF1120_03232T0;Parent=HMPREF1120_03232;Name=HMPREF1120_03232T0
Supercontig_1.3	0	five_prime_UTR	662849	663313	0	-	0	ID=HMPREF1120_03232T0.utr5p1;Parent=HMPREF1120_03232T0
Supercontig_1.3	0	exon	662619	663313	0	-	0	ID=HMPREF1120_03232T0.exon1;Parent=HMPREF1120_03232T0
Supercontig_1.3	0	CDS	662619	662848	0	-	0	ID=cds.HMPREF1120_03232T0;Parent=HMPREF1120_03232T0
Supercontig_1.3	0	exon	658147	662543	0	-	0	ID=HMPREF1120_03232T0.exon2;Parent=HMPREF1120_03232T0
Supercontig_1.3	0	CDS	659225	662543	0	-	1	ID=cds.HMPREF1120_03232T0;Parent=HMPREF1120_03232T0
Supercontig_1.3	0	three_prime_UTR	658147	659224	0	-	0	ID=HMPREF1120_03232T0.utr3p1;Parent=HMPREF1120_03232T0
#PROT HMPREF1120_03232T0 HMPREF1120_03232	MSSQILPDDLSKAALTVTLNEIPPQPLDTGQDQAQPLSRQDPRKTGTSFRSKSTTVSGEDSQKPNAVSPLPVEVIQRILWTVDANTFASLVLLNRVWYEAAQQKELYAHHLSRCPSYALANTVITGPFRKNDLLRLKSKFAAEVRRNLFEAYLRPRQTLINLISVNASSSAALPGAEAFRFSFSPNGRSVLALSSSRIYVLDATSDIATVRKELKTLRRPLSASITDGGTILAVLSSQYQANIYHLSDTGVKHSQVLVMDHSPRTITLAPEGTVLAAAYEGGVEVFSLAPNALATDRRAVRSEAVDALSFSGDGSMLVGSTQSLDEPSAIVITAPFYTENDLPPREVHSRMWTNQILFPQISSICSHAELLQGHTEGDANWLFTYDHSLMNYRAVRTDD…
# ORIGINAL: HMPREF1120_04304T0 original gene structure, not modified by PASA
Supercontig_1.3	exoDer1	gene	3617436	3618091	0	+	0	ID=HMPREF1120_04304;Name=HMPREF1120_04304T0
Supercontig_1.3	exoDer1	mRNA	3617436	3618091	0	+	0	ID=HMPREF1120_04304T0;Parent=HMPREF1120_04304;Name=HMPREF1120_04304T0
Supercontig_1.3	exoDer1	exon	3617436	3617508	0	+	0	ID=HMPREF1120_04304T0.exon1;Parent=HMPREF1120_04304T0
Supercontig_1.3	exoDer1	CDS	3617436	3617508	0	+	0	ID=cds.HMPREF1120_04304T0;Parent=HMPREF1120_04304T0
Supercontig_1.3	exoDer1	exon	3617569	3617648	0	+	0	ID=HMPREF1120_04304T0.exon2;Parent=HMPREF1120_04304T0
Supercontig_1.3	exoDer1	CDS	3617569	3617648	0	+	0	ID=cds.HMPREF1120_04304T0;Parent=HMPREF1120_04304T0
Supercontig_1.3	exoDer1	exon	3617712	3617837	0	+	0	ID=HMPREF1120_04304T0.exon3;Parent=HMPREF1120_04304T0
Supercontig_1.3	exoDer1	CDS	3617712	3617837	0	+	0	ID=cds.HMPREF1120_04304T0;Parent=HMPREF1120_04304T0
Supercontig_1.3	exoDer1	exon	3617892	3617971	0	+	0	ID=HMPREF1120_04304T0.exon4;Parent=HMPREF1120_04304T0
Supercontig_1.3	exoDer1	CDS	3617892	3617971	0	+	0	ID=cds.HMPREF1120_04304T0;Parent=HMPREF1120_04304T0
Supercontig_1.3	exoDer1	exon	3618031	3618091	0	+	0	ID=HMPREF1120_04304T0.exon5;Parent=HMPREF1120_04304T0
Supercontig_1.3	exoDer1	CDS	3618031	3618089	0	+	0	ID=cds.HMPREF1120_04304T0;Parent=HMPREF1120_04304T0
Supercontig_1.3	exoDer1	three_prime_UTR	3618090	3618091	0	+	0	ID=HMPREF1120_04304T0.utr3p1;Parent=HMPREF1120_04304T0
#PROT HMPREF1120_04304T0 HMPREF1120_04304	MGAKVPRNFRLLEELEKGEKGLGAEACSYGLADSDDLMMTNWNGTILGPPHSAHENRIYSVNIHCGASYPDEPPSIQFVSRINLPCVDQKTGKVDPSKLPCLANWKRDYTMETILIELRRYMALPQHKKLPQPPEGTTF
# PASA_UPDATE: HMPREF1120_04333T0, single gene model update, valid-1, status:[pasa:asmbl_17897,status:14], valid-1
Supercontig_1.3	0	gene	3682336	3684691	0	-	0	ID=HMPREF1120_04333;Name=HMPREF1120_04333T0
Supercontig_1.3	0	mRNA	3682336	3684691	0	-	0	ID=HMPREF1120_04333T0;Parent=HMPREF1120_04333;Name=HMPREF1120_04333T0
Supercontig_1.3	0	five_prime_UTR	3684479	3684691	0	-	0	ID=HMPREF1120_04333T0.utr5p1;Parent=HMPREF1120_04333T0
Supercontig_1.3	0	exon	3684206	3684691	0	-	0	ID=HMPREF1120_04333T0.exon1;Parent=HMPREF1120_04333T0
Supercontig_1.3	0	CDS	3684206	3684478	0	-	0	ID=cds.HMPREF1120_04333T0;Parent=HMPREF1120_04333T0
Supercontig_1.3	0	exon	3684041	3684157	0	-	0	ID=HMPREF1120_04333T0.exon2;Parent=HMPREF1120_04333T0
Supercontig_1.3	0	CDS	3684041	3684157	0	-	0	ID=cds.HMPREF1120_04333T0;Parent=HMPREF1120_04333T0
Supercontig_1.3	0	exon	3683782	3683993	0	-	0	ID=HMPREF1120_04333T0.exon3;Parent=HMPREF1120_04333T0
Supercontig_1.3	0	CDS	3683782	3683993	0	-	0	ID=cds.HMPREF1120_04333T0;Parent=HMPREF1120_04333T0
Supercontig_1.3	0	exon	3683600	3683734	0	-	0	ID=HMPREF1120_04333T0.exon4;Parent=HMPREF1120_04333T0
Supercontig_1.3	0	CDS	3683600	3683734	0	-	1	ID=cds.HMPREF1120_04333T0;Parent=HMPREF1120_04333T0
Supercontig_1.3	0	exon	3683313	3683547	0	-	0	ID=HMPREF1120_04333T0.exon5;Parent=HMPREF1120_04333T0
Supercontig_1.3	0	CDS	3683313	3683547	0	-	1	ID=cds.HMPREF1120_04333T0;Parent=HMPREF1120_04333T0
Supercontig_1.3	0	exon	3682336	3683261	0	-	0	ID=HMPREF1120_04333T0.exon6;Parent=HMPREF1120_04333T0
Supercontig_1.3	0	CDS	3682587	3683261	0	-	0	ID=cds.HMPREF1120_04333T0;Parent=HMPREF1120_04333T0
Supercontig_1.3	0	three_prime_UTR	3682336	3682586	0	-	0	ID=HMPREF1120_04333T0.utr3p1;Parent=HMPREF1120_04333T0
#PROT HMPREF1120_04333T0 HMPREF1120_04333	MGIFNHWNRGQKSTESSDINSEHDVEAIPPVFSKPGEPNTEALPVRSHTDAVDDERVRFLDTFTPQEQKEIIRKVDYRLLVTIGVIYLVKQIDVNNASNVKVLAVGKPTNILKQLDMTADQYNWVQSIYYISYIIFELPSNLFLKKMTPRVFQTRICAAWGLVLACHAAVKNKEGLYAARFFLGLAEAGLFPSIVTHLCNWYRSDEMGKPIMWLFGIFNLAGIIGSLLVYGISYLDGKQGLSSWQWVFLIEGVATIAFAGLIWVIYPDYPQSPRSRKWLTPREQKFLEMRLTENAPRTQDASFSWQEIVNTVKDPRIWTFMLAQILMNIGGFGLSWFLPTITTDLGFAGLPRNQLLNIPPAAAGIIAIIIVAWILKRAYLPRPLLTVIIVLCEVGTFAI…
# PASA_UPDATE: HMPREF1120_03318T0.1.5629324f, alt-splice addition, valid-1, status:[pasa:asmbl_13049,status:25], valid-1
# PASA_UPDATE: HMPREF1120_03318T0, single gene model update, valid-1, status:[pasa:asmbl_13050,status:14],[pasa:asmbl_13051,status:13], valid-1
Supercontig_1.3	0	gene	874540	880785	0	+	0	ID=HMPREF1120_03318;Name=HMPREF1120_03318T0
Supercontig_1.3	0	mRNA	874540	880770	0	+	0	ID=HMPREF1120_03318T0.1.5629324f;Parent=HMPREF1120_03318;Name=HMPREF1120_03318T0
Supercontig_1.3	0	five_prime_UTR	874540	875020	0	+	0	ID=HMPREF1120_03318T0.1.5629324f.utr5p1;Parent=HMPREF1120_03318T0.1.5629324f
Supercontig_1.3	0	five_prime_UTR	875076	875214	0	+	0	ID=HMPREF1120_03318T0.1.5629324f.utr5p2;Parent=HMPREF1120_03318T0.1.5629324f
Supercontig_1.3	0	exon	874540	875020	0	+	0	ID=HMPREF1120_03318T0.1.5629324f.exon1;Parent=HMPREF1120_03318T0.1.5629324f
Supercontig_1.3	0	exon	875076	876432	0	+	0	ID=HMPREF1120_03318T0.1.5629324f.exon2;Parent=HMPREF1120_03318T0.1.5629324f
Supercontig_1.3	0	CDS	875215	876432	0	+	0	ID=cds.HMPREF1120_03318T0.1.5629324f;Parent=HMPREF1120_03318T0.1.5629324f
Supercontig_1.3	0	exon	876493	880770	0	+	0	ID=HMPREF1120_03318T0.1.5629324f.exon3;Parent=HMPREF1120_03318T0.1.5629324f
Supercontig_1.3	0	CDS	876493	879435	0	+	0	ID=cds.HMPREF1120_03318T0.1.5629324f;Parent=HMPREF1120_03318T0.1.5629324f
Supercontig_1.3	0	three_prime_UTR	879436	880770	0	+	0	ID=HMPREF1120_03318T0.1.5629324f.utr3p1;Parent=HMPREF1120_03318T0.1.5629324f
Supercontig_1.3	0	mRNA	874540	880785	0	+	0	ID=HMPREF1120_03318T0;Parent=HMPREF1120_03318;Name=HMPREF1120_03318T0
Supercontig_1.3	0	five_prime_UTR	874540	875214	0	+	0	ID=HMPREF1120_03318T0.utr5p1;Parent=HMPREF1120_03318T0
Supercontig_1.3	0	exon	874540	876432	0	+	0	ID=HMPREF1120_03318T0.exon1;Parent=HMPREF1120_03318T0
Supercontig_1.3	0	CDS	875215	876432	0	+	0	ID=cds.HMPREF1120_03318T0;Parent=HMPREF1120_03318T0
Supercontig_1.3	0	exon	876493	880785	0	+	0	ID=HMPREF1120_03318T0.exon2;Parent=HMPREF1120_03318T0
Supercontig_1.3	0	CDS	876493	879435	0	+	0	ID=cds.HMPREF1120_03318T0;Parent=HMPREF1120_03318T0
Supercontig_1.3	0	three_prime_UTR	879436	880785	0	+	0	ID=HMPREF1120_03318T0.utr3p1;Parent=HMPREF1120_03318T0
#PROT HMPREF1120_03318T0.1.5629324f HMPREF1120_03318	MNVNYFTCTLGEAIHYQQGKAYRTINEFIEFKSGQTPDLPAIGFFVPGQASSGQPWKTEILSFKDVQNGSRVAAQALSRTINAEPGQTVALLCPSSASFLFTWLGLIRLGHPVLLIAPQCSPTAIAHLCQACRVSYLLYDVKYEDLATATVGTSLGQGCGSLSALLLPFDAEHIFDAISEPSDGFTEDSSNDYIKVDETDIAYLHHTSGTSSGVPKPIPQTHHAAIGVLPTLDGSKQATFTTTPLYHGGVADLFRSWTSNALIWLFPAQDMPITAANVCKCLEGAATAAMKHRAPEVKYFSSVPYVLQMMANDKHGLKYLQSMDIVGVGGAALPTEVGDRLVNKSVNLVSRFGSAECGFLMSSHRDFTTDKEWQYLRPMPAAKFFKFEPRESGLLELVV…
#PROT HMPREF1120_03318T0 HMPREF1120_03318	MNVNYFTCTLGEAIHYQQGKAYRTINEFIEFKSGQTPDLPAIGFFVPGQASSGQPWKTEILSFKDVQNGSRVAAQALSRTINAEPGQTVALLCPSSASFLFTWLGLIRLGHPVLLIAPQCSPTAIAHLCQACRVSYLLYDVKYEDLATATVGTSLGQGCGSLSALLLPFDAEHIFDAISEPSDGFTEDSSNDYIKVDETDIAYLHHTSGTSSGVPKPIPQTHHAAIGVLPTLDGSKQATFTTTPLYHGGVADLFRSWTSNALIWLFPAQDMPITAANVCKCLEGAATAAMKHRAPEVKYFSSVPYVLQMMANDKHGLKYLQSMDIVGVGGAALPTEVGDRLVNKSVNLVSRFGSAECGFLMSSHRDFTTDKEWQYLRPMPAAKFFKFEPRESGLLELVV…
# PASA_UPDATE: HMPREF1120_04293T0, single gene model update, valid-1, status:[pasa:asmbl_17815,status:14], valid-1
Supercontig_1.3	0	gene	3586892	3589572	0	-	0	ID=HMPREF1120_04293;Name=HMPREF1120_04293T0
Supercontig_1.3	0	mRNA	3586892	3589572	0	-	0	ID=HMPREF1120_04293T0;Parent=HMPREF1120_04293;Name=HMPREF1120_04293T0
Supercontig_1.3	0	five_prime_UTR	3589109	3589572	0	-	0	ID=HMPREF1120_04293T0.utr5p1;Parent=HMPREF1120_04293T0
Supercontig_1.3	0	exon	3586892	3589572	0	-	0	ID=HMPREF1120_04293T0.exon1;Parent=HMPREF1120_04293T0
Supercontig_1.3	0	CDS	3587411	3589108	0	-	0	ID=cds.HMPREF1120_04293T0;Parent=HMPREF1120_04293T0
Supercontig_1.3	0	three_prime_UTR	3586892	3587410	0	-	0	ID=HMPREF1120_04293T0.utr3p1;Parent=HMPREF1120_04293T0
#PROT HMPREF1120_04293T0 HMPREF1120_04293	MGIRAAPSQSQSEAEPFPAFDEDDEECLAYERQAEEGRGQSHSQSRRKDGTRRSSINAQFSSRANRTRTSSLIQSFVESHPPLGMWQATGEVGSKIPTLPEIRNGAFADDGWTHEGQMERRGAKPTEQRMERTSSASTRTRKSSLSAGTNANASANANVHPVIVEERHDYFPGNRKASIPLQEPLVEEATATQQEQKPSENYTDTAEKEQYQYQSSISSQQHDPNGPQTVHIQNGPDETGTYPNGYRFPKKHTWKQSTMIGLRAFWKFVLTPFGFVMTIYGLNIIGWGAMIFFVLLKAAPAMCHPNCEDDNSARQKWIEIDSQILNALFCVTAFGLFPWRARDFYYLMRWRLLGDQLCHRRLAGIYRSWYRLPGSDKLPENLGPPPVYDKKHPRTPESP…
# PASA_UPDATE: HMPREF1120_03980T0, single gene model update, valid-1, status:[pasa:asmbl_17186,status:14], valid-1
Supercontig_1.3	0	gene	2734239	2736162	0	-	0	ID=HMPREF1120_03980;Name=HMPREF1120_03980T0
Supercontig_1.3	0	mRNA	2734239	2736162	0	-	0	ID=HMPREF1120_03980T0;Parent=HMPREF1120_03980;Name=HMPREF1120_03980T0
Supercontig_1.3	0	five_prime_UTR	2736116	2736162	0	-	0	ID=HMPREF1120_03980T0.utr5p1;Parent=HMPREF1120_03980T0
Supercontig_1.3	0	five_prime_UTR	2735581	2736038	0	-	0	ID=HMPREF1120_03980T0.utr5p2;Parent=HMPREF1120_03980T0
Supercontig_1.3	0	exon	2736116	2736162	0	-	0	ID=HMPREF1120_03980T0.exon1;Parent=HMPREF1120_03980T0
Supercontig_1.3	0	exon	2734239	2736038	0	-	0	ID=HMPREF1120_03980T0.exon2;Parent=HMPREF1120_03980T0
Supercontig_1.3	0	CDS	2734552	2735580	0	-	0	ID=cds.HMPREF1120_03980T0;Parent=HMPREF1120_03980T0
Supercontig_1.3	0	three_prime_UTR	2734239	2734551	0	-	0	ID=HMPREF1120_03980T0.utr3p1;Parent=HMPREF1120_03980T0
#PROT HMPREF1120_03980T0 HMPREF1120_03980	MPPRLRLRSLAQLAELQLQRAGYTYTCGRCQYATATATATTPAPTDAQIHSSIPQLSRYSPVQPPSHRSPLYRKSQLLRSYVSILQTTPLIVFFQHNNLKAAEWVGIRRELTSALRKVDEQLSKQGAQPQDLIGDYIKFEVIKTNIFEPALRVAEYFKPGQQQLPPEPIGGLTAIPSEKEDPSLNHALSEAAYRIASEHKGEHPLTPILEGAVAILTLPAVSPVHLKTAFSILSPQPPHFPAPTRRATPSYYDPPVQDGLKKLLLLGARIDGQVFDMEGTRWVGSIDGGIDGLRAQLVALLQGFGIGLTSTLESASRNLWFTMESRRNMLEEEAKPKEEEKA*
# ORIGINAL: HMPREF1120_03814T0 original gene structure, not modified by PASA
Supercontig_1.3	exoDer1	gene	2278758	2279498	0	-	0	ID=HMPREF1120_03814;Name=HMPREF1120_03814T0
Supercontig_1.3	exoDer1	mRNA	2278758	2279498	0	-	0	ID=HMPREF1120_03814T0;Parent=HMPREF1120_03814;Name=HMPREF1120_03814T0
Supercontig_1.3	exoDer1	exon	2278758	2279498	0	-	0	ID=HMPREF1120_03814T0.exon1;Parent=HMPREF1120_03814T0
Supercontig_1.3	exoDer1	CDS	2278761	2279498	0	-	0	ID=cds.HMPREF1120_03814T0;Parent=HMPREF1120_03814T0
Supercontig_1.3	exoDer1	three_prime_UTR	2278758	2278760	0	-	0	ID=HMPREF1120_03814T0.utr3p1;Parent=HMPREF1120_03814T0
#PROT HMPREF1120_03814T0 HMPREF1120_03814	MASFPDVPPPAMQSFTTATGQPYSPSHNKPGKSGSAMDAMASVESYGAGPANLLPMKFTDDSLISVPVLRPEDVGRHHQVGVASGEGGSPPGGGAETKTMTTGRRSFFRRKSHNSSSSSDNFIMRRIPRREYLAHYAKDEAGRYIGSEEPAKDCILHGDDLVKFRRNHRDGEGAGVGDWKNEISSSSSNPKEPQAVWEEQEQQEQKQKQSDDPFFAAGTDSKKRKSRFGKSFFKTSNKREEDAAIH
# PASA_UPDATE: HMPREF1120_03820T0.1.56293250, alt-splice addition, valid-1, status:[pasa:asmbl_16842,status:25], valid-1
# PASA_UPDATE: HMPREF1120_03820T0.2.56293250, alt-splice addition, valid-1, status:[pasa:asmbl_16843,status:25], valid-1
# PASA_UPDATE: HMPREF1120_03820T0, single gene model update, valid-1, status:[pasa:asmbl_16841,status:14], valid-1
Supercontig_1.3	0	gene	2296731	2299703	0	-	0	ID=HMPREF1120_03820;Name=HMPREF1120_03820T0
Supercontig_1.3	0	mRNA	2296731	2299703	0	-	0	ID=HMPREF1120_03820T0.1.56293250;Parent=HMPREF1120_03820;Name=HMPREF1120_03820T0
Supercontig_1.3	0	five_prime_UTR	2299326	2299703	0	-	0	ID=HMPREF1120_03820T0.1.56293250.utr5p1;Parent=HMPREF1120_03820T0.1.56293250
Supercontig_1.3	0	exon	2297207	2299703	0	-	0	ID=HMPREF1120_03820T0.1.56293250.exon1;Parent=HMPREF1120_03820T0.1.56293250
Supercontig_1.3	0	CDS	2297466	2299325	0	-	0	ID=cds.HMPREF1120_03820T0.1.56293250;Parent=HMPREF1120_03820T0.1.56293250
Supercontig_1.3	0	exon	2296865	2297094	0	-	0	ID=HMPREF1120_03820T0.1.56293250.exon2;Parent=HMPREF1120_03820T0.1.56293250
Supercontig_1.3	0	exon	2296731	2296817	0	-	0	ID=HMPREF1120_03820T0.1.56293250.exon3;Parent=HMPREF1120_03820T0.1.56293250
Supercontig_1.3	0	three_prime_UTR	2297207	2297465	0	-	0	ID=HMPREF1120_03820T0.1.56293250.utr3p1;Parent=HMPREF1120_03820T0.1.56293250
Supercontig_1.3	0	three_prime_UTR	2296865	2297094	0	-	0	ID=HMPREF1120_03820T0.1.56293250.utr3p2;Parent=HMPREF1120_03820T0.1.56293250
Supercontig_1.3	0	three_prime_UTR	2296731	2296817	0	-	0	ID=HMPREF1120_03820T0.1.56293250.utr3p3;Parent=HMPREF1120_03820T0.1.56293250
Supercontig_1.3	0	mRNA	2296731	2299703	0	-	0	ID=HMPREF1120_03820T0.2.56293250;Parent=HMPREF1120_03820;Name=HMPREF1120_03820T0
Supercontig_1.3	0	five_prime_UTR	2299326	2299703	0	-	0	ID=HMPREF1120_03820T0.2.56293250.utr5p1;Parent=HMPREF1120_03820T0.2.56293250
Supercontig_1.3	0	exon	2297207	2299703	0	-	0	ID=HMPREF1120_03820T0.2.56293250.exon1;Parent=HMPREF1120_03820T0.2.56293250
Supercontig_1.3	0	CDS	2297466	2299325	0	-	0	ID=cds.HMPREF1120_03820T0.2.56293250;Parent=HMPREF1120_03820T0.2.56293250
Supercontig_1.3	0	exon	2296731	2297091	0	-	0	ID=HMPREF1120_03820T0.2.56293250.exon2;Parent=HMPREF1120_03820T0.2.56293250
Supercontig_1.3	0	three_prime_UTR	2297207	2297465	0	-	0	ID=HMPREF1120_03820T0.2.56293250.utr3p1;Parent=HMPREF1120_03820T0.2.56293250
Supercontig_1.3	0	three_prime_UTR	2296731	2297091	0	-	0	ID=HMPREF1120_03820T0.2.56293250.utr3p2;Parent=HMPREF1120_03820T0.2.56293250
Supercontig_1.3	0	mRNA	2296731	2299703	0	-	0	ID=HMPREF1120_03820T0;Parent=HMPREF1120_03820;Name=HMPREF1120_03820T0
Supercontig_1.3	0	five_prime_UTR	2299326	2299703	0	-	0	ID=HMPREF1120_03820T0.utr5p1;Parent=HMPREF1120_03820T0
Supercontig_1.3	0	exon	2296731	2299703	0	-	0	ID=HMPREF1120_03820T0.exon1;Parent=HMPREF1120_03820T0
Supercontig_1.3	0	CDS	2297466	2299325	0	-	0	ID=cds.HMPREF1120_03820T0;Parent=HMPREF1120_03820T0
Supercontig_1.3	0	three_prime_UTR	2296731	2297465	0	-	0	ID=HMPREF1120_03820T0.utr3p1;Parent=HMPREF1120_03820T0
#PROT HMPREF1120_03820T0.1.56293250 HMPREF1120_03820	MDATSIPSPDLKLETLLSIWPIARNLSQWLPVGDLISLSRSSVTLRAVLHGFETPRLPPQDREELVPSDPGTVRDELHIGQHGTIYWQQLKDQAPFECSSRTHTKGPTPKPCRYCSKPICDACIVRSSFARGHENTFQNRTRYLCSKCWETGNSSQSERFPLLNNNTSSPDPNPPKRKWYDPDGSTKDYCTCTLKDDGWLCLDCKDLQNQEALSITHCHGKDCREPLEADKERRRICLWCNKALPRQIGGTTRYHWNQKMVEARARNAASRQADLEEYNKRRLKLMRMSRREMRGDEAVKDDPDADVPQFVRHLDTLNYRSYMSDAAAPSGDAIYDSKRGYWRYTREFLLEMGTRCRCARLPPPPQIKAFCASALTFARTNGQLSEEMLLLTPINGSKV…
#PROT HMPREF1120_03820T0.2.56293250 HMPREF1120_03820	MDATSIPSPDLKLETLLSIWPIARNLSQWLPVGDLISLSRSSVTLRAVLHGFETPRLPPQDREELVPSDPGTVRDELHIGQHGTIYWQQLKDQAPFECSSRTHTKGPTPKPCRYCSKPICDACIVRSSFARGHENTFQNRTRYLCSKCWETGNSSQSERFPLLNNNTSSPDPNPPKRKWYDPDGSTKDYCTCTLKDDGWLCLDCKDLQNQEALSITHCHGKDCREPLEADKERRRICLWCNKALPRQIGGTTRYHWNQKMVEARARNAASRQADLEEYNKRRLKLMRMSRREMRGDEAVKDDPDADVPQFVRHLDTLNYRSYMSDAAAPSGDAIYDSKRGYWRYTREFLLEMGTRCRCARLPPPPQIKAFCASALTFARTNGQLSEEMLLLTPINGSKV…
#PROT HMPREF1120_03820T0 HMPREF1120_03820	MDATSIPSPDLKLETLLSIWPIARNLSQWLPVGDLISLSRSSVTLRAVLHGFETPRLPPQDREELVPSDPGTVRDELHIGQHGTIYWQQLKDQAPFECSSRTHTKGPTPKPCRYCSKPICDACIVRSSFARGHENTFQNRTRYLCSKCWETGNSSQSERFPLLNNNTSSPDPNPPKRKWYDPDGSTKDYCTCTLKDDGWLCLDCKDLQNQEALSITHCHGKDCREPLEADKERRRICLWCNKALPRQIGGTTRYHWNQKMVEARARNAASRQADLEEYNKRRLKLMRMSRREMRGDEAVKDDPDADVPQFVRHLDTLNYRSYMSDAAAPSGDAIYDSKRGYWRYTREFLLEMGTRCRCARLPPPPQIKAFCASALTFARTNGQLSEEMLLLTPINGSKV…
# PASA_UPDATE: HMPREF1120_04069T0, single gene model update, valid-1, status:[pasa:asmbl_14543,status:14], valid-1
Supercontig_1.3	0	gene	2970969	2973456	0	+	0	ID=HMPREF1120_04069;Name=HMPREF1120_04069T0
Supercontig_1.3	0	mRNA	2970969	2973456	0	+	0	ID=HMPREF1120_04069T0;Parent=HMPREF1120_04069;Name=HMPREF1120_04069T0
Supercontig_1.3	0	five_prime_UTR	2970969	2972220	0	+	0	ID=HMPREF1120_04069T0.utr5p1;Parent=HMPREF1120_04069T0
Supercontig_1.3	0	exon	2970969	2972501	0	+	0	ID=HMPREF1120_04069T0.exon1;Parent=HMPREF1120_04069T0
Supercontig_1.3	0	CDS	2972221	2972501	0	+	0	ID=cds.HMPREF1120_04069T0;Parent=HMPREF1120_04069T0
Supercontig_1.3	0	exon	2972552	2973456	0	+	0	ID=HMPREF1120_04069T0.exon2;Parent=HMPREF1120_04069T0
Supercontig_1.3	0	CDS	2972552	2972816	0	+	1	ID=cds.HMPREF1120_04069T0;Parent=HMPREF1120_04069T0
Supercontig_1.3	0	three_prime_UTR	2972817	2973456	0	+	0	ID=HMPREF1120_04069T0.utr3p1;Parent=HMPREF1120_04069T0
#PROT HMPREF1120_04069T0 HMPREF1120_04069	MFSKLIKRHSSKHERPQCSQILKQRKIVFCDWGFHGREGNDGWTFTYVDEVDFDPEEDLRPYTRTSPDQCGEILAKFVSKQLRKNPRLKESHGWRFVCLIEDGKKRQLPVKRRDRTPRTMLLFEREIPCPCEGRQHPIDGLKLWQSEETGNSEKQLNVSKKEYAIPTQYRRRLSTMDTLHE*
# PASA_UPDATE: HMPREF1120_03762T0, single gene model update, valid-1, status:[pasa:asmbl_13930,status:14], valid-1
Supercontig_1.3	0	gene	2143810	2145356	0	+	0	ID=HMPREF1120_03762;Name=HMPREF1120_03762T0
Supercontig_1.3	0	mRNA	2143810	2145356	0	+	0	ID=HMPREF1120_03762T0;Parent=HMPREF1120_03762;Name=HMPREF1120_03762T0
Supercontig_1.3	0	exon	2143810	2143962	0	+	0	ID=HMPREF1120_03762T0.exon1;Parent=HMPREF1120_03762T0
Supercontig_1.3	0	CDS	2143810	2143962	0	+	0	ID=cds.HMPREF1120_03762T0;Parent=HMPREF1120_03762T0
Supercontig_1.3	0	exon	2144014	2144076	0	+	0	ID=HMPREF1120_03762T0.exon2;Parent=HMPREF1120_03762T0
Supercontig_1.3	0	CDS	2144014	2144076	0	+	0	ID=cds.HMPREF1120_03762T0;Parent=HMPREF1120_03762T0
Supercontig_1.3	0	exon	2144127	2145356	0	+	0	ID=HMPREF1120_03762T0.exon3;Parent=HMPREF1120_03762T0
Supercontig_1.3	0	CDS	2144127	2145356	0	+	0	ID=cds.HMPREF1120_03762T0;Parent=HMPREF1120_03762T0
#PROT HMPREF1120_03762T0 HMPREF1120_03762	MAQDRPSTPHSTDGNYIVGDASQLRQVKPEPYTPPMPPTSMVTSMPSHSAFDPYGETSLYPDPTPVYYTPQHAMITSEPSQTPPQGRSGGRVFTRSGRAIATPSSPSNTASTRASASPAPRARRNLKKKPTKKGGPVIDKPLSVLTKDFQTPIKDMNAWVHRPVEDRMAEVEKRKGYISRPMNSFMLYRAAYADRVKQYCKENNHQVVSQVTGASWPLEPKEIRDMYERYAHIERDNHQAAHPNYKFAPNKSTKRARQDDDDASDSDPDWEGSTRSSKRSRSARRFDSRSASSTPLEDRPVRYHQPMPALNLSGYEISNPYGPPPLIMGPAGMVGEYYQPSTAMAPYQDQVSDIKFEKMNSPFPSYQATMGLLGLPHGGHHELLTSYPAPQQVEYPVQH…
# ORIGINAL: HMPREF1120_03833T0 original gene structure, not modified by PASA
Supercontig_1.3	exoDer1	gene	2331594	2332292	0	-	0	ID=HMPREF1120_03833;Name=HMPREF1120_03833T0
Supercontig_1.3	exoDer1	mRNA	2331594	2332292	0	-	0	ID=HMPREF1120_03833T0;Parent=HMPREF1120_03833;Name=HMPREF1120_03833T0
Supercontig_1.3	exoDer1	exon	2331594	2332292	0	-	0	ID=HMPREF1120_03833T0.exon1;Parent=HMPREF1120_03833T0
Supercontig_1.3	exoDer1	CDS	2331597	2332292	0	-	0	ID=cds.HMPREF1120_03833T0;Parent=HMPREF1120_03833T0
Supercontig_1.3	exoDer1	three_prime_UTR	2331594	2331596	0	-	0	ID=HMPREF1120_03833T0.utr3p1;Parent=HMPREF1120_03833T0
#PROT HMPREF1120_03833T0 HMPREF1120_03833	MYGLPEPVAESERVAMYDSMQYFLNNDAERQDDLLRYLQDRDPAIWRKIRDNVPYGPQDLSDETVRAISQIVYRHDTAKDVQLDVPQEQMTQKMMDFNDTYIVKLTEAKSAELQGLISSVVPRIALNPKGAQMKPSSLPENVQLMIHRYLRKHLPEEVKQQIKKEEADHDGDVDMTDAASPTPSEIEVKEFLEYWEYLEERERLIKLGEHEKAKKLEESEEIKNLVQRLNGT
# PASA_UPDATE: HMPREF1120_03865T0, single gene model update, valid-1, status:[pasa:asmbl_16944,status:14], valid-1
Supercontig_1.3	0	gene	2414954	2416927	0	-	0	ID=HMPREF1120_03865;Name=HMPREF1120_03865T0
Supercontig_1.3	0	mRNA	2414954	2416927	0	-	0	ID=HMPREF1120_03865T0;Parent=HMPREF1120_03865;Name=HMPREF1120_03865T0
Supercontig_1.3	0	five_prime_UTR	2416779	2416927	0	-	0	ID=HMPREF1120_03865T0.utr5p1;Parent=HMPREF1120_03865T0
Supercontig_1.3	0	exon	2415788	2416927	0	-	0	ID=HMPREF1120_03865T0.exon1;Parent=HMPREF1120_03865T0
Supercontig_1.3	0	CDS	2415788	2416778	0	-	0	ID=cds.HMPREF1120_03865T0;Parent=HMPREF1120_03865T0
Supercontig_1.3	0	exon	2414954	2415723	0	-	0	ID=HMPREF1120_03865T0.exon2;Parent=HMPREF1120_03865T0
Supercontig_1.3	0	CDS	2415581	2415723	0	-	2	ID=cds.HMPREF1120_03865T0;Parent=HMPREF1120_03865T0
Supercontig_1.3	0	three_prime_UTR	2414954	2415580	0	-	0	ID=HMPREF1120_03865T0.utr3p1;Parent=HMPREF1120_03865T0
#PROT HMPREF1120_03865T0 HMPREF1120_03865	MMTQLLAIMEAAKSRTFNPQFELKPNNLTRHSGSTTPPYRSIERHSTPVDVACVYTGKMPPTATKFLAVPLPPPFLLPRSLLRKPLNASQRRAFGIRSIEGAQPRPNPYNVVSGIKPLLSSQAAAFERRIKSDTLPLRTGALAIKKGMTAIYDVESGKRIPCTVLQLDRNEVVSHKTRKRHGYYAVCVGSGLVNPKNVTKPMLGHFSVQGVSPKRYLREFRVRNRDGLLPIGEEIRANWFEAGQFVDTRSNCKGKGFAGPMKRWGFHGQDRSHGHSLSHRSHGTLGQGQGGGSRVYPGKKMAGNMGGQQNTVQNLKVLQSDPENGIVIVNGAVSGPKGCLVMIQDALKKPWPQVPDPPKPSEIDAGLKKAVGAKVPA*
# ORIGINAL: HMPREF1120_03296T0 original gene structure, not modified by PASA
Supercontig_1.3	exoDer1	gene	821898	824511	0	+	0	ID=HMPREF1120_03296;Name=HMPREF1120_03296T0
Supercontig_1.3	exoDer1	mRNA	821898	824511	0	+	0	ID=HMPREF1120_03296T0;Parent=HMPREF1120_03296;Name=HMPREF1120_03296T0
Supercontig_1.3	exoDer1	five_prime_UTR	821898	822204	0	+	0	ID=HMPREF1120_03296T0.utr5p1;Parent=HMPREF1120_03296T0
Supercontig_1.3	exoDer1	five_prime_UTR	822340	822676	0	+	0	ID=HMPREF1120_03296T0.utr5p2;Parent=HMPREF1120_03296T0
Supercontig_1.3	exoDer1	five_prime_UTR	822826	823590	0	+	0	ID=HMPREF1120_03296T0.utr5p3;Parent=HMPREF1120_03296T0
Supercontig_1.3	exoDer1	exon	821898	822204	0	+	0	ID=HMPREF1120_03296T0.exon1;Parent=HMPREF1120_03296T0
Supercontig_1.3	exoDer1	exon	822340	822676	0	+	0	ID=HMPREF1120_03296T0.exon2;Parent=HMPREF1120_03296T0
Supercontig_1.3	exoDer1	exon	822826	824511	0	+	0	ID=HMPREF1120_03296T0.exon3;Parent=HMPREF1120_03296T0
Supercontig_1.3	exoDer1	CDS	823591	824182	0	+	0	ID=cds.HMPREF1120_03296T0;Parent=HMPREF1120_03296T0
Supercontig_1.3	exoDer1	three_prime_UTR	824183	824511	0	+	0	ID=HMPREF1120_03296T0.utr3p1;Parent=HMPREF1120_03296T0
#PROT HMPREF1120_03296T0 HMPREF1120_03296	MLFTKALICSLLAGVPALAQAQSNAVPLTSSLPGAASSVLSSLSSTASAAVSSATDNSASSSVSSITSAASESAAAASSSLSSVESSVASSFDSATSAFSSSLSSLSSAAATGASGAASSLSSLSSAASSVLGSASSAAGSALSSATSKASSIQNSASSAVASATGSASSSGNVAPALPTALTGAAGAALLGLAALL
# ORIGINAL: HMPREF1120_03347T0 original gene structure, not modified by PASA
Supercontig_1.3	exoDer1	gene	966656	967476	0	-	0	ID=HMPREF1120_03347;Name=HMPREF1120_03347T0
Supercontig_1.3	exoDer1	mRNA	966656	967476	0	-	0	ID=HMPREF1120_03347T0;Parent=HMPREF1120_03347;Name=HMPREF1120_03347T0
Supercontig_1.3	exoDer1	exon	967215	967476	0	-	0	ID=HMPREF1120_03347T0.exon1;Parent=HMPREF1120_03347T0
Supercontig_1.3	exoDer1	CDS	967215	967476	0	-	0	ID=cds.HMPREF1120_03347T0;Parent=HMPREF1120_03347T0
Supercontig_1.3	exoDer1	exon	966656	967158	0	-	0	ID=HMPREF1120_03347T0.exon2;Parent=HMPREF1120_03347T0
Supercontig_1.3	exoDer1	CDS	966659	967158	0	-	0	ID=cds.HMPREF1120_03347T0;Parent=HMPREF1120_03347T0
Supercontig_1.3	exoDer1	three_prime_UTR	966656	966658	0	-	0	ID=HMPREF1120_03347T0.utr3p1;Parent=HMPREF1120_03347T0
#PROT HMPREF1120_03347T0 HMPREF1120_03347	MSTSSTTAPTISNLASWALKFSPTAWLKSWLLYLGIQTHVRGTIEPEMKPLHNVCEYLHALHIYTDEARRGEVRTVSAHHFCSHVRKDLRQCLIYDSCKPDARLIGVEFMIPKSRYEQLDPEEQKLWHSHEFEVKSGMLVLPYPESHARRKDAWDELETRAMEEVVGLYGKLYHFWEVDKGHDLPLGQPKLMGSLTEWEQLDVDKAMEERNKEQGIDQNKKREIRDHIPRPGIPPNADSWWKEAKEKKLGIYAE
# PASA_UPDATE: HMPREF1120_04129T0, single gene model update, valid-1, status:[pasa:asmbl_14660,status:14], valid-1
# PASA_UPDATE: HMPREF1120_04129T0.1.5629324f, alt-splice addition, valid-1, status:[pasa:asmbl_14659,status:25], valid-1
Supercontig_1.3	0	gene	3115552	3117473	0	+	0	ID=HMPREF1120_04129;Name=HMPREF1120_04129T0
Supercontig_1.3	0	mRNA	3115552	3117473	0	+	0	ID=HMPREF1120_04129T0;Parent=HMPREF1120_04129;Name=HMPREF1120_04129T0
Supercontig_1.3	0	five_prime_UTR	3115552	3115977	0	+	0	ID=HMPREF1120_04129T0.utr5p1;Parent=HMPREF1120_04129T0
Supercontig_1.3	0	exon	3115552	3116185	0	+	0	ID=HMPREF1120_04129T0.exon1;Parent=HMPREF1120_04129T0
Supercontig_1.3	0	CDS	3115978	3116185	0	+	0	ID=cds.HMPREF1120_04129T0;Parent=HMPREF1120_04129T0
Supercontig_1.3	0	exon	3116312	3116611	0	+	0	ID=HMPREF1120_04129T0.exon2;Parent=HMPREF1120_04129T0
Supercontig_1.3	0	CDS	3116312	3116611	0	+	2	ID=cds.HMPREF1120_04129T0;Parent=HMPREF1120_04129T0
Supercontig_1.3	0	exon	3116666	3117473	0	+	0	ID=HMPREF1120_04129T0.exon3;Parent=HMPREF1120_04129T0
Supercontig_1.3	0	CDS	3116666	3117150	0	+	2	ID=cds.HMPREF1120_04129T0;Parent=HMPREF1120_04129T0
Supercontig_1.3	0	three_prime_UTR	3117151	3117473	0	+	0	ID=HMPREF1120_04129T0.utr3p1;Parent=HMPREF1120_04129T0
Supercontig_1.3	0	mRNA	3115552	3117473	0	+	0	ID=HMPREF1120_04129T0.1.5629324f;Parent=HMPREF1120_04129;Name=HMPREF1120_04129T0
Supercontig_1.3	0	five_prime_UTR	3115552	3115977	0	+	0	ID=HMPREF1120_04129T0.1.5629324f.utr5p1;Parent=HMPREF1120_04129T0.1.5629324f
Supercontig_1.3	0	exon	3115552	3116611	0	+	0	ID=HMPREF1120_04129T0.1.5629324f.exon1;Parent=HMPREF1120_04129T0.1.5629324f
Supercontig_1.3	0	CDS	3115978	3116611	0	+	0	ID=cds.HMPREF1120_04129T0.1.5629324f;Parent=HMPREF1120_04129T0.1.5629324f
Supercontig_1.3	0	exon	3116666	3117473	0	+	0	ID=HMPREF1120_04129T0.1.5629324f.exon2;Parent=HMPREF1120_04129T0.1.5629324f
Supercontig_1.3	0	CDS	3116666	3117150	0	+	2	ID=cds.HMPREF1120_04129T0.1.5629324f;Parent=HMPREF1120_04129T0.1.5629324f
Supercontig_1.3	0	three_prime_UTR	3117151	3117473	0	+	0	ID=HMPREF1120_04129T0.1.5629324f.utr3p1;Parent=HMPREF1120_04129T0.1.5629324f
#PROT HMPREF1120_04129T0 HMPREF1120_04129	MLYRRLPLSSPQSSTLFRAFTTTAVCKEGARRAPGLGDITPDGADTFNAKQKEFRDGLEAAKKRKDQADKEARQAETDTSTKRGGKLSSFIYGTPEGQQLDKEMERSFSQVLARGKYVHSIVFHDVKPDKVDEYVELVGSWYPRMANMPENKVHLVGSWRTEVGDCDTFVHIWEYQRYTGYHASLHSISHHPEFPEFDKKLKSLIYTKKVSLMQEFSFWPTTPPRKLGGLFELRSYTLHPGNLLEWETHWRKGLRARREVMEGVGAWFVQIGDLNTVHHLWQFADLEERKLRREQSWGVEGWGDTVHKTVPLIQTMKSKILIPMPWSPVG*
#PROT HMPREF1120_04129T0.1.5629324f HMPREF1120_04129	MLYRRLPLSSPQSSTLFRAFTTTAVCKEGARRAPGLGDITPDGADTFNAKQKEFRDGLEAAKKRKDQADSQSFATSTTSPTSPSSSSSPSAAASGVFESLGLGSLSTGPRAEEARQAETDTSTKRGGKLSSFIYGTPEGQQLDKEMERSFSQVLARGKYVHSIVFHDVKPDKVDEYVELVGSWYPRMANMPENKVHLVGSWRTEVGDCDTFVHIWEYQRYTGYHASLHSISHHPEFPEFDKKLKSLIYTKKVSLMQEFSFWPTTPPRKLGGLFELRSYTLHPGNLLEWETHWRKGLRARREVMEGVGAWFVQIGDLNTVHHLWQFADLEERKLRREQSWGVEGWGDTVHKTVPLIQTMKSKILIPMPWSPVG*
# PASA_UPDATE: HMPREF1120_03185T0, single gene model update, valid-1, status:[pasa:asmbl_12800,status:14], valid-1
# ORIGINAL: HMPREF1120_03185T1 original gene structure, not modified by PASA
Supercontig_1.3	0	gene	511119	513913	0	+	0	ID=HMPREF1120_03185;Name=HMPREF1120_03185T0
Supercontig_1.3	0	mRNA	511119	513913	0	+	0	ID=HMPREF1120_03185T0;Parent=HMPREF1120_03185;Name=HMPREF1120_03185T0
Supercontig_1.3	0	five_prime_UTR	511119	512470	0	+	0	ID=HMPREF1120_03185T0.utr5p1;Parent=HMPREF1120_03185T0
Supercontig_1.3	0	exon	511119	513913	0	+	0	ID=HMPREF1120_03185T0.exon1;Parent=HMPREF1120_03185T0
Supercontig_1.3	0	CDS	512471	513415	0	+	0	ID=cds.HMPREF1120_03185T0;Parent=HMPREF1120_03185T0
Supercontig_1.3	0	three_prime_UTR	513416	513913	0	+	0	ID=HMPREF1120_03185T0.utr3p1;Parent=HMPREF1120_03185T0
Supercontig_1.3	0	mRNA	511647	513913	0	+	0	ID=HMPREF1120_03185T1;Parent=HMPREF1120_03185;Name=HMPREF1120_03185T0
Supercontig_1.3	0	five_prime_UTR	511647	512383	0	+	0	ID=HMPREF1120_03185T1.utr5p1;Parent=HMPREF1120_03185T1
Supercontig_1.3	0	five_prime_UTR	512442	512470	0	+	0	ID=HMPREF1120_03185T1.utr5p2;Parent=HMPREF1120_03185T1
Supercontig_1.3	0	exon	511647	512383	0	+	0	ID=HMPREF1120_03185T1.exon1;Parent=HMPREF1120_03185T1
Supercontig_1.3	0	exon	512442	513913	0	+	0	ID=HMPREF1120_03185T1.exon2;Parent=HMPREF1120_03185T1
Supercontig_1.3	0	CDS	512471	513413	0	+	0	ID=cds.HMPREF1120_03185T1;Parent=HMPREF1120_03185T1
Supercontig_1.3	0	three_prime_UTR	513414	513913	0	+	0	ID=HMPREF1120_03185T1.utr3p1;Parent=HMPREF1120_03185T1
#PROT HMPREF1120_03185T0 HMPREF1120_03185	MATSALFENLVLHAPHLSTRQVLPAFIYGTAWKKEATTELVYQAISNGFTAIDTAAQPKHYREDLVGAGVSRAIKDGKIRRSDLYLQTKFTSVGGQDPDNIPYDAKSPIADQVNASVISSLGNFNFADVVKGDDEAQPYIDTLVLHSPMESLNDTLEVWQTLEQYVPNEIRNLGISNCNLFTLMDIYERSTIKPSVVQNRFYPNTKFDIAVRQFCKEKNIIYQSFWTLSANPNLVWSNEAGSLAELFKISPQSALYCLVLGLGNIVILNGTKKTQHMQEDWKAVQKAKEYAESHPAQWQKIVADFRKLIGQPRP*
#PROT HMPREF1120_03185T1 HMPREF1120_03185	MATSALFENLVLHAPHLSTRQVLPAFIYGTAWKKEATTELVYQAISNGFTAIDTAAQPKHYREDLVGAGVSRAIKDGKIRRSDLYLQTKFTSVGGQDPDNIPYDAKSPIADQVNASVISSLGNFNFADVVKGDDEAQPYIDTLVLHSPMESLNDTLEVWQTLEQYVPNEIRNLGISNCNLFTLMDIYERSTIKPSVVQNRFYPNTKFDIAVRQFCKEKNIIYQSFWTLSANPNLVWSNEAGSLAELFKISPQSALYCLVLGLGNIVILNGTKKTQHMQEDWKAVQKAKEYAESHPAQWQKIVADFRKLIGQPRP
# PASA_UPDATE: HMPREF1120_03443T0, single gene model update, valid-1, status:[pasa:asmbl_16052,status:14], valid-1
Supercontig_1.3	0	gene	1219588	1222906	0	-	0	ID=HMPREF1120_03443;Name=HMPREF1120_03443T0
Supercontig_1.3	0	mRNA	1219588	1222906	0	-	0	ID=HMPREF1120_03443T0;Parent=HMPREF1120_03443;Name=HMPREF1120_03443T0
Supercontig_1.3	0	five_prime_UTR	1222665	1222906	0	-	0	ID=HMPREF1120_03443T0.utr5p1;Parent=HMPREF1120_03443T0
Supercontig_1.3	0	exon	1222580	1222906	0	-	0	ID=HMPREF1120_03443T0.exon1;Parent=HMPREF1120_03443T0
Supercontig_1.3	0	CDS	1222580	1222664	0	-	0	ID=cds.HMPREF1120_03443T0;Parent=HMPREF1120_03443T0
Supercontig_1.3	0	exon	1219588	1222525	0	-	0	ID=HMPREF1120_03443T0.exon2;Parent=HMPREF1120_03443T0
Supercontig_1.3	0	CDS	1219665	1222525	0	-	2	ID=cds.HMPREF1120_03443T0;Parent=HMPREF1120_03443T0
Supercontig_1.3	0	three_prime_UTR	1219588	1219664	0	-	0	ID=HMPREF1120_03443T0.utr3p1;Parent=HMPREF1120_03443T0
#PROT HMPREF1120_03443T0 HMPREF1120_03443	MARSSRRTPRWAISSISILLVLLFVSPAVMVKHHDFKRCDQSGFCTRNRAYADLMTEKGEPNSSPYKLDASSLKFNGGQLEGSVTKRIADTEEAKLPLTISFLERGNVRVTVDEEKRRKGDIELRHGSVARKERYNEAGAWALTGAGLQPQKSATLKKVSTDVSEVTWGPDNTFKAIIRHAPFGIEFWSGDDKQVVLNGRGFLNIEHWRPKIDKLVENENSTQAEAVNPAEDESTWWEESFGGNTDSKPRGPESVAMDITFAGYGHVYGLAEHAGPLSLKETRGGEGNYDQPYRMFNSDIFEYELDSPMTLYGSIPFMQAHKKGSTVGVFWLNAAETWVDIVKTRHGANPLTLGLSGGEIDTHTHWMSESGLLDVFVMLGPKPTDVAKSYGELTGYTQL…
# PASA_UPDATE: HMPREF1120_03141T0, single gene model update, valid-1, status:[pasa:asmbl_12706,status:14], valid-1
# PASA_UPDATE: HMPREF1120_03141T0.1.5629324f, alt-splice addition, valid-1, status:[pasa:asmbl_12707,status:25], valid-1
Supercontig_1.3	0	gene	393677	397425	0	+	0	ID=HMPREF1120_03141;Name=HMPREF1120_03141T0
Supercontig_1.3	0	mRNA	393677	397425	0	+	0	ID=HMPREF1120_03141T0;Parent=HMPREF1120_03141;Name=HMPREF1120_03141T0
Supercontig_1.3	0	five_prime_UTR	393677	394140	0	+	0	ID=HMPREF1120_03141T0.utr5p1;Parent=HMPREF1120_03141T0
Supercontig_1.3	0	exon	393677	394337	0	+	0	ID=HMPREF1120_03141T0.exon1;Parent=HMPREF1120_03141T0
Supercontig_1.3	0	CDS	394141	394337	0	+	0	ID=cds.HMPREF1120_03141T0;Parent=HMPREF1120_03141T0
Supercontig_1.3	0	exon	394395	396571	0	+	0	ID=HMPREF1120_03141T0.exon2;Parent=HMPREF1120_03141T0
Supercontig_1.3	0	CDS	394395	396571	0	+	1	ID=cds.HMPREF1120_03141T0;Parent=HMPREF1120_03141T0
Supercontig_1.3	0	exon	396652	397425	0	+	0	ID=HMPREF1120_03141T0.exon3;Parent=HMPREF1120_03141T0
Supercontig_1.3	0	CDS	396652	396959	0	+	2	ID=cds.HMPREF1120_03141T0;Parent=HMPREF1120_03141T0
Supercontig_1.3	0	three_prime_UTR	396960	397425	0	+	0	ID=HMPREF1120_03141T0.utr3p1;Parent=HMPREF1120_03141T0
Supercontig_1.3	0	mRNA	393677	397425	0	+	0	ID=HMPREF1120_03141T0.1.5629324f;Parent=HMPREF1120_03141;Name=HMPREF1120_03141T0
Supercontig_1.3	0	five_prime_UTR	393677	394140	0	+	0	ID=HMPREF1120_03141T0.1.5629324f.utr5p1;Parent=HMPREF1120_03141T0.1.5629324f
Supercontig_1.3	0	exon	393677	394337	0	+	0	ID=HMPREF1120_03141T0.1.5629324f.exon1;Parent=HMPREF1120_03141T0.1.5629324f
Supercontig_1.3	0	CDS	394141	394337	0	+	0	ID=cds.HMPREF1120_03141T0.1.5629324f;Parent=HMPREF1120_03141T0.1.5629324f
Supercontig_1.3	0	exon	394395	397425	0	+	0	ID=HMPREF1120_03141T0.1.5629324f.exon2;Parent=HMPREF1120_03141T0.1.5629324f
Supercontig_1.3	0	CDS	394395	396633	0	+	1	ID=cds.HMPREF1120_03141T0.1.5629324f;Parent=HMPREF1120_03141T0.1.5629324f
Supercontig_1.3	0	three_prime_UTR	396634	397425	0	+	0	ID=HMPREF1120_03141T0.1.5629324f.utr3p1;Parent=HMPREF1120_03141T0.1.5629324f
#PROT HMPREF1120_03141T0 HMPREF1120_03141	MANSNSSSLESPLSSNAPAPRPAPGNRAYTAPDKMAVNGHFASVGQNGDANYENGVQVIDENKEFNPDLAKYLNYTGVSHAGFNYHLISVFGSQSTGKSTLLNALFQTDFSVMSESERRQTTKGIWLAKNKSSSTKMADNILVMDVEGTDGRERGEDQDFERKSSLFALATSEVLMVNIWEHQVGLYQGANMGLLKTVFEVNLQLFLKDRKSTSRSLLYFVIRDFLGTTPLQNLRNTLMQDMGRIWSSLSKPPGLENSSIDDYFDFAFTALPHKLYQPDQFRAEVAKMATRFNEGRRDPRRDALLGEFEGGIFLPEYHRRIPADGFSHYAQGIWDQIVNNKDLDLPTQQELLAQFRCDEIMREVMVDFDVAITPLETKQAEATKMGKPEVLPGLGAAMK…
#PROT HMPREF1120_03141T0.1.5629324f HMPREF1120_03141	MANSNSSSLESPLSSNAPAPRPAPGNRAYTAPDKMAVNGHFASVGQNGDANYENGVQVIDENKEFNPDLAKYLNYTGVSHAGFNYHLISVFGSQSTGKSTLLNALFQTDFSVMSESERRQTTKGIWLAKNKSSSTKMADNILVMDVEGTDGRERGEDQDFERKSSLFALATSEVLMVNIWEHQVGLYQGANMGLLKTVFEVNLQLFLKDRKSTSRSLLYFVIRDFLGTTPLQNLRNTLMQDMGRIWSSLSKPPGLENSSIDDYFDFAFTALPHKLYQPDQFRAEVAKMATRFNEGRRDPRRDALLGEFEGGIFLPEYHRRIPADGFSHYAQGIWDQIVNNKDLDLPTQQELLAQFRCDEIMREVMVDFDVAITPLETKQAEATKMGKPEVLPGLGAAMK…
# ORIGINAL: HMPREF1120_04192T0 original gene structure, not modified by PASA
Supercontig_1.3	exoDer1	gene	3302427	3304370	0	+	0	ID=HMPREF1120_04192;Name=HMPREF1120_04192T0
Supercontig_1.3	exoDer1	mRNA	3302427	3304370	0	+	0	ID=HMPREF1120_04192T0;Parent=HMPREF1120_04192;Name=HMPREF1120_04192T0
Supercontig_1.3	exoDer1	exon	3302427	3302957	0	+	0	ID=HMPREF1120_04192T0.exon1;Parent=HMPREF1120_04192T0
Supercontig_1.3	exoDer1	CDS	3302427	3302957	0	+	0	ID=cds.HMPREF1120_04192T0;Parent=HMPREF1120_04192T0
Supercontig_1.3	exoDer1	exon	3303237	3304370	0	+	0	ID=HMPREF1120_04192T0.exon2;Parent=HMPREF1120_04192T0
Supercontig_1.3	exoDer1	CDS	3303237	3304368	0	+	0	ID=cds.HMPREF1120_04192T0;Parent=HMPREF1120_04192T0
Supercontig_1.3	exoDer1	three_prime_UTR	3304369	3304370	0	+	0	ID=HMPREF1120_04192T0.utr3p1;Parent=HMPREF1120_04192T0
#PROT HMPREF1120_04192T0 HMPREF1120_04192	MALETDRKVDIMTVPAMQHGPSDMEMGKATEPASSSDVNADPEFDGLTLYEKKALLVNRELDAQGMGRYQWTVFFLCSFGYLLDLLWAQAFGLVVTPMQNEFGFGDTELGNIFTSFSAGLTAGAFVWGILVDIIGRSAAFNYTVLISSIFGICLGAPNSYNAVIVLTAFVGIGIGGNIPIDTTICLECLPQNRRWLLPTLSVFQPIGVVVCSGIAYGFIPNYSCAPGLVSCNRPDAGTPCCSKADNWGWRYLMFTIGAITVAVFVLRVVVFRFKESPKYLLYRGKDEQAIEVLQHIARYNKRECHLTLETFTSLSSDAASASTGSSSSNSNHAILLGSGSNQKNLPLSERVKVEMSRFKVLFSSFAMTRLVVLVWIIYAFDYWGFTIAGSFLPTILARK…
# ORIGINAL: HMPREF1120_03420T0 original gene structure, not modified by PASA
Supercontig_1.3	exoDer1	gene	1157765	1162777	0	-	0	ID=HMPREF1120_03420;Name=HMPREF1120_03420T0
Supercontig_1.3	exoDer1	mRNA	1157765	1162777	0	-	0	ID=HMPREF1120_03420T0;Parent=HMPREF1120_03420;Name=HMPREF1120_03420T0
Supercontig_1.3	exoDer1	exon	1157765	1162777	0	-	0	ID=HMPREF1120_03420T0.exon1;Parent=HMPREF1120_03420T0
Supercontig_1.3	exoDer1	CDS	1157768	1162777	0	-	0	ID=cds.HMPREF1120_03420T0;Parent=HMPREF1120_03420T0
Supercontig_1.3	exoDer1	three_prime_UTR	1157765	1157767	0	-	0	ID=HMPREF1120_03420T0.utr3p1;Parent=HMPREF1120_03420T0
#PROT HMPREF1120_03420T0 HMPREF1120_03420	MDDTSNNLDVEGENFTEDPGPRELEEVAGLGIFISPQRRVRPRTASRRAQFSPPLSPPRRSPPITNLVGSMYDTILAQASPVLKAAANQERKSEQTTDEVERRAPPGQDQISPALSQTSGNVVDYFDQGEFQEPQEMAESKESERAQGPLEAQDLHDENTPDQSQPDKIFSELELRARYRELLAERDKLRQQNKELGEQEVDMAKKHQKEKDLLHQQVIEMEALYRSRRQKEAYLEESGEMLHKSYCGNQADLAEMTRKYSELSRTKAALAKELSDMKEAKSKLLEACQAKDEEMAKLNRMVEEVTTCSLQFETMSQVSEQKCEEIRQRVKACHDWVKNVHQEEVQRDQDQVRFCDTRMNALLPKKRRVRHSAASAAARYQTLEAFLNSPGSSVASPLE…
# PASA_UPDATE: HMPREF1120_03407T0, single gene model update, valid-1, status:[pasa:asmbl_15969,status:14],[pasa:asmbl_15971,status:12], valid-1
# PASA_UPDATE: HMPREF1120_03407T1, single gene model update, valid-1, status:[pasa:asmbl_15970,status:14], valid-1
Supercontig_1.3	0	gene	1117500	1121527	0	-	0	ID=HMPREF1120_03407;Name=HMPREF1120_03407T1
Supercontig_1.3	0	mRNA	1117500	1121527	0	-	0	ID=HMPREF1120_03407T0;Parent=HMPREF1120_03407;Name=HMPREF1120_03407T1
Supercontig_1.3	0	five_prime_UTR	1121396	1121527	0	-	0	ID=HMPREF1120_03407T0.utr5p1;Parent=HMPREF1120_03407T0
Supercontig_1.3	0	exon	1121184	1121527	0	-	0	ID=HMPREF1120_03407T0.exon1;Parent=HMPREF1120_03407T0
Supercontig_1.3	0	CDS	1121184	1121395	0	-	0	ID=cds.HMPREF1120_03407T0;Parent=HMPREF1120_03407T0
Supercontig_1.3	0	exon	1119203	1121107	0	-	0	ID=HMPREF1120_03407T0.exon2;Parent=HMPREF1120_03407T0
Supercontig_1.3	0	CDS	1119203	1121107	0	-	1	ID=cds.HMPREF1120_03407T0;Parent=HMPREF1120_03407T0
Supercontig_1.3	0	exon	1117500	1119100	0	-	0	ID=HMPREF1120_03407T0.exon3;Parent=HMPREF1120_03407T0
Supercontig_1.3	0	CDS	1118998	1119100	0	-	1	ID=cds.HMPREF1120_03407T0;Parent=HMPREF1120_03407T0
Supercontig_1.3	0	three_prime_UTR	1117500	1118997	0	-	0	ID=HMPREF1120_03407T0.utr3p1;Parent=HMPREF1120_03407T0
Supercontig_1.3	0	mRNA	1117500	1121527	0	-	0	ID=HMPREF1120_03407T1;Parent=HMPREF1120_03407;Name=HMPREF1120_03407T1
Supercontig_1.3	0	five_prime_UTR	1121396	1121527	0	-	0	ID=HMPREF1120_03407T1.utr5p1;Parent=HMPREF1120_03407T1
Supercontig_1.3	0	exon	1121184	1121527	0	-	0	ID=HMPREF1120_03407T1.exon1;Parent=HMPREF1120_03407T1
Supercontig_1.3	0	CDS	1121184	1121395	0	-	0	ID=cds.HMPREF1120_03407T1;Parent=HMPREF1120_03407T1
Supercontig_1.3	0	exon	1119203	1121107	0	-	0	ID=HMPREF1120_03407T1.exon2;Parent=HMPREF1120_03407T1
Supercontig_1.3	0	CDS	1119203	1121107	0	-	1	ID=cds.HMPREF1120_03407T1;Parent=HMPREF1120_03407T1
Supercontig_1.3	0	exon	1118451	1119100	0	-	0	ID=HMPREF1120_03407T1.exon3;Parent=HMPREF1120_03407T1
Supercontig_1.3	0	CDS	1118998	1119100	0	-	1	ID=cds.HMPREF1120_03407T1;Parent=HMPREF1120_03407T1
Supercontig_1.3	0	exon	1117500	1118372	0	-	0	ID=HMPREF1120_03407T1.exon4;Parent=HMPREF1120_03407T1
Supercontig_1.3	0	three_prime_UTR	1118451	1118997	0	-	0	ID=HMPREF1120_03407T1.utr3p1;Parent=HMPREF1120_03407T1
Supercontig_1.3	0	three_prime_UTR	1117500	1118372	0	-	0	ID=HMPREF1120_03407T1.utr3p2;Parent=HMPREF1120_03407T1
#PROT HMPREF1120_03407T0 HMPREF1120_03407	MRSQLLRAAARSRACALTRSSTRTFASSARRPADMVELTIDGNKVSIEAGSALIQACEKAGVTIPRFCYHEKLLIAGNCRMCLVEVERVPKPVASCAWPVQPGMVVKTNSPMTHKAREGIMEFLLANHPLDCPICDQGGQCDLQDQSMRYGADRGRFHEVAGKRAVEDKNIGPLIKTSMNRCIHCTRCIRFANEIAGAPELGSTGRGNTLEIGTYLERNLDTELSGNVADLCPVGALLTKPGAFTYRPWELTKFESIDVLNALGSNIRVDARGLEVKRILPRLNDDVNEEWIDDKTRFALDGLKTQRLTTPLIRRDDKFVPATWEQALTEIGNAYLRLKPAENEFKAIAGHLIETESLVAMKDLANRLNSENLALDQPGGSAPIAHGVDVRSNYLFNSK…
#PROT HMPREF1120_03407T1 HMPREF1120_03407	MRSQLLRAAARSRACALTRSSTRTFASSARRPADMVELTIDGNKVSIEAGSALIQACEKAGVTIPRFCYHEKLLIAGNCRMCLVEVERVPKPVASCAWPVQPGMVVKTNSPMTHKAREGIMEFLLANHPLDCPICDQGGQCDLQDQSMRYGADRGRFHEVAGKRAVEDKNIGPLIKTSMNRCIHCTRCIRFANEIAGAPELGSTGRGNTLEIGTYLERNLDTELSGNVADLCPVGALLTKPGAFTYRPWELTKFESIDVLNALGSNIRVDARGLEVKRILPRLNDDVNEEWIDDKTRFALDGLKTQRLTTPLIRRDDKFVPATWEQALTEIGNAYLRLKPAENEFKAIAGHLIETESLVAMKDLANRLNSENLALDQPGGSAPIAHGVDVRSNYLFNSK…
# PASA_UPDATE: HMPREF1120_03605T0, single gene model update, valid-1, status:[pasa:asmbl_16391,status:14], valid-1
Supercontig_1.3	0	gene	1705193	1706798	0	-	0	ID=HMPREF1120_03605;Name=HMPREF1120_03605T0
Supercontig_1.3	0	mRNA	1705193	1706798	0	-	0	ID=HMPREF1120_03605T0;Parent=HMPREF1120_03605;Name=HMPREF1120_03605T0
Supercontig_1.3	0	five_prime_UTR	1706674	1706798	0	-	0	ID=HMPREF1120_03605T0.utr5p1;Parent=HMPREF1120_03605T0
Supercontig_1.3	0	exon	1705193	1706798	0	-	0	ID=HMPREF1120_03605T0.exon1;Parent=HMPREF1120_03605T0
Supercontig_1.3	0	CDS	1705495	1706673	0	-	0	ID=cds.HMPREF1120_03605T0;Parent=HMPREF1120_03605T0
Supercontig_1.3	0	three_prime_UTR	1705193	1705494	0	-	0	ID=HMPREF1120_03605T0.utr3p1;Parent=HMPREF1120_03605T0
#PROT HMPREF1120_03605T0 HMPREF1120_03605	MPTEIYSTPTLSSFSGEQTRAVNMSVTEVETVEVGDTPKSRKRDIEAAEIEIDVDAPEPPSKKALRKAKRAKTSTKNDAEPESDTAKKSAKPPAAAHESNKRSDYGIWIGNLAFSTTKEDLLKFFTENSKNVIRNDQITRIHLPQGQPKFGKPTNKGFAYIDFSDEATLQTALEFSEGLLGGRRVLIKNAKDFEGRPESKKADAGEARPPSKRIFVGNLDFDTTVEDLEEHFGACGPIVHTHMATFEDTGKCKGFAWIDFEQLSSAEFAMRGWVEPRAGREGVSSSKRSVQRIWLNKLKGRKLRMEFAEDKATRYQKRFGKNAKSAKPADEDGAEQEEPIEEVSDNTAAVQSHRAPEKAKKRRSGGRYGEETVQKLTGAIVESKGQRTVFEE*
# ORIGINAL: HMPREF1120_03375T0 original gene structure, not modified by PASA
Supercontig_1.3	exoDer1	gene	1040869	1042284	0	+	0	ID=HMPREF1120_03375;Name=HMPREF1120_03375T0
Supercontig_1.3	exoDer1	mRNA	1040869	1042284	0	+	0	ID=HMPREF1120_03375T0;Parent=HMPREF1120_03375;Name=HMPREF1120_03375T0
Supercontig_1.3	exoDer1	exon	1040869	1042284	0	+	0	ID=HMPREF1120_03375T0.exon1;Parent=HMPREF1120_03375T0
Supercontig_1.3	exoDer1	CDS	1040869	1042282	0	+	0	ID=cds.HMPREF1120_03375T0;Parent=HMPREF1120_03375T0
Supercontig_1.3	exoDer1	three_prime_UTR	1042283	1042284	0	+	0	ID=HMPREF1120_03375T0.utr3p1;Parent=HMPREF1120_03375T0
#PROT HMPREF1120_03375T0 HMPREF1120_03375	MSLTKLLTTLLTVASLVAPFALPPIAPAPTGTAFAGEGTFTIENLPAVLSTLALSDIITGAAPPWTDLPGEGSINNENLPSVLSVHAVSGIITPPAPPGEGSITNDNLPSVLSTHAPSGITTPAAPPWSVESVSAASIAAPPIAPPTSILFSHVSSAEPIVSSVTTTLSVVVTTSVEASSSAETTSEPSILPMPETSPVSVTASAATPAKTSSSIETTFKSSIASVTTPSSVSVTTSAEVPSSIETTVKSTIHSVTTPSSVSVTTTAATPSSIETTFKSSSSSVTAASSTRITVSSPSYTLSPGPVASSESTTTSIPALIPTSSPSPSTTEPAIASSVTSVTSVTPGNTLAPIPEGEKASHLIKTVSIVVPITLVLLLVIAALVYWLMKRRQQGEYQDI…
# ORIGINAL: HMPREF1120_03572T0 original gene structure, not modified by PASA
Supercontig_1.3	exoDer1	gene	1612988	1613578	0	-	0	ID=HMPREF1120_03572;Name=HMPREF1120_03572T0
Supercontig_1.3	exoDer1	mRNA	1612988	1613578	0	-	0	ID=HMPREF1120_03572T0;Parent=HMPREF1120_03572;Name=HMPREF1120_03572T0
Supercontig_1.3	exoDer1	exon	1612988	1613578	0	-	0	ID=HMPREF1120_03572T0.exon1;Parent=HMPREF1120_03572T0
Supercontig_1.3	exoDer1	CDS	1612991	1613578	0	-	0	ID=cds.HMPREF1120_03572T0;Parent=HMPREF1120_03572T0
Supercontig_1.3	exoDer1	three_prime_UTR	1612988	1612990	0	-	0	ID=HMPREF1120_03572T0.utr3p1;Parent=HMPREF1120_03572T0
#PROT HMPREF1120_03572T0 HMPREF1120_03572	MCWYKLDVCPYPHREPISALIFDPSNASQWEHCDKPQPWGRLSCGNLIVEHSKDSLKSEVSATFEHILASRSNLPVDVENQPLNAHHVRRQRSSTEGTIVPSGAGNLRPRGAQCLWCGAVLKMVATKSKEVHEIARRQIASLEQKMDTSVDLRELQREIMDQEKMLDDLRHSAWLKAREVMGAKGDDDNGQAEVQG
# PASA_UPDATE: HMPREF1120_04071T0, single gene model update, valid-1, status:[pasa:asmbl_17360,status:14], valid-1
Supercontig_1.3	0	gene	2974430	2976043	0	-	0	ID=HMPREF1120_04071;Name=HMPREF1120_04071T0
Supercontig_1.3	0	mRNA	2974430	2976043	0	-	0	ID=HMPREF1120_04071T0;Parent=HMPREF1120_04071;Name=HMPREF1120_04071T0
Supercontig_1.3	0	five_prime_UTR	2975823	2976043	0	-	0	ID=HMPREF1120_04071T0.utr5p1;Parent=HMPREF1120_04071T0
Supercontig_1.3	0	exon	2975766	2976043	0	-	0	ID=HMPREF1120_04071T0.exon1;Parent=HMPREF1120_04071T0
Supercontig_1.3	0	CDS	2975766	2975822	0	-	0	ID=cds.HMPREF1120_04071T0;Parent=HMPREF1120_04071T0
Supercontig_1.3	0	exon	2975690	2975704	0	-	0	ID=HMPREF1120_04071T0.exon2;Parent=HMPREF1120_04071T0
Supercontig_1.3	0	CDS	2975690	2975704	0	-	0	ID=cds.HMPREF1120_04071T0;Parent=HMPREF1120_04071T0
Supercontig_1.3	0	exon	2975213	2975626	0	-	0	ID=HMPREF1120_04071T0.exon3;Parent=HMPREF1120_04071T0
Supercontig_1.3	0	CDS	2975213	2975626	0	-	0	ID=cds.HMPREF1120_04071T0;Parent=HMPREF1120_04071T0
Supercontig_1.3	0	exon	2974430	2975156	0	-	0	ID=HMPREF1120_04071T0.exon4;Parent=HMPREF1120_04071T0
Supercontig_1.3	0	CDS	2975040	2975156	0	-	0	ID=cds.HMPREF1120_04071T0;Parent=HMPREF1120_04071T0
Supercontig_1.3	0	three_prime_UTR	2974430	2975039	0	-	0	ID=HMPREF1120_04071T0.utr3p1;Parent=HMPREF1120_04071T0
#PROT HMPREF1120_04071T0 HMPREF1120_04071	MASRLVLVIGDLFIPDRAPEIPAKFRKLLAPGKIGQVVCLGNITDKETYDFLRQIAPDLHIVKGDFDTEATSLTLSKVVQHGGLRIGFTHGHTIIPQGDADALLIAARQMDVDVLLWGGTHKFEAYELEGKFFVNPGSATGAFSTSWLAIDEEPIPSFCLLDIQGDVLVLYVYQLRTDDNGNENVAVEKVSFRKPAPVEA*
# ORIGINAL: HMPREF1120_03633T0 original gene structure, not modified by PASA
Supercontig_1.3	exoDer1	gene	1777074	1777773	0	+	0	ID=HMPREF1120_03633;Name=HMPREF1120_03633T0
Supercontig_1.3	exoDer1	mRNA	1777074	1777773	0	+	0	ID=HMPREF1120_03633T0;Parent=HMPREF1120_03633;Name=HMPREF1120_03633T0
Supercontig_1.3	exoDer1	exon	1777074	1777109	0	+	0	ID=HMPREF1120_03633T0.exon1;Parent=HMPREF1120_03633T0
Supercontig_1.3	exoDer1	CDS	1777074	1777109	0	+	0	ID=cds.HMPREF1120_03633T0;Parent=HMPREF1120_03633T0
Supercontig_1.3	exoDer1	exon	1777251	1777323	0	+	0	ID=HMPREF1120_03633T0.exon2;Parent=HMPREF1120_03633T0
Supercontig_1.3	exoDer1	CDS	1777251	1777323	0	+	0	ID=cds.HMPREF1120_03633T0;Parent=HMPREF1120_03633T0
Supercontig_1.3	exoDer1	exon	1777457	1777773	0	+	0	ID=HMPREF1120_03633T0.exon3;Parent=HMPREF1120_03633T0
Supercontig_1.3	exoDer1	CDS	1777457	1777771	0	+	0	ID=cds.HMPREF1120_03633T0;Parent=HMPREF1120_03633T0
Supercontig_1.3	exoDer1	three_prime_UTR	1777772	1777773	0	+	0	ID=HMPREF1120_03633T0.utr3p1;Parent=HMPREF1120_03633T0
#PROT HMPREF1120_03633T0 HMPREF1120_03633	MPMVWNAEADARLFAAVIATSDVKVNYAAVAEKMGPDCTAKAIIHRVGKIKELARKLDDEDGDSTATTPLKTTPKRRGRPSGKGLAVAANDDDDGAEDSPTAKKRKMPATPRGKVQAPSGIKKEQIEEKPVFKVKKAEDSD
# PASA_UPDATE: HMPREF1120_04326T0, single gene model update, valid-1, status:[pasa:asmbl_17890,status:14], valid-1
Supercontig_1.3	0	gene	3666949	3669078	0	-	0	ID=HMPREF1120_04326;Name=HMPREF1120_04326T0
Supercontig_1.3	0	mRNA	3666949	3669078	0	-	0	ID=HMPREF1120_04326T0;Parent=HMPREF1120_04326;Name=HMPREF1120_04326T0
Supercontig_1.3	0	five_prime_UTR	3668986	3669078	0	-	0	ID=HMPREF1120_04326T0.utr5p1;Parent=HMPREF1120_04326T0
Supercontig_1.3	0	exon	3668005	3669078	0	-	0	ID=HMPREF1120_04326T0.exon1;Parent=HMPREF1120_04326T0
Supercontig_1.3	0	CDS	3668005	3668985	0	-	0	ID=cds.HMPREF1120_04326T0;Parent=HMPREF1120_04326T0
Supercontig_1.3	0	exon	3666949	3667950	0	-	0	ID=HMPREF1120_04326T0.exon2;Parent=HMPREF1120_04326T0
Supercontig_1.3	0	CDS	3667276	3667950	0	-	0	ID=cds.HMPREF1120_04326T0;Parent=HMPREF1120_04326T0
Supercontig_1.3	0	three_prime_UTR	3666949	3667275	0	-	0	ID=HMPREF1120_04326T0.utr3p1;Parent=HMPREF1120_04326T0
#PROT HMPREF1120_04326T0 HMPREF1120_04326	MESSLPTHAKDNPNVSAEGAPSKNALKKAQKEAEKAAKKAAAKKADEEKRAAQQAQAAEDTAKDKYGELPKDEAPVEITHLKKLGEEHVDKEVTVITRIHNSRSQSAKLAFLMLRQQGKTIQAVVAATSEAVSRQMVKWSVSLNVNSFVRVTGVVKKPDPPVASASISNLELHVQKIYLVARAAEMLPMQVKDAERPPPATAEEGQVDAEGAPIVTLKTRLDNRVIDLQTECNQAIFTISSAVEGLFAEYMRKNGSRQFNTPKLLGAATEGGSGVFTVNNYFGKNGFLAQSPQLHKQMLIAGDCESVFEIGPVFRAENSNTHRHLCEFTGLDFEMVFDHHYHEVLEFAEKLIVFIVQELQARYKDEIAVVQKYFPRAGDFRIKDGKALRLKYFDGIKIL…
# PASA_UPDATE: HMPREF1120_03625T0, single gene model update, valid-1, status:[pasa:asmbl_16431,status:16], valid-1
# PASA_UPDATE: HMPREF1120_03625T0.1.5629324f, alt-splice addition, valid-1, status:[pasa:asmbl_16430,status:25], valid-1
Supercontig_1.3	0	gene	1754640	1756235	0	-	0	ID=HMPREF1120_03625;Name=HMPREF1120_03625T0
Supercontig_1.3	0	mRNA	1754640	1756235	0	-	0	ID=HMPREF1120_03625T0;Parent=HMPREF1120_03625;Name=HMPREF1120_03625T0
Supercontig_1.3	0	five_prime_UTR	1755759	1756235	0	-	0	ID=HMPREF1120_03625T0.utr5p1;Parent=HMPREF1120_03625T0
Supercontig_1.3	0	five_prime_UTR	1755675	1755693	0	-	0	ID=HMPREF1120_03625T0.utr5p2;Parent=HMPREF1120_03625T0
Supercontig_1.3	0	exon	1755759	1756235	0	-	0	ID=HMPREF1120_03625T0.exon1;Parent=HMPREF1120_03625T0
Supercontig_1.3	0	exon	1755607	1755693	0	-	0	ID=HMPREF1120_03625T0.exon2;Parent=HMPREF1120_03625T0
Supercontig_1.3	0	CDS	1755607	1755674	0	-	0	ID=cds.HMPREF1120_03625T0;Parent=HMPREF1120_03625T0
Supercontig_1.3	0	exon	1755356	1755426	0	-	0	ID=HMPREF1120_03625T0.exon3;Parent=HMPREF1120_03625T0
Supercontig_1.3	0	CDS	1755356	1755426	0	-	1	ID=cds.HMPREF1120_03625T0;Parent=HMPREF1120_03625T0
Supercontig_1.3	0	exon	1755180	1755272	0	-	0	ID=HMPREF1120_03625T0.exon4;Parent=HMPREF1120_03625T0
Supercontig_1.3	0	CDS	1755180	1755272	0	-	2	ID=cds.HMPREF1120_03625T0;Parent=HMPREF1120_03625T0
Supercontig_1.3	0	exon	1755112	1755125	0	-	0	ID=HMPREF1120_03625T0.exon5;Parent=HMPREF1120_03625T0
Supercontig_1.3	0	CDS	1755112	1755125	0	-	2	ID=cds.HMPREF1120_03625T0;Parent=HMPREF1120_03625T0
Supercontig_1.3	0	exon	1754640	1755028	0	-	0	ID=HMPREF1120_03625T0.exon6;Parent=HMPREF1120_03625T0
Supercontig_1.3	0	CDS	1754996	1755028	0	-	0	ID=cds.HMPREF1120_03625T0;Parent=HMPREF1120_03625T0
Supercontig_1.3	0	three_prime_UTR	1754640	1754995	0	-	0	ID=HMPREF1120_03625T0.utr3p1;Parent=HMPREF1120_03625T0
Supercontig_1.3	0	mRNA	1754640	1756235	0	-	0	ID=HMPREF1120_03625T0.1.5629324f;Parent=HMPREF1120_03625;Name=HMPREF1120_03625T0
Supercontig_1.3	0	five_prime_UTR	1755702	1756235	0	-	0	ID=HMPREF1120_03625T0.1.5629324f.utr5p1;Parent=HMPREF1120_03625T0.1.5629324f
Supercontig_1.3	0	exon	1755607	1756235	0	-	0	ID=HMPREF1120_03625T0.1.5629324f.exon1;Parent=HMPREF1120_03625T0.1.5629324f
Supercontig_1.3	0	CDS	1755607	1755701	0	-	0	ID=cds.HMPREF1120_03625T0.1.5629324f;Parent=HMPREF1120_03625T0.1.5629324f
Supercontig_1.3	0	exon	1755356	1755426	0	-	0	ID=HMPREF1120_03625T0.1.5629324f.exon2;Parent=HMPREF1120_03625T0.1.5629324f
Supercontig_1.3	0	CDS	1755356	1755426	0	-	1	ID=cds.HMPREF1120_03625T0.1.5629324f;Parent=HMPREF1120_03625T0.1.5629324f
Supercontig_1.3	0	exon	1755180	1755272	0	-	0	ID=HMPREF1120_03625T0.1.5629324f.exon3;Parent=HMPREF1120_03625T0.1.5629324f
Supercontig_1.3	0	CDS	1755180	1755272	0	-	2	ID=cds.HMPREF1120_03625T0.1.5629324f;Parent=HMPREF1120_03625T0.1.5629324f
Supercontig_1.3	0	exon	1755112	1755125	0	-	0	ID=HMPREF1120_03625T0.1.5629324f.exon4;Parent=HMPREF1120_03625T0.1.5629324f
Supercontig_1.3	0	CDS	1755112	1755125	0	-	2	ID=cds.HMPREF1120_03625T0.1.5629324f;Parent=HMPREF1120_03625T0.1.5629324f
Supercontig_1.3	0	exon	1754640	1755028	0	-	0	ID=HMPREF1120_03625T0.1.5629324f.exon5;Parent=HMPREF1120_03625T0.1.5629324f
Supercontig_1.3	0	CDS	1754996	1755028	0	-	0	ID=cds.HMPREF1120_03625T0.1.5629324f;Parent=HMPREF1120_03625T0.1.5629324f
Supercontig_1.3	0	three_prime_UTR	1754640	1754995	0	-	0	ID=HMPREF1120_03625T0.1.5629324f.utr3p1;Parent=HMPREF1120_03625T0.1.5629324f
#PROT HMPREF1120_03625T0 HMPREF1120_03625	MTANGSAVGFILVLVQVETMESQSNNDIEPKMVGVGRNLGQICLTRRPLEPDILPLTAVLSQQLWAKAKQHIDIFAPVLYSKVASPAQSAID*
#PROT HMPREF1120_03625T0.1.5629324f HMPREF1120_03625	MISFDICPTMTANGSAVGFILVLVQVETMESQSNNDIEPKMVGVGRNLGQICLTRRPLEPDILPLTAVLSQQLWAKAKQHIDIFAPVLYSKVASPAQSAID*
# PASA_UPDATE: HMPREF1120_03007T0, single gene model update, valid-1, status:[pasa:asmbl_15173,status:14], valid-1
Supercontig_1.3	0	gene	30713	33999	0	-	0	ID=HMPREF1120_03007;Name=HMPREF1120_03007T0
Supercontig_1.3	0	mRNA	30713	33999	0	-	0	ID=HMPREF1120_03007T0;Parent=HMPREF1120_03007;Name=HMPREF1120_03007T0
Supercontig_1.3	0	five_prime_UTR	33734	33999	0	-	0	ID=HMPREF1120_03007T0.utr5p1;Parent=HMPREF1120_03007T0
Supercontig_1.3	0	exon	30836	33999	0	-	0	ID=HMPREF1120_03007T0.exon1;Parent=HMPREF1120_03007T0
Supercontig_1.3	0	CDS	31145	33733	0	-	0	ID=cds.HMPREF1120_03007T0;Parent=HMPREF1120_03007T0
Supercontig_1.3	0	exon	30713	30746	0	-	0	ID=HMPREF1120_03007T0.exon2;Parent=HMPREF1120_03007T0
Supercontig_1.3	0	three_prime_UTR	30836	31144	0	-	0	ID=HMPREF1120_03007T0.utr3p1;Parent=HMPREF1120_03007T0
Supercontig_1.3	0	three_prime_UTR	30713	30746	0	-	0	ID=HMPREF1120_03007T0.utr3p2;Parent=HMPREF1120_03007T0
#PROT HMPREF1120_03007T0 HMPREF1120_03007	MMVLPQENQGNGASLNMQGGNSEPLSPSADTHVAKDPRLRVKTSSLNIADTTASRGHSHAHGGGDYLGTEGTSASGMHTPQGSLTKPQVAQLTLSDATALEKALGTFVSTAVDSSLSKRRRDRMQAESRRAQVEYERAQRSYSQFPVFVEHALEKQKKVDVDYEHSQQEARRNIEAEITTTSELVALLLQTLSKCTTGAGADTAQVRKLRQEFESFRSLQATRNAEFRRHSAQFADLTNKHDTLRKHVGTLQDNVPGLKQENEALRRSVDALEERIKAMEQELRTVHQEAKTSSTNGGKLDRDIQESKERIQQLTARLEELEHNSHGVEALRKSNNLRFSNLQTQLEHAEGQLGSLQKDMKTHENPAKVELPVPQLTDWRDRFTTIEEALESTVDETST…
# PASA_UPDATE: HMPREF1120_04053T0.1.5629324f, alt-splice addition, valid-1, status:[pasa:asmbl_14507,status:25], valid-1
# PASA_UPDATE: HMPREF1120_04053T0, single gene model update, valid-1, status:[pasa:asmbl_14505,status:14], valid-1
# PASA_UPDATE: HMPREF1120_04053T0.2.5629324f, alt-splice addition, valid-1, status:[pasa:asmbl_14506,status:25], valid-1
Supercontig_1.3	0	gene	2916932	2921956	0	+	0	ID=HMPREF1120_04053;Name=HMPREF1120_04053T0
Supercontig_1.3	0	mRNA	2916932	2921956	0	+	0	ID=HMPREF1120_04053T0.1.5629324f;Parent=HMPREF1120_04053;Name=HMPREF1120_04053T0
Supercontig_1.3	0	five_prime_UTR	2916932	2917675	0	+	0	ID=HMPREF1120_04053T0.1.5629324f.utr5p1;Parent=HMPREF1120_04053T0.1.5629324f
Supercontig_1.3	0	five_prime_UTR	2917853	2918072	0	+	0	ID=HMPREF1120_04053T0.1.5629324f.utr5p2;Parent=HMPREF1120_04053T0.1.5629324f
Supercontig_1.3	0	exon	2916932	2917675	0	+	0	ID=HMPREF1120_04053T0.1.5629324f.exon1;Parent=HMPREF1120_04053T0.1.5629324f
Supercontig_1.3	0	exon	2917853	2918370	0	+	0	ID=HMPREF1120_04053T0.1.5629324f.exon2;Parent=HMPREF1120_04053T0.1.5629324f
Supercontig_1.3	0	CDS	2918073	2918370	0	+	0	ID=cds.HMPREF1120_04053T0.1.5629324f;Parent=HMPREF1120_04053T0.1.5629324f
Supercontig_1.3	0	exon	2918431	2918490	0	+	0	ID=HMPREF1120_04053T0.1.5629324f.exon3;Parent=HMPREF1120_04053T0.1.5629324f
Supercontig_1.3	0	CDS	2918431	2918490	0	+	2	ID=cds.HMPREF1120_04053T0.1.5629324f;Parent=HMPREF1120_04053T0.1.5629324f
Supercontig_1.3	0	exon	2918543	2918629	0	+	0	ID=HMPREF1120_04053T0.1.5629324f.exon4;Parent=HMPREF1120_04053T0.1.5629324f
Supercontig_1.3	0	CDS	2918543	2918629	0	+	2	ID=cds.HMPREF1120_04053T0.1.5629324f;Parent=HMPREF1120_04053T0.1.5629324f
Supercontig_1.3	0	exon	2918720	2921956	0	+	0	ID=HMPREF1120_04053T0.1.5629324f.exon5;Parent=HMPREF1120_04053T0.1.5629324f
Supercontig_1.3	0	CDS	2918720	2921325	0	+	2	ID=cds.HMPREF1120_04053T0.1.5629324f;Parent=HMPREF1120_04053T0.1.5629324f
Supercontig_1.3	0	three_prime_UTR	2921326	2921956	0	+	0	ID=HMPREF1120_04053T0.1.5629324f.utr3p1;Parent=HMPREF1120_04053T0.1.5629324f
Supercontig_1.3	0	mRNA	2916932	2921956	0	+	0	ID=HMPREF1120_04053T0;Parent=HMPREF1120_04053;Name=HMPREF1120_04053T0
Supercontig_1.3	0	five_prime_UTR	2916932	2917333	0	+	0	ID=HMPREF1120_04053T0.utr5p1;Parent=HMPREF1120_04053T0
Supercontig_1.3	0	five_prime_UTR	2917600	2918072	0	+	0	ID=HMPREF1120_04053T0.utr5p2;Parent=HMPREF1120_04053T0
Supercontig_1.3	0	exon	2916932	2917333	0	+	0	ID=HMPREF1120_04053T0.exon1;Parent=HMPREF1120_04053T0
Supercontig_1.3	0	exon	2917600	2918370	0	+	0	ID=HMPREF1120_04053T0.exon2;Parent=HMPREF1120_04053T0
Supercontig_1.3	0	CDS	2918073	2918370	0	+	0	ID=cds.HMPREF1120_04053T0;Parent=HMPREF1120_04053T0
Supercontig_1.3	0	exon	2918431	2918490	0	+	0	ID=HMPREF1120_04053T0.exon3;Parent=HMPREF1120_04053T0
Supercontig_1.3	0	CDS	2918431	2918490	0	+	2	ID=cds.HMPREF1120_04053T0;Parent=HMPREF1120_04053T0
Supercontig_1.3	0	exon	2918543	2918629	0	+	0	ID=HMPREF1120_04053T0.exon4;Parent=HMPREF1120_04053T0
Supercontig_1.3	0	CDS	2918543	2918629	0	+	2	ID=cds.HMPREF1120_04053T0;Parent=HMPREF1120_04053T0
Supercontig_1.3	0	exon	2918720	2921956	0	+	0	ID=HMPREF1120_04053T0.exon5;Parent=HMPREF1120_04053T0
Supercontig_1.3	0	CDS	2918720	2921325	0	+	2	ID=cds.HMPREF1120_04053T0;Parent=HMPREF1120_04053T0
Supercontig_1.3	0	three_prime_UTR	2921326	2921956	0	+	0	ID=HMPREF1120_04053T0.utr3p1;Parent=HMPREF1120_04053T0
Supercontig_1.3	0	mRNA	2916932	2921956	0	+	0	ID=HMPREF1120_04053T0.2.5629324f;Parent=HMPREF1120_04053;Name=HMPREF1120_04053T0
Supercontig_1.3	0	five_prime_UTR	2916932	2918072	0	+	0	ID=HMPREF1120_04053T0.2.5629324f.utr5p1;Parent=HMPREF1120_04053T0.2.5629324f
Supercontig_1.3	0	exon	2916932	2918370	0	+	0	ID=HMPREF1120_04053T0.2.5629324f.exon1;Parent=HMPREF1120_04053T0.2.5629324f
Supercontig_1.3	0	CDS	2918073	2918370	0	+	0	ID=cds.HMPREF1120_04053T0.2.5629324f;Parent=HMPREF1120_04053T0.2.5629324f
Supercontig_1.3	0	exon	2918431	2918490	0	+	0	ID=HMPREF1120_04053T0.2.5629324f.exon2;Parent=HMPREF1120_04053T0.2.5629324f
Supercontig_1.3	0	CDS	2918431	2918490	0	+	2	ID=cds.HMPREF1120_04053T0.2.5629324f;Parent=HMPREF1120_04053T0.2.5629324f
Supercontig_1.3	0	exon	2918543	2918629	0	+	0	ID=HMPREF1120_04053T0.2.5629324f.exon3;Parent=HMPREF1120_04053T0.2.5629324f
Supercontig_1.3	0	CDS	2918543	2918629	0	+	2	ID=cds.HMPREF1120_04053T0.2.5629324f;Parent=HMPREF1120_04053T0.2.5629324f
Supercontig_1.3	0	exon	2918720	2921956	0	+	0	ID=HMPREF1120_04053T0.2.5629324f.exon4;Parent=HMPREF1120_04053T0.2.5629324f
Supercontig_1.3	0	CDS	2918720	2921325	0	+	2	ID=cds.HMPREF1120_04053T0.2.5629324f;Parent=HMPREF1120_04053T0.2.5629324f
Supercontig_1.3	0	three_prime_UTR	2921326	2921956	0	+	0	ID=HMPREF1120_04053T0.2.5629324f.utr3p1;Parent=HMPREF1120_04053T0.2.5629324f
#PROT HMPREF1120_04053T0.1.5629324f HMPREF1120_04053	MLQVALLIHLVVVLLGLTPKFAGATDLATFTVTETASQVLSIVHPVTVTATAITSNVSLVESVVNSSVTATLSSTVSTGLTSNATVTVGTTTSTTAQASVAISTGTTTVTRTQSLTSTIVLASNSSTAASANLSTATFANASVSDHPTGSVLPLASLAPYHNVTATVTVTANCTDKNGTAAGHTVTLTSYVSGGLVSHTSLTSVSSVSGHNVSTMFDHTTLPAVGSIRPLNATTATQVLTVTVSPVPVMTSTSVSGSVSTSSTVETRTVLTSSTSTMTAITTMTATHAALTGMSTLTSPLMVTSAALPSSMLSLVSSSIESVSTSAVTATTVVTSSITSTKTVTSLASTSNAVPPPPSMSTGADVTVTLTLTSLVTVVPQSLVTLTSTIASFVTSSSIV…
#PROT HMPREF1120_04053T0 HMPREF1120_04053	MLQVALLIHLVVVLLGLTPKFAGATDLATFTVTETASQVLSIVHPVTVTATAITSNVSLVESVVNSSVTATLSSTVSTGLTSNATVTVGTTTSTTAQASVAISTGTTTVTRTQSLTSTIVLASNSSTAASANLSTATFANASVSDHPTGSVLPLASLAPYHNVTATVTVTANCTDKNGTAAGHTVTLTSYVSGGLVSHTSLTSVSSVSGHNVSTMFDHTTLPAVGSIRPLNATTATQVLTVTVSPVPVMTSTSVSGSVSTSSTVETRTVLTSSTSTMTAITTMTATHAALTGMSTLTSPLMVTSAALPSSMLSLVSSSIESVSTSAVTATTVVTSSITSTKTVTSLASTSNAVPPPPSMSTGADVTVTLTLTSLVTVVPQSLVTLTSTIASFVTSSSIV…
#PROT HMPREF1120_04053T0.2.5629324f HMPREF1120_04053	MLQVALLIHLVVVLLGLTPKFAGATDLATFTVTETASQVLSIVHPVTVTATAITSNVSLVESVVNSSVTATLSSTVSTGLTSNATVTVGTTTSTTAQASVAISTGTTTVTRTQSLTSTIVLASNSSTAASANLSTATFANASVSDHPTGSVLPLASLAPYHNVTATVTVTANCTDKNGTAAGHTVTLTSYVSGGLVSHTSLTSVSSVSGHNVSTMFDHTTLPAVGSIRPLNATTATQVLTVTVSPVPVMTSTSVSGSVSTSSTVETRTVLTSSTSTMTAITTMTATHAALTGMSTLTSPLMVTSAALPSSMLSLVSSSIESVSTSAVTATTVVTSSITSTKTVTSLASTSNAVPPPPSMSTGADVTVTLTLTSLVTVVPQSLVTLTSTIASFVTSSSIV…
# ORIGINAL: HMPREF1120_03525T0 original gene structure, not modified by PASA
Supercontig_1.3	exoDer1	gene	1455640	1458548	0	+	0	ID=HMPREF1120_03525;Name=HMPREF1120_03525T0
Supercontig_1.3	exoDer1	mRNA	1455640	1458548	0	+	0	ID=HMPREF1120_03525T0;Parent=HMPREF1120_03525;Name=HMPREF1120_03525T0
Supercontig_1.3	exoDer1	exon	1455640	1456110	0	+	0	ID=HMPREF1120_03525T0.exon1;Parent=HMPREF1120_03525T0
Supercontig_1.3	exoDer1	CDS	1455640	1456110	0	+	0	ID=cds.HMPREF1120_03525T0;Parent=HMPREF1120_03525T0
Supercontig_1.3	exoDer1	exon	1456160	1458413	0	+	0	ID=HMPREF1120_03525T0.exon2;Parent=HMPREF1120_03525T0
Supercontig_1.3	exoDer1	CDS	1456160	1458413	0	+	0	ID=cds.HMPREF1120_03525T0;Parent=HMPREF1120_03525T0
Supercontig_1.3	exoDer1	exon	1458490	1458548	0	+	0	ID=HMPREF1120_03525T0.exon3;Parent=HMPREF1120_03525T0
Supercontig_1.3	exoDer1	CDS	1458490	1458546	0	+	0	ID=cds.HMPREF1120_03525T0;Parent=HMPREF1120_03525T0
Supercontig_1.3	exoDer1	three_prime_UTR	1458547	1458548	0	+	0	ID=HMPREF1120_03525T0.utr3p1;Parent=HMPREF1120_03525T0
#PROT HMPREF1120_03525T0 HMPREF1120_03525	MAPTGTVDSTTTGHERDDVTMSADAESYVPPASHATDPTLTQSLSPTASATADSAVPGMPPRPPPGISTTKPAMSRLNTFYAEGDFRNSSTQELRDLKSDMMCNWLHQQQLEKMWSANGLEEGVMLKKAKDDYKCAPEDLRSRPDGIFDAVRKLNVKCAMTVNTNIVKLLLRNPGSSFLPLDSGLRLQILPSICYLADCQKHHFAAFIQDYAYLIVWDDDPNHLIQRVQDIEDQLISIVWKEEASDDVDSTLPATSAMPSTVNLGAGEDFLDSEGIVTPAPRRVVLIQSFLTAITLILLVSAIGSGWREIAIELKVDKSWIRLAFILVVPLQCWLALFFMQSVAGCIAQMIGPISQMTSNTKFFSGQAPARLSTSSTLPHVTIQCPVYKEGLWSVIDPT…
# ORIGINAL: HMPREF1120_03054T0 original gene structure, not modified by PASA
Supercontig_1.3	exoDer1	gene	144023	145084	0	-	0	ID=HMPREF1120_03054;Name=HMPREF1120_03054T0
Supercontig_1.3	exoDer1	mRNA	144023	145084	0	-	0	ID=HMPREF1120_03054T0;Parent=HMPREF1120_03054;Name=HMPREF1120_03054T0
Supercontig_1.3	exoDer1	exon	144969	145084	0	-	0	ID=HMPREF1120_03054T0.exon1;Parent=HMPREF1120_03054T0
Supercontig_1.3	exoDer1	CDS	144969	145084	0	-	0	ID=cds.HMPREF1120_03054T0;Parent=HMPREF1120_03054T0
Supercontig_1.3	exoDer1	exon	144023	144917	0	-	0	ID=HMPREF1120_03054T0.exon2;Parent=HMPREF1120_03054T0
Supercontig_1.3	exoDer1	CDS	144026	144917	0	-	0	ID=cds.HMPREF1120_03054T0;Parent=HMPREF1120_03054T0
Supercontig_1.3	exoDer1	three_prime_UTR	144023	144025	0	-	0	ID=HMPREF1120_03054T0.utr3p1;Parent=HMPREF1120_03054T0
#PROT HMPREF1120_03054T0 HMPREF1120_03054	MAQAPPPFGRKSSAPWDRLRPVKQDPLESMGFVSKGDNRLLDPKAQENFYNKIVARYMQFCTRHSKDLDNAFGSLSLEDSQGPSSEPARKPPGQPLGNDQKRPIPSPTGQKIPASGQAGDVSGPSPSSELSTILLALRKLREGLLASPATARSPVFSQRVHVFNIRAAILAHHPPGYHPSLLHLLFVLHTPAHPLPRSELVEMTTYLILDTALRQNDLGKAYSLRYNSRLKFGYHSRTVDSILRSVVRGDWVGFWHVRQKVDGYVRALLYWFLETQRKQALKAIGRAYYTCDINWILQSATGGELSWEELVKTEDVGWVRDGDRAIIRKPKSKPAK
# ORIGINAL: HMPREF1120_03143T0 original gene structure, not modified by PASA
Supercontig_1.3	exoDer1	gene	401143	402444	0	-	0	ID=HMPREF1120_03143;Name=HMPREF1120_03143T0
Supercontig_1.3	exoDer1	mRNA	401143	402444	0	-	0	ID=HMPREF1120_03143T0;Parent=HMPREF1120_03143;Name=HMPREF1120_03143T0
Supercontig_1.3	exoDer1	exon	402261	402444	0	-	0	ID=HMPREF1120_03143T0.exon1;Parent=HMPREF1120_03143T0
Supercontig_1.3	exoDer1	CDS	402261	402444	0	-	0	ID=cds.HMPREF1120_03143T0;Parent=HMPREF1120_03143T0
Supercontig_1.3	exoDer1	exon	401143	402176	0	-	0	ID=HMPREF1120_03143T0.exon2;Parent=HMPREF1120_03143T0
Supercontig_1.3	exoDer1	CDS	401146	402176	0	-	0	ID=cds.HMPREF1120_03143T0;Parent=HMPREF1120_03143T0
Supercontig_1.3	exoDer1	three_prime_UTR	401143	401145	0	-	0	ID=HMPREF1120_03143T0.utr3p1;Parent=HMPREF1120_03143T0
#PROT HMPREF1120_03143T0 HMPREF1120_03143	MGAALRHTACKPCRDRKVRCGGEQPACAKCRRANEECVYLPPQRPTRADLTQTVEALQKRLNETEARIQQLAGKEQANNAVAVPTTRPSPPFYAAPWPTTADFPGPAFLQCPLPPFAPARDGDAAAHANQATYANLSFQQHDPSSPASLNNDFLDSLQANGSPRAATERNGSVFFGRDEDARNDFTNTDVDMTAPLTFVAFGTESHTQQQYDQGQSNGSVPPAANGSSTGSSSSPTLPDGSSTTAEVAAATAAVLANEAPQNVGASMPTVLAEFSSSVFHSQAEIAGMSSAVADYIAWMRKVPTGIAPPNTTLVHANMLEAIESRLREMKDIAQTKPLVAFRNMLSSLQAIGPMGPSVCESLGHLERDFERQSAEVAHFFQTRYNACAALSEQAQNVPR…
# PASA_UPDATE: HMPREF1120_03896T0, single gene model update, valid-1, status:[pasa:asmbl_17014,status:16], valid-1
# PASA_UPDATE: HMPREF1120_03896T0.1.56293250, alt-splice addition, valid-1, status:[pasa:asmbl_17013,status:25], valid-1
# PASA_UPDATE: HMPREF1120_03896T0.2.56293250, alt-splice addition, valid-1, status:[pasa:asmbl_17012,status:25], valid-1
Supercontig_1.3	0	gene	2495200	2499837	0	-	0	ID=HMPREF1120_03896;Name=HMPREF1120_03896T0
Supercontig_1.3	0	mRNA	2495320	2499837	0	-	0	ID=HMPREF1120_03896T0;Parent=HMPREF1120_03896;Name=HMPREF1120_03896T0
Supercontig_1.3	0	five_prime_UTR	2499473	2499837	0	-	0	ID=HMPREF1120_03896T0.utr5p1;Parent=HMPREF1120_03896T0
Supercontig_1.3	0	five_prime_UTR	2499407	2499407	0	-	0	ID=HMPREF1120_03896T0.utr5p2;Parent=HMPREF1120_03896T0
Supercontig_1.3	0	exon	2499473	2499837	0	-	0	ID=HMPREF1120_03896T0.exon1;Parent=HMPREF1120_03896T0
Supercontig_1.3	0	exon	2496661	2499407	0	-	0	ID=HMPREF1120_03896T0.exon2;Parent=HMPREF1120_03896T0
Supercontig_1.3	0	CDS	2498012	2499406	0	-	0	ID=cds.HMPREF1120_03896T0;Parent=HMPREF1120_03896T0
Supercontig_1.3	0	exon	2495320	2496588	0	-	0	ID=HMPREF1120_03896T0.exon3;Parent=HMPREF1120_03896T0
Supercontig_1.3	0	three_prime_UTR	2496661	2498011	0	-	0	ID=HMPREF1120_03896T0.utr3p1;Parent=HMPREF1120_03896T0
Supercontig_1.3	0	three_prime_UTR	2495320	2496588	0	-	0	ID=HMPREF1120_03896T0.utr3p2;Parent=HMPREF1120_03896T0
Supercontig_1.3	0	mRNA	2495320	2499837	0	-	0	ID=HMPREF1120_03896T0.1.56293250;Parent=HMPREF1120_03896;Name=HMPREF1120_03896T0
Supercontig_1.3	0	five_prime_UTR	2499585	2499837	0	-	0	ID=HMPREF1120_03896T0.1.56293250.utr5p1;Parent=HMPREF1120_03896T0.1.56293250
Supercontig_1.3	0	exon	2499574	2499837	0	-	0	ID=HMPREF1120_03896T0.1.56293250.exon1;Parent=HMPREF1120_03896T0.1.56293250
Supercontig_1.3	0	CDS	2499574	2499584	0	-	0	ID=cds.HMPREF1120_03896T0.1.56293250;Parent=HMPREF1120_03896T0.1.56293250
Supercontig_1.3	0	exon	2496661	2499407	0	-	0	ID=HMPREF1120_03896T0.1.56293250.exon2;Parent=HMPREF1120_03896T0.1.56293250
Supercontig_1.3	0	CDS	2498012	2499407	0	-	1	ID=cds.HMPREF1120_03896T0.1.56293250;Parent=HMPREF1120_03896T0.1.56293250
Supercontig_1.3	0	exon	2495320	2496588	0	-	0	ID=HMPREF1120_03896T0.1.56293250.exon3;Parent=HMPREF1120_03896T0.1.56293250
Supercontig_1.3	0	three_prime_UTR	2496661	2498011	0	-	0	ID=HMPREF1120_03896T0.1.56293250.utr3p1;Parent=HMPREF1120_03896T0.1.56293250
Supercontig_1.3	0	three_prime_UTR	2495320	2496588	0	-	0	ID=HMPREF1120_03896T0.1.56293250.utr3p2;Parent=HMPREF1120_03896T0.1.56293250
Supercontig_1.3	0	mRNA	2495200	2499837	0	-	0	ID=HMPREF1120_03896T0.2.56293250;Parent=HMPREF1120_03896;Name=HMPREF1120_03896T0
Supercontig_1.3	0	five_prime_UTR	2499585	2499837	0	-	0	ID=HMPREF1120_03896T0.2.56293250.utr5p1;Parent=HMPREF1120_03896T0.2.56293250
Supercontig_1.3	0	exon	2499574	2499837	0	-	0	ID=HMPREF1120_03896T0.2.56293250.exon1;Parent=HMPREF1120_03896T0.2.56293250
Supercontig_1.3	0	CDS	2499574	2499584	0	-	0	ID=cds.HMPREF1120_03896T0.2.56293250;Parent=HMPREF1120_03896T0.2.56293250
Supercontig_1.3	0	exon	2495200	2499407	0	-	0	ID=HMPREF1120_03896T0.2.56293250.exon2;Parent=HMPREF1120_03896T0.2.56293250
Supercontig_1.3	0	CDS	2498012	2499407	0	-	1	ID=cds.HMPREF1120_03896T0.2.56293250;Parent=HMPREF1120_03896T0.2.56293250
Supercontig_1.3	0	three_prime_UTR	2495200	2498011	0	-	0	ID=HMPREF1120_03896T0.2.56293250.utr3p1;Parent=HMPREF1120_03896T0.2.56293250
#PROT HMPREF1120_03896T0 HMPREF1120_03896	MFREPEEAAAEEAALKLDQIAATRRSTIRRESSVRPGRITSSRSLLDRIRETRREATNEQRNTSSLQPSARSQRDSERDIYDLDADLGRLRSLRMRQRARANQLERDINRRSDRVRLADPMFRHDASLDLSPPVDPSLESALGPSFPSPDELIAQHLPRPSRESGLRFEVAASSQSETETSRQPRLYSGRTTRVPSPSALRRIRSTLMHASRAASLDNDLDDYGVAAATLTPGFAPAQGAAHSSAENLGDDRARRAEYGTLDGFMDLDVSPADGHDALYPPLRRVNHASPRPVIGAGSRIDGLGDRMRSPSPASDNPEEENWTTLLTTMDPGRSTAAASFMSSNSDSRSGSNRSSQATSAATSFGEIAADDSCDLDLPSGITEADVREIRARHGRLRRE…
#PROT HMPREF1120_03896T0.1.56293250 HMPREF1120_03896	MGLPMFREPEEAAAEEAALKLDQIAATRRSTIRRESSVRPGRITSSRSLLDRIRETRREATNEQRNTSSLQPSARSQRDSERDIYDLDADLGRLRSLRMRQRARANQLERDINRRSDRVRLADPMFRHDASLDLSPPVDPSLESALGPSFPSPDELIAQHLPRPSRESGLRFEVAASSQSETETSRQPRLYSGRTTRVPSPSALRRIRSTLMHASRAASLDNDLDDYGVAAATLTPGFAPAQGAAHSSAENLGDDRARRAEYGTLDGFMDLDVSPADGHDALYPPLRRVNHASPRPVIGAGSRIDGLGDRMRSPSPASDNPEEENWTTLLTTMDPGRSTAAASFMSSNSDSRSGSNRSSQATSAATSFGEIAADDSCDLDLPSGITEADVREIRARHGR…
#PROT HMPREF1120_03896T0.2.56293250 HMPREF1120_03896	MGLPMFREPEEAAAEEAALKLDQIAATRRSTIRRESSVRPGRITSSRSLLDRIRETRREATNEQRNTSSLQPSARSQRDSERDIYDLDADLGRLRSLRMRQRARANQLERDINRRSDRVRLADPMFRHDASLDLSPPVDPSLESALGPSFPSPDELIAQHLPRPSRESGLRFEVAASSQSETETSRQPRLYSGRTTRVPSPSALRRIRSTLMHASRAASLDNDLDDYGVAAATLTPGFAPAQGAAHSSAENLGDDRARRAEYGTLDGFMDLDVSPADGHDALYPPLRRVNHASPRPVIGAGSRIDGLGDRMRSPSPASDNPEEENWTTLLTTMDPGRSTAAASFMSSNSDSRSGSNRSSQATSAATSFGEIAADDSCDLDLPSGITEADVREIRARHGR…
# PASA_UPDATE: HMPREF1120_03245T0, single gene model update, valid-1, status:[pasa:asmbl_15649,status:14], valid-1
# PASA_UPDATE: HMPREF1120_03245T0.1.5629324f, alt-splice addition, valid-1, status:[pasa:asmbl_15647,status:25], valid-1
Supercontig_1.3	0	gene	687922	691476	0	-	0	ID=HMPREF1120_03245;Name=HMPREF1120_03245T0
Supercontig_1.3	0	mRNA	687922	691476	0	-	0	ID=HMPREF1120_03245T0;Parent=HMPREF1120_03245;Name=HMPREF1120_03245T0
Supercontig_1.3	0	five_prime_UTR	690219	691476	0	-	0	ID=HMPREF1120_03245T0.utr5p1;Parent=HMPREF1120_03245T0
Supercontig_1.3	0	five_prime_UTR	689988	690139	0	-	0	ID=HMPREF1120_03245T0.utr5p2;Parent=HMPREF1120_03245T0
Supercontig_1.3	0	exon	690219	691476	0	-	0	ID=HMPREF1120_03245T0.exon1;Parent=HMPREF1120_03245T0
Supercontig_1.3	0	exon	689572	690139	0	-	0	ID=HMPREF1120_03245T0.exon2;Parent=HMPREF1120_03245T0
Supercontig_1.3	0	CDS	689572	689987	0	-	0	ID=cds.HMPREF1120_03245T0;Parent=HMPREF1120_03245T0
Supercontig_1.3	0	exon	687922	689507	0	-	0	ID=HMPREF1120_03245T0.exon3;Parent=HMPREF1120_03245T0
Supercontig_1.3	0	CDS	688367	689507	0	-	1	ID=cds.HMPREF1120_03245T0;Parent=HMPREF1120_03245T0
Supercontig_1.3	0	three_prime_UTR	687922	688366	0	-	0	ID=HMPREF1120_03245T0.utr3p1;Parent=HMPREF1120_03245T0
Supercontig_1.3	0	mRNA	687922	691476	0	-	0	ID=HMPREF1120_03245T0.1.5629324f;Parent=HMPREF1120_03245;Name=HMPREF1120_03245T0
Supercontig_1.3	0	five_prime_UTR	689988	691476	0	-	0	ID=HMPREF1120_03245T0.1.5629324f.utr5p1;Parent=HMPREF1120_03245T0.1.5629324f
Supercontig_1.3	0	exon	689572	691476	0	-	0	ID=HMPREF1120_03245T0.1.5629324f.exon1;Parent=HMPREF1120_03245T0.1.5629324f
Supercontig_1.3	0	CDS	689572	689987	0	-	0	ID=cds.HMPREF1120_03245T0.1.5629324f;Parent=HMPREF1120_03245T0.1.5629324f
Supercontig_1.3	0	exon	687922	689507	0	-	0	ID=HMPREF1120_03245T0.1.5629324f.exon2;Parent=HMPREF1120_03245T0.1.5629324f
Supercontig_1.3	0	CDS	688367	689507	0	-	1	ID=cds.HMPREF1120_03245T0.1.5629324f;Parent=HMPREF1120_03245T0.1.5629324f
Supercontig_1.3	0	three_prime_UTR	687922	688366	0	-	0	ID=HMPREF1120_03245T0.1.5629324f.utr3p1;Parent=HMPREF1120_03245T0.1.5629324f
#PROT HMPREF1120_03245T0 HMPREF1120_03245	MAARTNVLAFDGGGTRGLTSLLILQAIMHQLNIILGISGKTLVPRDIFDAICGTSTGGLIAIMLGRFGMSVEECIKQYDSLAQRIFSKRKWAGYLTKNLLGDKYSSKPLRQCVKELAEMYADKGDASMRCEPDVRKIPCTVITCRLHPKTREPMNEPTFLCSHTCESGLEALIWEAAHATTAAPTYFGDCWIEAAQGSYIDGGVGYNNPTYSTYNHYSDEAARNLEPKARGVVSERYRFVSIGTGQRSEKEADTGPQSKTAVKRPRRGFRAIVRSRIGLFKVLVHNTTRSDKDDGLIRALGDAIDYVRLEGAKGVHKFPLDASDPTSMARMRKLTEEWIASAEGKHQIGQAASKLAEHYESRWASPSLPSPSGSVDGLGLDISQSHDQRLTSLLSREPI…
#PROT HMPREF1120_03245T0.1.5629324f HMPREF1120_03245	MAARTNVLAFDGGGTRGLTSLLILQAIMHQLNIILGISGKTLVPRDIFDAICGTSTGGLIAIMLGRFGMSVEECIKQYDSLAQRIFSKRKWAGYLTKNLLGDKYSSKPLRQCVKELAEMYADKGDASMRCEPDVRKIPCTVITCRLHPKTREPMNEPTFLCSHTCESGLEALIWEAAHATTAAPTYFGDCWIEAAQGSYIDGGVGYNNPTYSTYNHYSDEAARNLEPKARGVVSERYRFVSIGTGQRSEKEADTGPQSKTAVKRPRRGFRAIVRSRIGLFKVLVHNTTRSDKDDGLIRALGDAIDYVRLEGAKGVHKFPLDASDPTSMARMRKLTEEWIASAEGKHQIGQAASKLAEHYESRWASPSLPSPSGSVDGLGLDISQSHDQRLTSLLSREPI…
# PASA_UPDATE: HMPREF1120_03726T0.1.5629324f, alt-splice addition, valid-1, status:[pasa:asmbl_13864,status:25], valid-1
# PASA_UPDATE: HMPREF1120_03726T0, single gene model update, valid-1, status:[pasa:asmbl_13863,status:14], valid-1
Supercontig_1.3	0	gene	2052424	2055536	0	+	0	ID=HMPREF1120_03726;Name=HMPREF1120_03726T0
Supercontig_1.3	0	mRNA	2052424	2055536	0	+	0	ID=HMPREF1120_03726T0.1.5629324f;Parent=HMPREF1120_03726;Name=HMPREF1120_03726T0
Supercontig_1.3	0	five_prime_UTR	2052424	2052660	0	+	0	ID=HMPREF1120_03726T0.1.5629324f.utr5p1;Parent=HMPREF1120_03726T0.1.5629324f
Supercontig_1.3	0	five_prime_UTR	2052720	2053435	0	+	0	ID=HMPREF1120_03726T0.1.5629324f.utr5p2;Parent=HMPREF1120_03726T0.1.5629324f
Supercontig_1.3	0	exon	2052424	2052660	0	+	0	ID=HMPREF1120_03726T0.1.5629324f.exon1;Parent=HMPREF1120_03726T0.1.5629324f
Supercontig_1.3	0	exon	2052720	2053595	0	+	0	ID=HMPREF1120_03726T0.1.5629324f.exon2;Parent=HMPREF1120_03726T0.1.5629324f
Supercontig_1.3	0	CDS	2053436	2053595	0	+	0	ID=cds.HMPREF1120_03726T0.1.5629324f;Parent=HMPREF1120_03726T0.1.5629324f
Supercontig_1.3	0	exon	2053665	2053915	0	+	0	ID=HMPREF1120_03726T0.1.5629324f.exon3;Parent=HMPREF1120_03726T0.1.5629324f
Supercontig_1.3	0	CDS	2053665	2053915	0	+	2	ID=cds.HMPREF1120_03726T0.1.5629324f;Parent=HMPREF1120_03726T0.1.5629324f
Supercontig_1.3	0	exon	2053973	2054913	0	+	0	ID=HMPREF1120_03726T0.1.5629324f.exon4;Parent=HMPREF1120_03726T0.1.5629324f
Supercontig_1.3	0	CDS	2053973	2054913	0	+	0	ID=cds.HMPREF1120_03726T0.1.5629324f;Parent=HMPREF1120_03726T0.1.5629324f
Supercontig_1.3	0	exon	2054971	2055536	0	+	0	ID=HMPREF1120_03726T0.1.5629324f.exon5;Parent=HMPREF1120_03726T0.1.5629324f
Supercontig_1.3	0	CDS	2054971	2055085	0	+	1	ID=cds.HMPREF1120_03726T0.1.5629324f;Parent=HMPREF1120_03726T0.1.5629324f
Supercontig_1.3	0	three_prime_UTR	2055086	2055536	0	+	0	ID=HMPREF1120_03726T0.1.5629324f.utr3p1;Parent=HMPREF1120_03726T0.1.5629324f
Supercontig_1.3	0	mRNA	2052424	2055536	0	+	0	ID=HMPREF1120_03726T0;Parent=HMPREF1120_03726;Name=HMPREF1120_03726T0
Supercontig_1.3	0	five_prime_UTR	2052424	2053435	0	+	0	ID=HMPREF1120_03726T0.utr5p1;Parent=HMPREF1120_03726T0
Supercontig_1.3	0	exon	2052424	2053595	0	+	0	ID=HMPREF1120_03726T0.exon1;Parent=HMPREF1120_03726T0
Supercontig_1.3	0	CDS	2053436	2053595	0	+	0	ID=cds.HMPREF1120_03726T0;Parent=HMPREF1120_03726T0
Supercontig_1.3	0	exon	2053665	2053915	0	+	0	ID=HMPREF1120_03726T0.exon2;Parent=HMPREF1120_03726T0
Supercontig_1.3	0	CDS	2053665	2053915	0	+	2	ID=cds.HMPREF1120_03726T0;Parent=HMPREF1120_03726T0
Supercontig_1.3	0	exon	2053973	2054913	0	+	0	ID=HMPREF1120_03726T0.exon3;Parent=HMPREF1120_03726T0
Supercontig_1.3	0	CDS	2053973	2054913	0	+	0	ID=cds.HMPREF1120_03726T0;Parent=HMPREF1120_03726T0
Supercontig_1.3	0	exon	2054971	2055536	0	+	0	ID=HMPREF1120_03726T0.exon4;Parent=HMPREF1120_03726T0
Supercontig_1.3	0	CDS	2054971	2055085	0	+	1	ID=cds.HMPREF1120_03726T0;Parent=HMPREF1120_03726T0
Supercontig_1.3	0	three_prime_UTR	2055086	2055536	0	+	0	ID=HMPREF1120_03726T0.utr3p1;Parent=HMPREF1120_03726T0
#PROT HMPREF1120_03726T0.1.5629324f HMPREF1120_03726	MSEKQKRGWKPFGWWFKATDTPDERRLLTKLDLLIVPYAVLAYWTMFFDQANLNNAYVSGLKEDLGFYGNELVQLQTLYNLGATLGQIPFAYIFTRVPMSWVIPFLNVAWGIFTLTQYRITSYAELAAYRFLVGVFEAVYFPAVHYVLGAWYRGTEIGRRGGMFYCGLPTGILTASFIQSAASASLDGRAGLAGWRWMFIICGVLTIPIGILGYFVLPGTPDKPNRIVLNDKDLEVSKARLARDNHGIDQTFKWSNLKKAYRNKKIWGFIILDVLFWQAGLMVTSGAFLLWLKSLDRYSDSKLNALGAIPSAVGIFSVLLICFSSDLFLGPVWAITVSHTWNIVGTIIMVVWDVKEGALWFSFCTVYFAIAMSSALYGWVNTELRANAVERSITLITIN…
#PROT HMPREF1120_03726T0 HMPREF1120_03726	MSEKQKRGWKPFGWWFKATDTPDERRLLTKLDLLIVPYAVLAYWTMFFDQANLNNAYVSGLKEDLGFYGNELVQLQTLYNLGATLGQIPFAYIFTRVPMSWVIPFLNVAWGIFTLTQYRITSYAELAAYRFLVGVFEAVYFPAVHYVLGAWYRGTEIGRRGGMFYCGLPTGILTASFIQSAASASLDGRAGLAGWRWMFIICGVLTIPIGILGYFVLPGTPDKPNRIVLNDKDLEVSKARLARDNHGIDQTFKWSNLKKAYRNKKIWGFIILDVLFWQAGLMVTSGAFLLWLKSLDRYSDSKLNALGAIPSAVGIFSVLLICFSSDLFLGPVWAITVSHTWNIVGTIIMVVWDVKEGALWFSFCTVYFAIAMSSALYGWVNTELRANAVERSITLITIN…
# PASA_UPDATE: HMPREF1120_03646T0.1.5629324f, alt-splice addition, valid-1, status:[pasa:asmbl_13726,status:25], valid-1
# PASA_UPDATE: HMPREF1120_03646T0.2.5629324f, alt-splice addition, valid-1, status:[pasa:asmbl_13725,status:25], valid-1
# PASA_UPDATE: HMPREF1120_03646T0, single gene model update, valid-1, status:[pasa:asmbl_13724,status:14], valid-1
# PASA_UPDATE: HMPREF1120_03646T0.3.5629324f, alt-splice addition, valid-1, status:[pasa:asmbl_13722,status:25], valid-1
# ORIGINAL: HMPREF1120_03646T1 original gene structure, not modified by PASA
Supercontig_1.3	0	gene	1837102	1839879	0	+	0	ID=HMPREF1120_03646;Name=HMPREF1120_03646T0
Supercontig_1.3	0	mRNA	1837379	1839879	0	+	0	ID=HMPREF1120_03646T0.1.5629324f;Parent=HMPREF1120_03646;Name=HMPREF1120_03646T0
Supercontig_1.3	0	five_prime_UTR	1837379	1837597	0	+	0	ID=HMPREF1120_03646T0.1.5629324f.utr5p1;Parent=HMPREF1120_03646T0.1.5629324f
Supercontig_1.3	0	five_prime_UTR	1837710	1839053	0	+	0	ID=HMPREF1120_03646T0.1.5629324f.utr5p2;Parent=HMPREF1120_03646T0.1.5629324f
Supercontig_1.3	0	exon	1837379	1837597	0	+	0	ID=HMPREF1120_03646T0.1.5629324f.exon1;Parent=HMPREF1120_03646T0.1.5629324f
Supercontig_1.3	0	exon	1837710	1839095	0	+	0	ID=HMPREF1120_03646T0.1.5629324f.exon2;Parent=HMPREF1120_03646T0.1.5629324f
Supercontig_1.3	0	CDS	1839054	1839095	0	+	0	ID=cds.HMPREF1120_03646T0.1.5629324f;Parent=HMPREF1120_03646T0.1.5629324f
Supercontig_1.3	0	exon	1839177	1839879	0	+	0	ID=HMPREF1120_03646T0.1.5629324f.exon3;Parent=HMPREF1120_03646T0.1.5629324f
Supercontig_1.3	0	CDS	1839177	1839356	0	+	0	ID=cds.HMPREF1120_03646T0.1.5629324f;Parent=HMPREF1120_03646T0.1.5629324f
Supercontig_1.3	0	three_prime_UTR	1839357	1839879	0	+	0	ID=HMPREF1120_03646T0.1.5629324f.utr3p1;Parent=HMPREF1120_03646T0.1.5629324f
Supercontig_1.3	0	mRNA	1837102	1839879	0	+	0	ID=HMPREF1120_03646T0.2.5629324f;Parent=HMPREF1120_03646;Name=HMPREF1120_03646T0
Supercontig_1.3	0	five_prime_UTR	1837102	1837372	0	+	0	ID=HMPREF1120_03646T0.2.5629324f.utr5p1;Parent=HMPREF1120_03646T0.2.5629324f
Supercontig_1.3	0	five_prime_UTR	1837451	1837597	0	+	0	ID=HMPREF1120_03646T0.2.5629324f.utr5p2;Parent=HMPREF1120_03646T0.2.5629324f
Supercontig_1.3	0	five_prime_UTR	1837710	1839053	0	+	0	ID=HMPREF1120_03646T0.2.5629324f.utr5p3;Parent=HMPREF1120_03646T0.2.5629324f
Supercontig_1.3	0	exon	1837102	1837372	0	+	0	ID=HMPREF1120_03646T0.2.5629324f.exon1;Parent=HMPREF1120_03646T0.2.5629324f
Supercontig_1.3	0	exon	1837451	1837597	0	+	0	ID=HMPREF1120_03646T0.2.5629324f.exon2;Parent=HMPREF1120_03646T0.2.5629324f
Supercontig_1.3	0	exon	1837710	1839879	0	+	0	ID=HMPREF1120_03646T0.2.5629324f.exon3;Parent=HMPREF1120_03646T0.2.5629324f
Supercontig_1.3	0	CDS	1839054	1839356	0	+	0	ID=cds.HMPREF1120_03646T0.2.5629324f;Parent=HMPREF1120_03646T0.2.5629324f
Supercontig_1.3	0	three_prime_UTR	1839357	1839879	0	+	0	ID=HMPREF1120_03646T0.2.5629324f.utr3p1;Parent=HMPREF1120_03646T0.2.5629324f
Supercontig_1.3	0	mRNA	1837102	1839879	0	+	0	ID=HMPREF1120_03646T0;Parent=HMPREF1120_03646;Name=HMPREF1120_03646T0
Supercontig_1.3	0	five_prime_UTR	1837102	1837372	0	+	0	ID=HMPREF1120_03646T0.utr5p1;Parent=HMPREF1120_03646T0
Supercontig_1.3	0	five_prime_UTR	1837451	1839053	0	+	0	ID=HMPREF1120_03646T0.utr5p2;Parent=HMPREF1120_03646T0
Supercontig_1.3	0	exon	1837102	1837372	0	+	0	ID=HMPREF1120_03646T0.exon1;Parent=HMPREF1120_03646T0
Supercontig_1.3	0	exon	1837451	1839879	0	+	0	ID=HMPREF1120_03646T0.exon2;Parent=HMPREF1120_03646T0
Supercontig_1.3	0	CDS	1839054	1839356	0	+	0	ID=cds.HMPREF1120_03646T0;Parent=HMPREF1120_03646T0
Supercontig_1.3	0	three_prime_UTR	1839357	1839879	0	+	0	ID=HMPREF1120_03646T0.utr3p1;Parent=HMPREF1120_03646T0
Supercontig_1.3	0	mRNA	1837379	1839879	0	+	0	ID=HMPREF1120_03646T0.3.5629324f;Parent=HMPREF1120_03646;Name=HMPREF1120_03646T0
Supercontig_1.3	0	five_prime_UTR	1837379	1837597	0	+	0	ID=HMPREF1120_03646T0.3.5629324f.utr5p1;Parent=HMPREF1120_03646T0.3.5629324f
Supercontig_1.3	0	five_prime_UTR	1837710	1839053	0	+	0	ID=HMPREF1120_03646T0.3.5629324f.utr5p2;Parent=HMPREF1120_03646T0.3.5629324f
Supercontig_1.3	0	exon	1837379	1837597	0	+	0	ID=HMPREF1120_03646T0.3.5629324f.exon1;Parent=HMPREF1120_03646T0.3.5629324f
Supercontig_1.3	0	exon	1837710	1839879	0	+	0	ID=HMPREF1120_03646T0.3.5629324f.exon2;Parent=HMPREF1120_03646T0.3.5629324f
Supercontig_1.3	0	CDS	1839054	1839356	0	+	0	ID=cds.HMPREF1120_03646T0.3.5629324f;Parent=HMPREF1120_03646T0.3.5629324f
Supercontig_1.3	0	three_prime_UTR	1839357	1839879	0	+	0	ID=HMPREF1120_03646T0.3.5629324f.utr3p1;Parent=HMPREF1120_03646T0.3.5629324f
Supercontig_1.3	0	mRNA	1837111	1839863	0	+	0	ID=HMPREF1120_03646T1;Parent=HMPREF1120_03646;Name=HMPREF1120_03646T0
Supercontig_1.3	0	five_prime_UTR	1837111	1837372	0	+	0	ID=HMPREF1120_03646T1.utr5p1;Parent=HMPREF1120_03646T1
Supercontig_1.3	0	five_prime_UTR	1837451	1837630	0	+	0	ID=HMPREF1120_03646T1.utr5p2;Parent=HMPREF1120_03646T1
Supercontig_1.3	0	five_prime_UTR	1837710	1839053	0	+	0	ID=HMPREF1120_03646T1.utr5p3;Parent=HMPREF1120_03646T1
Supercontig_1.3	0	exon	1837111	1837372	0	+	0	ID=HMPREF1120_03646T1.exon1;Parent=HMPREF1120_03646T1
Supercontig_1.3	0	exon	1837451	1837630	0	+	0	ID=HMPREF1120_03646T1.exon2;Parent=HMPREF1120_03646T1
Supercontig_1.3	0	exon	1837710	1839863	0	+	0	ID=HMPREF1120_03646T1.exon3;Parent=HMPREF1120_03646T1
Supercontig_1.3	0	CDS	1839054	1839354	0	+	0	ID=cds.HMPREF1120_03646T1;Parent=HMPREF1120_03646T1
Supercontig_1.3	0	three_prime_UTR	1839355	1839863	0	+	0	ID=HMPREF1120_03646T1.utr3p1;Parent=HMPREF1120_03646T1
#PROT HMPREF1120_03646T0.1.5629324f HMPREF1120_03646	MANCKALVNKWPGSMTSLKTNGDRHHEHVSDSGGLEATEGATTIGRGSMRGGAYAHRREWAEWKETRRVNSDR*
#PROT HMPREF1120_03646T0.2.5629324f HMPREF1120_03646	MANCKALVNKWPGSASRGIEEAEALQGFPPPSRDLSLTVEQMTSLKTNGDRHHEHVSDSGGLEATEGATTIGRGSMRGGAYAHRREWAEWKETRRVNSDR*
#PROT HMPREF1120_03646T0 HMPREF1120_03646	MANCKALVNKWPGSASRGIEEAEALQGFPPPSRDLSLTVEQMTSLKTNGDRHHEHVSDSGGLEATEGATTIGRGSMRGGAYAHRREWAEWKETRRVNSDR*
#PROT HMPREF1120_03646T0.3.5629324f HMPREF1120_03646	MANCKALVNKWPGSASRGIEEAEALQGFPPPSRDLSLTVEQMTSLKTNGDRHHEHVSDSGGLEATEGATTIGRGSMRGGAYAHRREWAEWKETRRVNSDR*
#PROT HMPREF1120_03646T1 HMPREF1120_03646	MANCKALVNKWPGSASRGIEEAEALQGFPPPSRDLSLTVEQMTSLKTNGDRHHEHVSDSGGLEATEGATTIGRGSMRGGAYAHRREWAEWKETRRVNSDR
# PASA_UPDATE: HMPREF1120_04179T0, single gene model update, valid-1, status:[pasa:asmbl_14772,status:14], valid-1
Supercontig_1.3	0	gene	3243031	3245081	0	+	0	ID=HMPREF1120_04179;Name=HMPREF1120_04179T0
Supercontig_1.3	0	mRNA	3243031	3245081	0	+	0	ID=HMPREF1120_04179T0;Parent=HMPREF1120_04179;Name=HMPREF1120_04179T0
Supercontig_1.3	0	five_prime_UTR	3243031	3243267	0	+	0	ID=HMPREF1120_04179T0.utr5p1;Parent=HMPREF1120_04179T0
Supercontig_1.3	0	exon	3243031	3245081	0	+	0	ID=HMPREF1120_04179T0.exon1;Parent=HMPREF1120_04179T0
Supercontig_1.3	0	CDS	3243268	3244332	0	+	0	ID=cds.HMPREF1120_04179T0;Parent=HMPREF1120_04179T0
Supercontig_1.3	0	three_prime_UTR	3244333	3245081	0	+	0	ID=HMPREF1120_04179T0.utr3p1;Parent=HMPREF1120_04179T0
#PROT HMPREF1120_04179T0 HMPREF1120_04179	MRLAHLHIPHLIPYTHSLRLQNALVERQFAYKDWLRGTDKKEDDGTHTQTQSQPQTPFDAAQLNHDDHSNPNPTPPPPDPTLLTFSTFPTYTVGRRHLLTNPISGAQQAFLTSHERATFHASPRGGLLTYHAPGQLTAYIIADLRRHGITARCWVRLLEDSVIRTCAAWGVDTQRTDDPGVWIKKRLDNRETPTSESDPSNADADRKICAIGVQVSRGITSHGIGLNVFDAPLPSNPVYDFSPDQTRSKSYDPVTRGYLSWGFSRIVACGLEGKSVTWLTRELGELPKTRACKDQDGTTHVLSPTNQQPPEIPLESVASVFARELCHGLNAMRGQGKETVDDIYKIQEVDVLGL*
# PASA_UPDATE: HMPREF1120_03050T0, single gene model update, valid-1, status:[pasa:asmbl_15259,status:14],[pasa:asmbl_15260,status:12],[pasa:asmbl_15261,status:12], valid-1
Supercontig_1.3	0	gene	129984	134814	0	-	0	ID=HMPREF1120_03050;Name=HMPREF1120_03050T0
Supercontig_1.3	0	mRNA	129984	134814	0	-	0	ID=HMPREF1120_03050T0;Parent=HMPREF1120_03050;Name=HMPREF1120_03050T0
Supercontig_1.3	0	five_prime_UTR	134703	134814	0	-	0	ID=HMPREF1120_03050T0.utr5p1;Parent=HMPREF1120_03050T0
Supercontig_1.3	0	exon	130776	134814	0	-	0	ID=HMPREF1120_03050T0.exon1;Parent=HMPREF1120_03050T0
Supercontig_1.3	0	CDS	133347	134702	0	-	0	ID=cds.HMPREF1120_03050T0;Parent=HMPREF1120_03050T0
Supercontig_1.3	0	exon	129984	130716	0	-	0	ID=HMPREF1120_03050T0.exon2;Parent=HMPREF1120_03050T0
Supercontig_1.3	0	three_prime_UTR	130776	133346	0	-	0	ID=HMPREF1120_03050T0.utr3p1;Parent=HMPREF1120_03050T0
Supercontig_1.3	0	three_prime_UTR	129984	130716	0	-	0	ID=HMPREF1120_03050T0.utr3p2;Parent=HMPREF1120_03050T0
#PROT HMPREF1120_03050T0 HMPREF1120_03050	MSEESRAIVKALGNVLVRLSEHPYPHVPNPQGCEKRASVAAIIRVRPVFTPILSAKDSVVAVSEPSSPPTSLRDFFSQEWVQQGDPEMLFIKRAGRAGDRWSGHTALPGGKRDPEDADDLAAAVRETREEIGLDLDSTDCLHAGNLPERLVTTSWGKETLMVLCPYIFVLTGKTSPSLQPQPTEVASVHWVSFRALLSPTLRTTEAVDISSRMAKRVGPFVHRLIRLAIGKMLFSAVRLVPTESIYASSIPGFIPTADRQQPSSRAGWSLTPFGSPPSPKLLTYQQPILLWGLTLGVLADLLDQLPPYNAVALWKYPTFTVPDLRLIVYILTRPFRKASAESLSSGSWPSQTAVDATTEATAVPTSEPPPTVSEAEPLELAQQTSFDRSSVGIGGLGVG…
# PASA_UPDATE: HMPREF1120_03306T0, single gene model update, valid-1, status:[pasa:asmbl_15783,status:14], valid-1
Supercontig_1.3	0	gene	848285	849764	0	-	0	ID=HMPREF1120_03306;Name=HMPREF1120_03306T0
Supercontig_1.3	0	mRNA	848285	849764	0	-	0	ID=HMPREF1120_03306T0;Parent=HMPREF1120_03306;Name=HMPREF1120_03306T0
Supercontig_1.3	0	five_prime_UTR	849628	849764	0	-	0	ID=HMPREF1120_03306T0.utr5p1;Parent=HMPREF1120_03306T0
Supercontig_1.3	0	exon	849576	849764	0	-	0	ID=HMPREF1120_03306T0.exon1;Parent=HMPREF1120_03306T0
Supercontig_1.3	0	CDS	849576	849627	0	-	0	ID=cds.HMPREF1120_03306T0;Parent=HMPREF1120_03306T0
Supercontig_1.3	0	exon	849389	849482	0	-	0	ID=HMPREF1120_03306T0.exon2;Parent=HMPREF1120_03306T0
Supercontig_1.3	0	CDS	849389	849482	0	-	2	ID=cds.HMPREF1120_03306T0;Parent=HMPREF1120_03306T0
Supercontig_1.3	0	exon	848285	849123	0	-	0	ID=HMPREF1120_03306T0.exon3;Parent=HMPREF1120_03306T0
Supercontig_1.3	0	CDS	848682	849123	0	-	1	ID=cds.HMPREF1120_03306T0;Parent=HMPREF1120_03306T0
Supercontig_1.3	0	three_prime_UTR	848285	848681	0	-	0	ID=HMPREF1120_03306T0.utr3p1;Parent=HMPREF1120_03306T0
#PROT HMPREF1120_03306T0 HMPREF1120_03306	MAANMFSRRALQATTRRLAGTNTSIFTKTPLSRLPAPAAVATGQHLQYRPAASTAHVSQSEAEQILAAQRRHRPVSPHLAIYRPQVTWYLSALNRITGATLAGTLYVFGAAYLVSPLFGWHLESATLAATFASLPILVKVALKAFYAFPFAFHGFNGIRHLVWDTGATLTNRQVIITGWTVVGLSTLTALGLTFF*
# PASA_UPDATE: HMPREF1120_04116T0, single gene model update, valid-1, status:[pasa:asmbl_17452,status:14], valid-1
# PASA_UPDATE: HMPREF1120_04116T0.1.56293250, alt-splice addition, valid-1, status:[pasa:asmbl_17454,status:25], valid-1
# PASA_UPDATE: HMPREF1120_04116T0.2.56293250, alt-splice addition, valid-1, status:[pasa:asmbl_17453,status:25], valid-1
Supercontig_1.3	0	gene	3087678	3089567	0	-	0	ID=HMPREF1120_04116;Name=HMPREF1120_04116T0
Supercontig_1.3	0	mRNA	3087678	3089567	0	-	0	ID=HMPREF1120_04116T0;Parent=HMPREF1120_04116;Name=HMPREF1120_04116T0
Supercontig_1.3	0	five_prime_UTR	3089176	3089567	0	-	0	ID=HMPREF1120_04116T0.utr5p1;Parent=HMPREF1120_04116T0
Supercontig_1.3	0	exon	3089032	3089567	0	-	0	ID=HMPREF1120_04116T0.exon1;Parent=HMPREF1120_04116T0
Supercontig_1.3	0	CDS	3089032	3089175	0	-	0	ID=cds.HMPREF1120_04116T0;Parent=HMPREF1120_04116T0
Supercontig_1.3	0	exon	3088830	3088938	0	-	0	ID=HMPREF1120_04116T0.exon2;Parent=HMPREF1120_04116T0
Supercontig_1.3	0	CDS	3088830	3088938	0	-	0	ID=cds.HMPREF1120_04116T0;Parent=HMPREF1120_04116T0
Supercontig_1.3	0	exon	3087678	3088749	0	-	0	ID=HMPREF1120_04116T0.exon3;Parent=HMPREF1120_04116T0
Supercontig_1.3	0	CDS	3087920	3088749	0	-	2	ID=cds.HMPREF1120_04116T0;Parent=HMPREF1120_04116T0
Supercontig_1.3	0	three_prime_UTR	3087678	3087919	0	-	0	ID=HMPREF1120_04116T0.utr3p1;Parent=HMPREF1120_04116T0
Supercontig_1.3	0	mRNA	3087678	3089567	0	-	0	ID=HMPREF1120_04116T0.1.56293250;Parent=HMPREF1120_04116;Name=HMPREF1120_04116T0
Supercontig_1.3	0	five_prime_UTR	3089032	3089567	0	-	0	ID=HMPREF1120_04116T0.1.56293250.utr5p1;Parent=HMPREF1120_04116T0.1.56293250
Supercontig_1.3	0	five_prime_UTR	3088784	3088938	0	-	0	ID=HMPREF1120_04116T0.1.56293250.utr5p2;Parent=HMPREF1120_04116T0.1.56293250
Supercontig_1.3	0	exon	3089032	3089567	0	-	0	ID=HMPREF1120_04116T0.1.56293250.exon1;Parent=HMPREF1120_04116T0.1.56293250
Supercontig_1.3	0	exon	3087678	3088938	0	-	0	ID=HMPREF1120_04116T0.1.56293250.exon2;Parent=HMPREF1120_04116T0.1.56293250
Supercontig_1.3	0	CDS	3087920	3088783	0	-	0	ID=cds.HMPREF1120_04116T0.1.56293250;Parent=HMPREF1120_04116T0.1.56293250
Supercontig_1.3	0	three_prime_UTR	3087678	3087919	0	-	0	ID=HMPREF1120_04116T0.1.56293250.utr3p1;Parent=HMPREF1120_04116T0.1.56293250
Supercontig_1.3	0	mRNA	3087678	3089567	0	-	0	ID=HMPREF1120_04116T0.2.56293250;Parent=HMPREF1120_04116;Name=HMPREF1120_04116T0
Supercontig_1.3	0	five_prime_UTR	3088909	3089567	0	-	0	ID=HMPREF1120_04116T0.2.56293250.utr5p1;Parent=HMPREF1120_04116T0.2.56293250
Supercontig_1.3	0	exon	3088830	3089567	0	-	0	ID=HMPREF1120_04116T0.2.56293250.exon1;Parent=HMPREF1120_04116T0.2.56293250
Supercontig_1.3	0	CDS	3088830	3088908	0	-	0	ID=cds.HMPREF1120_04116T0.2.56293250;Parent=HMPREF1120_04116T0.2.56293250
Supercontig_1.3	0	exon	3087678	3088749	0	-	0	ID=HMPREF1120_04116T0.2.56293250.exon2;Parent=HMPREF1120_04116T0.2.56293250
Supercontig_1.3	0	CDS	3087920	3088749	0	-	2	ID=cds.HMPREF1120_04116T0.2.56293250;Parent=HMPREF1120_04116T0.2.56293250
Supercontig_1.3	0	three_prime_UTR	3087678	3087919	0	-	0	ID=HMPREF1120_04116T0.2.56293250.utr3p1;Parent=HMPREF1120_04116T0.2.56293250
#PROT HMPREF1120_04116T0 HMPREF1120_04116	MKHHLMIGTWTPPGAIFTVEFDDEAWTLKLVKKTSIPEDEPISWMTFDHARKNIYGASMKKWSSHAVKAPDDISHQVSHPMSHDPRAQSHDTRTRAIFVLAAKKPPYCVYGNPFYEHAGYGNVFSVDENGTLAENIQNYEYSEGSAIHGMVFDPSETYLYSADMWGDKIWMHRKADDGTLTLVGSVDAPAIGDHPRWVDIHPSGHYLYVLMEAGNRLAVYVIDEDTHLPVFTHNVFPLVPPGVRDLKKMYRSDVVFCSQSGEYLFATARSNSHSVTGYISAFKLGPQGQVERQLCINPTPNSGGHSNAVSPCPWTDEWLALTDDQDGWVEIYRWHQGYLSRVAHLDIKEPGFGMNAIWYD*
#PROT HMPREF1120_04116T0.1.56293250 HMPREF1120_04116	MLMRRLTRLNSARAQSHDTRTRAIFVLAAKKPPYCVYGNPFYEHAGYGNVFSVDENGTLAENIQNYEYSEGSAIHGMVFDPSETYLYSADMWGDKIWMHRKADDGTLTLVGSVDAPAIGDHPRWVDIHPSGHYLYVLMEAGNRLAVYVIDEDTHLPVFTHNVFPLVPPGVRDLKKMYRSDVVFCSQSGEYLFATARSNSHSVTGYISAFKLGPQGQVERQLCINPTPNSGGHSNAVSPCPWTDEWLALTDDQDGWVEIYRWHQGYLSRVAHLDIKEPGFGMNAIWYD*
#PROT HMPREF1120_04116T0.2.56293250 HMPREF1120_04116	MKKWSSHAVKAPDDISHQVSHPMSHDPRAQSHDTRTRAIFVLAAKKPPYCVYGNPFYEHAGYGNVFSVDENGTLAENIQNYEYSEGSAIHGMVFDPSETYLYSADMWGDKIWMHRKADDGTLTLVGSVDAPAIGDHPRWVDIHPSGHYLYVLMEAGNRLAVYVIDEDTHLPVFTHNVFPLVPPGVRDLKKMYRSDVVFCSQSGEYLFATARSNSHSVTGYISAFKLGPQGQVERQLCINPTPNSGGHSNAVSPCPWTDEWLALTDDQDGWVEIYRWHQGYLSRVAHLDIKEPGFGMNAIWYD*
# PASA_UPDATE: HMPREF1120_03602T0, single gene model update, valid-1, status:[pasa:asmbl_16388,status:14], valid-1
Supercontig_1.3	0	gene	1696209	1698322	0	-	0	ID=HMPREF1120_03602;Name=HMPREF1120_03602T0
Supercontig_1.3	0	mRNA	1696209	1698322	0	-	0	ID=HMPREF1120_03602T0;Parent=HMPREF1120_03602;Name=HMPREF1120_03602T0
Supercontig_1.3	0	five_prime_UTR	1697946	1698322	0	-	0	ID=HMPREF1120_03602T0.utr5p1;Parent=HMPREF1120_03602T0
Supercontig_1.3	0	exon	1697746	1698322	0	-	0	ID=HMPREF1120_03602T0.exon1;Parent=HMPREF1120_03602T0
Supercontig_1.3	0	CDS	1697746	1697945	0	-	0	ID=cds.HMPREF1120_03602T0;Parent=HMPREF1120_03602T0
Supercontig_1.3	0	exon	1696209	1697670	0	-	0	ID=HMPREF1120_03602T0.exon2;Parent=HMPREF1120_03602T0
Supercontig_1.3	0	CDS	1696410	1697670	0	-	1	ID=cds.HMPREF1120_03602T0;Parent=HMPREF1120_03602T0
Supercontig_1.3	0	three_prime_UTR	1696209	1696409	0	-	0	ID=HMPREF1120_03602T0.utr3p1;Parent=HMPREF1120_03602T0
#PROT HMPREF1120_03602T0 HMPREF1120_03602	MHDDLRRRALESGKTVSNKAKSKQSSRASSRANSAPNSRVASRVQSRDASDEEDGGNGNLSDDTNQSINSIDALLESDDFNEQTTEVIRQELVDAIADLLERKGSSNKSREDSLTTYVRCLTSHYLAEVLHGRVPELLSAFGRSIKAETSEKETTLALRAVALTAITFADHTLYETVSGVLKRSISDSQSLPVKAAGIYALGICLCFGGAGEEEISEMMTFLLEIASSDGSFIGADDDPEVVTAALNTYGFLATQVEDVEDESEDAVAAFLDQLDADDVRVQVAAGENIALLYEKSYTPREDDDDVSSEGEEQHENGVGSSDELGGARDDSGLVKRYNAYHNTHEVVEKVTALASLSTKSMHRRDKKLLHQSFASISVTVQNPKLGLQSNNASKRVVRV…
# PASA_UPDATE: HMPREF1120_03937T0, single gene model update, valid-1, status:[pasa:asmbl_14273,status:14], valid-1
Supercontig_1.3	0	gene	2603998	2608729	0	+	0	ID=HMPREF1120_03937;Name=HMPREF1120_03937T0
Supercontig_1.3	0	mRNA	2603998	2608729	0	+	0	ID=HMPREF1120_03937T0;Parent=HMPREF1120_03937;Name=HMPREF1120_03937T0
Supercontig_1.3	0	five_prime_UTR	2603998	2604140	0	+	0	ID=HMPREF1120_03937T0.utr5p1;Parent=HMPREF1120_03937T0
Supercontig_1.3	0	exon	2603998	2604305	0	+	0	ID=HMPREF1120_03937T0.exon1;Parent=HMPREF1120_03937T0
Supercontig_1.3	0	CDS	2604141	2604305	0	+	0	ID=cds.HMPREF1120_03937T0;Parent=HMPREF1120_03937T0
Supercontig_1.3	0	exon	2604358	2608192	0	+	0	ID=HMPREF1120_03937T0.exon2;Parent=HMPREF1120_03937T0
Supercontig_1.3	0	CDS	2604358	2608192	0	+	0	ID=cds.HMPREF1120_03937T0;Parent=HMPREF1120_03937T0
Supercontig_1.3	0	exon	2608246	2608729	0	+	0	ID=HMPREF1120_03937T0.exon3;Parent=HMPREF1120_03937T0
Supercontig_1.3	0	CDS	2608246	2608514	0	+	2	ID=cds.HMPREF1120_03937T0;Parent=HMPREF1120_03937T0
Supercontig_1.3	0	three_prime_UTR	2608515	2608729	0	+	0	ID=HMPREF1120_03937T0.utr3p1;Parent=HMPREF1120_03937T0
#PROT HMPREF1120_03937T0 HMPREF1120_03937	MDLIDDRAVLDNEEDDESFDEETGEVRAKENGTTGGFDDSSEEEEDDDDEEAAAEVAKDFIVDEDEEDEETRRERRRERKKRRREEREEEGLDEEDLELIGLKPAEDAPEPKFKRLKRGPREDRDVQQPSGVTDIFGQSDEEEDTVDYTRRSRPDRRGLQDEFDDFIEEDVFSDEEQQRQREDEEVARPNRRGLPDLGIADAAGLDEQALEDFRAAFGDGTDYDFALEKEDEADEEEAEKDKHLDLKDVFEPSQLAEKMLTEEDNAIRFTDEPERHQLARKPYRHVELTEDEFKDEASWIANLMLPGKQFNPDLHEPFRRAIAQVLEFMVRDDYEVPFIFQNRKDYLLHVVQKVVGKDEDGNDRIVADATRLLVQRDLWQIFEHDLKYRALIEKRQALQ…
# PASA_UPDATE: HMPREF1120_03817T0, single gene model update, valid-1, status:[pasa:asmbl_14029,status:14], valid-1
Supercontig_1.3	0	gene	2288357	2289058	0	+	0	ID=HMPREF1120_03817;Name=HMPREF1120_03817T0
Supercontig_1.3	0	mRNA	2288357	2289058	0	+	0	ID=HMPREF1120_03817T0;Parent=HMPREF1120_03817;Name=HMPREF1120_03817T0
Supercontig_1.3	0	five_prime_UTR	2288357	2288405	0	+	0	ID=HMPREF1120_03817T0.utr5p1;Parent=HMPREF1120_03817T0
Supercontig_1.3	0	exon	2288357	2289058	0	+	0	ID=HMPREF1120_03817T0.exon1;Parent=HMPREF1120_03817T0
Supercontig_1.3	0	CDS	2288406	2288870	0	+	0	ID=cds.HMPREF1120_03817T0;Parent=HMPREF1120_03817T0
Supercontig_1.3	0	three_prime_UTR	2288871	2289058	0	+	0	ID=HMPREF1120_03817T0.utr3p1;Parent=HMPREF1120_03817T0
#PROT HMPREF1120_03817T0 HMPREF1120_03817	MGCVCSKRYREDDEPAPRPVSPSSPVVRSPSPETTVAGPDGALEVELEAVVVGPAPVAPRERTPSEKLRNLRRLCGFSSEPTPEPVPVKPEFVGPLQDPRRWCISSTESALEEVIRRRTHPINWGARRDLNPFVKKASPAAGRGSRARGSSQSN*
# PASA_UPDATE: HMPREF1120_03776T0, single gene model update, valid-1, status:[pasa:asmbl_16742,status:14], valid-1
Supercontig_1.3	0	gene	2182673	2185326	0	-	0	ID=HMPREF1120_03776;Name=HMPREF1120_03776T0
Supercontig_1.3	0	mRNA	2182673	2185326	0	-	0	ID=HMPREF1120_03776T0;Parent=HMPREF1120_03776;Name=HMPREF1120_03776T0
Supercontig_1.3	0	exon	2185078	2185326	0	-	0	ID=HMPREF1120_03776T0.exon1;Parent=HMPREF1120_03776T0
Supercontig_1.3	0	CDS	2185078	2185326	0	-	0	ID=cds.HMPREF1120_03776T0;Parent=HMPREF1120_03776T0
Supercontig_1.3	0	exon	2183961	2185017	0	-	0	ID=HMPREF1120_03776T0.exon2;Parent=HMPREF1120_03776T0
Supercontig_1.3	0	CDS	2183961	2185017	0	-	0	ID=cds.HMPREF1120_03776T0;Parent=HMPREF1120_03776T0
Supercontig_1.3	0	exon	2182673	2183879	0	-	0	ID=HMPREF1120_03776T0.exon3;Parent=HMPREF1120_03776T0
Supercontig_1.3	0	CDS	2183035	2183879	0	-	2	ID=cds.HMPREF1120_03776T0;Parent=HMPREF1120_03776T0
Supercontig_1.3	0	three_prime_UTR	2182673	2183034	0	-	0	ID=HMPREF1120_03776T0.utr3p1;Parent=HMPREF1120_03776T0
#PROT HMPREF1120_03776T0 HMPREF1120_03776	MGRKNNKRAAREARATRDFFAVTPSAVDSPPVSASSAAPPPPPPDVAGPPPPPPTIPGTRSFHPLNRAIEKGDAEGMRQAYDYVFTRGKELYLKYLADKELRREEIIAMFVLAYSYYDMGSKQIVWAIDTDIISLVADNIAEGKLLGLFINGTEKTGLQPSQIVIHAPAPLTEYDAASLIVDLILDLNMRWALNLKSQDFTCKNPYDYLPMIALGLIHMVAFGRHLDVSITPDKFLLVGITFFRFPKMEARNNLLVPETPALTEEEVDQIYHAIGKMAGKPYQPNLDGNPINPEKIFTYTEAGQVPRLDHKLGFRELDEESTDDHPVHHPSICDDPRRWSASNQGPQVACRSGASAAKASYRGTTSGNNPPGSLAGPSTGTGAGTGTMAGSASASATAR…
# PASA_UPDATE: HMPREF1120_03981T0, single gene model update, valid-1, status:[pasa:asmbl_14377,status:14], valid-1
Supercontig_1.3	0	gene	2735833	2737540	0	+	0	ID=HMPREF1120_03981;Name=HMPREF1120_03981T0
Supercontig_1.3	0	mRNA	2735833	2737540	0	+	0	ID=HMPREF1120_03981T0;Parent=HMPREF1120_03981;Name=HMPREF1120_03981T0
Supercontig_1.3	0	five_prime_UTR	2735833	2736186	0	+	0	ID=HMPREF1120_03981T0.utr5p1;Parent=HMPREF1120_03981T0
Supercontig_1.3	0	exon	2735833	2737540	0	+	0	ID=HMPREF1120_03981T0.exon1;Parent=HMPREF1120_03981T0
Supercontig_1.3	0	CDS	2736187	2737455	0	+	0	ID=cds.HMPREF1120_03981T0;Parent=HMPREF1120_03981T0
Supercontig_1.3	0	three_prime_UTR	2737456	2737540	0	+	0	ID=HMPREF1120_03981T0.utr3p1;Parent=HMPREF1120_03981T0
#PROT HMPREF1120_03981T0 HMPREF1120_03981	MATPNPYVSIAPLLKKLSAPAPQDNHVDAEDIALAFSRTFENRLNGTQLASLLTLLHSTRNDRRPDVIAKCAEAMRDAAVQVDKQKLKKAVAKRRRKLGEYRGGLCDIVGTGGDAHSTFNISTTSSIIASPILLMAKHGNRAQTSMSGSADVLNAVTPRPPKLEALTAEHLPAAYEHTNYTFLFAPNYHPGMKHAATVRRELGLRTIFNLLGPLAHPVDASIEARVCGVAYQELGPTFAEALILSGATKAMVVCGQEDLDEISCAGKTNCWLLRESKNPQYEGNWDDEDEDATSDDEAPPKYITKVEKFEIEPADFGLPSHPLSEVGGGKLPRQNAEVLMSILRNERSPDDPILHFVLMNVAALFVVSGACEADTCESGPVIKERGPGGGRWKEGVKKA…
# PASA_UPDATE: HMPREF1120_03727T0.1.5629324f, alt-splice addition, valid-1, status:[pasa:asmbl_13865,status:25], valid-1
# PASA_UPDATE: HMPREF1120_03727T0, single gene model update, valid-1, status:[pasa:asmbl_13868,status:16],[pasa:asmbl_13866,status:14], valid-1
# PASA_UPDATE: HMPREF1120_03727T0.2.5629324f, alt-splice addition, valid-1, status:[pasa:asmbl_13867,status:25], valid-1
# PASA_UPDATE: HMPREF1120_03727T0.3.5629324f, alt-splice addition, valid-1, status:[pasa:asmbl_13869,status:25], valid-1
# ORIGINAL: HMPREF1120_03727T1 original gene structure, not modified by PASA
Supercontig_1.3	0	gene	2055613	2061486	0	+	0	ID=HMPREF1120_03727;Name=HMPREF1120_03727T0
Supercontig_1.3	0	mRNA	2055613	2061486	0	+	0	ID=HMPREF1120_03727T0.1.5629324f;Parent=HMPREF1120_03727;Name=HMPREF1120_03727T0
Supercontig_1.3	0	five_prime_UTR	2055613	2056341	0	+	0	ID=HMPREF1120_03727T0.1.5629324f.utr5p1;Parent=HMPREF1120_03727T0.1.5629324f
Supercontig_1.3	0	five_prime_UTR	2056450	2056470	0	+	0	ID=HMPREF1120_03727T0.1.5629324f.utr5p2;Parent=HMPREF1120_03727T0.1.5629324f
Supercontig_1.3	0	exon	2055613	2056341	0	+	0	ID=HMPREF1120_03727T0.1.5629324f.exon1;Parent=HMPREF1120_03727T0.1.5629324f
Supercontig_1.3	0	exon	2056450	2056848	0	+	0	ID=HMPREF1120_03727T0.1.5629324f.exon2;Parent=HMPREF1120_03727T0.1.5629324f
Supercontig_1.3	0	CDS	2056471	2056848	0	+	0	ID=cds.HMPREF1120_03727T0.1.5629324f;Parent=HMPREF1120_03727T0.1.5629324f
Supercontig_1.3	0	exon	2056897	2058585	0	+	0	ID=HMPREF1120_03727T0.1.5629324f.exon3;Parent=HMPREF1120_03727T0.1.5629324f
Supercontig_1.3	0	CDS	2056897	2058585	0	+	0	ID=cds.HMPREF1120_03727T0.1.5629324f;Parent=HMPREF1120_03727T0.1.5629324f
Supercontig_1.3	0	exon	2058694	2060920	0	+	0	ID=HMPREF1120_03727T0.1.5629324f.exon4;Parent=HMPREF1120_03727T0.1.5629324f
Supercontig_1.3	0	CDS	2058694	2058789	0	+	0	ID=cds.HMPREF1120_03727T0.1.5629324f;Parent=HMPREF1120_03727T0.1.5629324f
Supercontig_1.3	0	exon	2061063	2061486	0	+	0	ID=HMPREF1120_03727T0.1.5629324f.exon5;Parent=HMPREF1120_03727T0.1.5629324f
Supercontig_1.3	0	three_prime_UTR	2058790	2060920	0	+	0	ID=HMPREF1120_03727T0.1.5629324f.utr3p1;Parent=HMPREF1120_03727T0.1.5629324f
Supercontig_1.3	0	three_prime_UTR	2061063	2061486	0	+	0	ID=HMPREF1120_03727T0.1.5629324f.utr3p2;Parent=HMPREF1120_03727T0.1.5629324f
Supercontig_1.3	0	mRNA	2055723	2061486	0	+	0	ID=HMPREF1120_03727T0;Parent=HMPREF1120_03727;Name=HMPREF1120_03727T0
Supercontig_1.3	0	five_prime_UTR	2055723	2056431	0	+	0	ID=HMPREF1120_03727T0.utr5p1;Parent=HMPREF1120_03727T0
Supercontig_1.3	0	exon	2055723	2058585	0	+	0	ID=HMPREF1120_03727T0.exon1;Parent=HMPREF1120_03727T0
Supercontig_1.3	0	CDS	2056432	2058585	0	+	0	ID=cds.HMPREF1120_03727T0;Parent=HMPREF1120_03727T0
Supercontig_1.3	0	exon	2058694	2059912	0	+	0	ID=HMPREF1120_03727T0.exon2;Parent=HMPREF1120_03727T0
Supercontig_1.3	0	CDS	2058694	2058789	0	+	0	ID=cds.HMPREF1120_03727T0;Parent=HMPREF1120_03727T0
Supercontig_1.3	0	exon	2059976	2060920	0	+	0	ID=HMPREF1120_03727T0.exon3;Parent=HMPREF1120_03727T0
Supercontig_1.3	0	exon	2061063	2061486	0	+	0	ID=HMPREF1120_03727T0.exon4;Parent=HMPREF1120_03727T0
Supercontig_1.3	0	three_prime_UTR	2058790	2059912	0	+	0	ID=HMPREF1120_03727T0.utr3p1;Parent=HMPREF1120_03727T0
Supercontig_1.3	0	three_prime_UTR	2059976	2060920	0	+	0	ID=HMPREF1120_03727T0.utr3p2;Parent=HMPREF1120_03727T0
Supercontig_1.3	0	three_prime_UTR	2061063	2061486	0	+	0	ID=HMPREF1120_03727T0.utr3p3;Parent=HMPREF1120_03727T0
Supercontig_1.3	0	mRNA	2055723	2061486	0	+	0	ID=HMPREF1120_03727T0.2.5629324f;Parent=HMPREF1120_03727;Name=HMPREF1120_03727T0
Supercontig_1.3	0	five_prime_UTR	2055723	2056431	0	+	0	ID=HMPREF1120_03727T0.2.5629324f.utr5p1;Parent=HMPREF1120_03727T0.2.5629324f
Supercontig_1.3	0	exon	2055723	2058585	0	+	0	ID=HMPREF1120_03727T0.2.5629324f.exon1;Parent=HMPREF1120_03727T0.2.5629324f
Supercontig_1.3	0	CDS	2056432	2058585	0	+	0	ID=cds.HMPREF1120_03727T0.2.5629324f;Parent=HMPREF1120_03727T0.2.5629324f
Supercontig_1.3	0	exon	2058694	2059912	0	+	0	ID=HMPREF1120_03727T0.2.5629324f.exon2;Parent=HMPREF1120_03727T0.2.5629324f
Supercontig_1.3	0	CDS	2058694	2058789	0	+	0	ID=cds.HMPREF1120_03727T0.2.5629324f;Parent=HMPREF1120_03727T0.2.5629324f
Supercontig_1.3	0	exon	2059980	2060920	0	+	0	ID=HMPREF1120_03727T0.2.5629324f.exon3;Parent=HMPREF1120_03727T0.2.5629324f
Supercontig_1.3	0	exon	2061063	2061486	0	+	0	ID=HMPREF1120_03727T0.2.5629324f.exon4;Parent=HMPREF1120_03727T0.2.5629324f
Supercontig_1.3	0	three_prime_UTR	2058790	2059912	0	+	0	ID=HMPREF1120_03727T0.2.5629324f.utr3p1;Parent=HMPREF1120_03727T0.2.5629324f
Supercontig_1.3	0	three_prime_UTR	2059980	2060920	0	+	0	ID=HMPREF1120_03727T0.2.5629324f.utr3p2;Parent=HMPREF1120_03727T0.2.5629324f
Supercontig_1.3	0	three_prime_UTR	2061063	2061486	0	+	0	ID=HMPREF1120_03727T0.2.5629324f.utr3p3;Parent=HMPREF1120_03727T0.2.5629324f
Supercontig_1.3	0	mRNA	2055613	2061486	0	+	0	ID=HMPREF1120_03727T0.3.5629324f;Parent=HMPREF1120_03727;Name=HMPREF1120_03727T0
Supercontig_1.3	0	five_prime_UTR	2055613	2056431	0	+	0	ID=HMPREF1120_03727T0.3.5629324f.utr5p1;Parent=HMPREF1120_03727T0.3.5629324f
Supercontig_1.3	0	exon	2055613	2056848	0	+	0	ID=HMPREF1120_03727T0.3.5629324f.exon1;Parent=HMPREF1120_03727T0.3.5629324f
Supercontig_1.3	0	CDS	2056432	2056848	0	+	0	ID=cds.HMPREF1120_03727T0.3.5629324f;Parent=HMPREF1120_03727T0.3.5629324f
Supercontig_1.3	0	exon	2056897	2058585	0	+	0	ID=HMPREF1120_03727T0.3.5629324f.exon2;Parent=HMPREF1120_03727T0.3.5629324f
Supercontig_1.3	0	CDS	2056897	2058585	0	+	0	ID=cds.HMPREF1120_03727T0.3.5629324f;Parent=HMPREF1120_03727T0.3.5629324f
Supercontig_1.3	0	exon	2058694	2059912	0	+	0	ID=HMPREF1120_03727T0.3.5629324f.exon3;Parent=HMPREF1120_03727T0.3.5629324f
Supercontig_1.3	0	CDS	2058694	2058789	0	+	0	ID=cds.HMPREF1120_03727T0.3.5629324f;Parent=HMPREF1120_03727T0.3.5629324f
Supercontig_1.3	0	exon	2059976	2060920	0	+	0	ID=HMPREF1120_03727T0.3.5629324f.exon4;Parent=HMPREF1120_03727T0.3.5629324f
Supercontig_1.3	0	exon	2061063	2061486	0	+	0	ID=HMPREF1120_03727T0.3.5629324f.exon5;Parent=HMPREF1120_03727T0.3.5629324f
Supercontig_1.3	0	three_prime_UTR	2058790	2059912	0	+	0	ID=HMPREF1120_03727T0.3.5629324f.utr3p1;Parent=HMPREF1120_03727T0.3.5629324f
Supercontig_1.3	0	three_prime_UTR	2059976	2060920	0	+	0	ID=HMPREF1120_03727T0.3.5629324f.utr3p2;Parent=HMPREF1120_03727T0.3.5629324f
Supercontig_1.3	0	three_prime_UTR	2061063	2061486	0	+	0	ID=HMPREF1120_03727T0.3.5629324f.utr3p3;Parent=HMPREF1120_03727T0.3.5629324f
Supercontig_1.3	0	mRNA	2055723	2061482	0	+	0	ID=HMPREF1120_03727T1;Parent=HMPREF1120_03727;Name=HMPREF1120_03727T0
Supercontig_1.3	0	five_prime_UTR	2055723	2056341	0	+	0	ID=HMPREF1120_03727T1.utr5p1;Parent=HMPREF1120_03727T1
Supercontig_1.3	0	five_prime_UTR	2056450	2056470	0	+	0	ID=HMPREF1120_03727T1.utr5p2;Parent=HMPREF1120_03727T1
Supercontig_1.3	0	exon	2055723	2056341	0	+	0	ID=HMPREF1120_03727T1.exon1;Parent=HMPREF1120_03727T1
Supercontig_1.3	0	exon	2056450	2058585	0	+	0	ID=HMPREF1120_03727T1.exon2;Parent=HMPREF1120_03727T1
Supercontig_1.3	0	CDS	2056471	2058585	0	+	0	ID=cds.HMPREF1120_03727T1;Parent=HMPREF1120_03727T1
Supercontig_1.3	0	exon	2058694	2060920	0	+	0	ID=HMPREF1120_03727T1.exon3;Parent=HMPREF1120_03727T1
Supercontig_1.3	0	CDS	2058694	2058787	0	+	0	ID=cds.HMPREF1120_03727T1;Parent=HMPREF1120_03727T1
Supercontig_1.3	0	exon	2061063	2061482	0	+	0	ID=HMPREF1120_03727T1.exon4;Parent=HMPREF1120_03727T1
Supercontig_1.3	0	three_prime_UTR	2058788	2060920	0	+	0	ID=HMPREF1120_03727T1.utr3p1;Parent=HMPREF1120_03727T1
Supercontig_1.3	0	three_prime_UTR	2061063	2061482	0	+	0	ID=HMPREF1120_03727T1.utr3p2;Parent=HMPREF1120_03727T1
#PROT HMPREF1120_03727T0.1.5629324f HMPREF1120_03727	MFGKDNDKHPGFEFDQLSQKLRALKRFYPIRANRNYPFRSLSTTELWTKEHVRSIVPHRDVADRYIQNYLDTFENTHRMLHVPSLREEINLFWRMPTALGYEWLSQFLMMLALGCPRSQRLAHPQVFLAKPTLTSIRVMVMMTLAKQIDMVAFDDSGGVWAYLGLVVRLAMSMGLHRHSRWFVSMSPFEAEMRKRVWVTLVFIDLQNSLEAGQSPLLHPDDYETLCPTGFQDEDMPAPLEDENTPRPESEARVHHGIVADESTFQTFLDSSLQSILRIIRLVHHHHHQSLNEPDDTIYARVVDADVQIQEMRQTASRLYPSHWHTGTLTRVAACNDDDDDDNHNQFSGENKNGKTFLSTDLQGILLEIYFCRLRLALHQPYFMAMAGSDSLAQGSEASA…
#PROT HMPREF1120_03727T0 HMPREF1120_03727	MITSLQFEELAPFMFGKDNDKHPGFEFDQLSQKLRALKRFYPIRANRNYPFRSLSTTELWTKEHVRSIVPHRDVADRYIQNYLDTFENTHRMLHVPSLREEINLFWRMPTALGYEWLSQFLMMLALGCPRSQRLAHPQVVNLFLEGAEACLMQTQFLAKPTLTSIRVMVMMTLAKQIDMVAFDDSGGVWAYLGLVVRLAMSMGLHRHSRWFVSMSPFEAEMRKRVWVTLVFIDLQNSLEAGQSPLLHPDDYETLCPTGFQDEDMPAPLEDENTPRPESEARVHHGIVADESTFQTFLDSSLQSILRIIRLVHHHHHQSLNEPDDTIYARVVDADVQIQEMRQTASRLYPSHWHTGTLTRVAACNDDDDDDNHNQFSGENKNGKTFLSTDLQGILLEIYF…
#PROT HMPREF1120_03727T0.2.5629324f HMPREF1120_03727	MITSLQFEELAPFMFGKDNDKHPGFEFDQLSQKLRALKRFYPIRANRNYPFRSLSTTELWTKEHVRSIVPHRDVADRYIQNYLDTFENTHRMLHVPSLREEINLFWRMPTALGYEWLSQFLMMLALGCPRSQRLAHPQVVNLFLEGAEACLMQTQFLAKPTLTSIRVMVMMTLAKQIDMVAFDDSGGVWAYLGLVVRLAMSMGLHRHSRWFVSMSPFEAEMRKRVWVTLVFIDLQNSLEAGQSPLLHPDDYETLCPTGFQDEDMPAPLEDENTPRPESEARVHHGIVADESTFQTFLDSSLQSILRIIRLVHHHHHQSLNEPDDTIYARVVDADVQIQEMRQTASRLYPSHWHTGTLTRVAACNDDDDDDNHNQFSGENKNGKTFLSTDLQGILLEIYF…
#PROT HMPREF1120_03727T0.3.5629324f HMPREF1120_03727	MITSLQFEELAPFMFGKDNDKHPGFEFDQLSQKLRALKRFYPIRANRNYPFRSLSTTELWTKEHVRSIVPHRDVADRYIQNYLDTFENTHRMLHVPSLREEINLFWRMPTALGYEWLSQFLMMLALGCPRSQRLAHPQVFLAKPTLTSIRVMVMMTLAKQIDMVAFDDSGGVWAYLGLVVRLAMSMGLHRHSRWFVSMSPFEAEMRKRVWVTLVFIDLQNSLEAGQSPLLHPDDYETLCPTGFQDEDMPAPLEDENTPRPESEARVHHGIVADESTFQTFLDSSLQSILRIIRLVHHHHHQSLNEPDDTIYARVVDADVQIQEMRQTASRLYPSHWHTGTLTRVAACNDDDDDDNHNQFSGENKNGKTFLSTDLQGILLEIYFCRLRLALHQPYFMAMA…
#PROT HMPREF1120_03727T1 HMPREF1120_03727	MFGKDNDKHPGFEFDQLSQKLRALKRFYPIRANRNYPFRSLSTTELWTKEHVRSIVPHRDVADRYIQNYLDTFENTHRMLHVPSLREEINLFWRMPTALGYEWLSQFLMMLALGCPRSQRLAHPQVVNLFLEGAEACLMQTQFLAKPTLTSIRVMVMMTLAKQIDMVAFDDSGGVWAYLGLVVRLAMSMGLHRHSRWFVSMSPFEAEMRKRVWVTLVFIDLQNSLEAGQSPLLHPDDYETLCPTGFQDEDMPAPLEDENTPRPESEARVHHGIVADESTFQTFLDSSLQSILRIIRLVHHHHHQSLNEPDDTIYARVVDADVQIQEMRQTASRLYPSHWHTGTLTRVAACNDDDDDDNHNQFSGENKNGKTFLSTDLQGILLEIYFCRLRLALHQPYFM…
# ORIGINAL: HMPREF1120_03957T0 original gene structure, not modified by PASA
Supercontig_1.3	exoDer1	gene	2660225	2662954	0	+	0	ID=HMPREF1120_03957;Name=HMPREF1120_03957T0
Supercontig_1.3	exoDer1	mRNA	2660225	2662954	0	+	0	ID=HMPREF1120_03957T0;Parent=HMPREF1120_03957;Name=HMPREF1120_03957T0
Supercontig_1.3	exoDer1	exon	2660225	2662954	0	+	0	ID=HMPREF1120_03957T0.exon1;Parent=HMPREF1120_03957T0
Supercontig_1.3	exoDer1	CDS	2660225	2662952	0	+	0	ID=cds.HMPREF1120_03957T0;Parent=HMPREF1120_03957T0
Supercontig_1.3	exoDer1	three_prime_UTR	2662953	2662954	0	+	0	ID=HMPREF1120_03957T0.utr3p1;Parent=HMPREF1120_03957T0
#PROT HMPREF1120_03957T0 HMPREF1120_03957	MFSSAFKSFSSNITSNYEISKQPSATVGVWTVFDAKKKSTGIRASVFVFERKSLEAGSSGFGTRATSATSLRKAQDEVVERLKKEASSLARLRHPSILQLVEPVEETRNGGLMFATEPVLCSLSAALAQKDAAGSRAGRGISRSLSDDGVASRALQDVEVDELEIQKGLLQVAKGLEFLHDSAKLVHGNLTPDAIMINAKSDWKLSGLSFAGPPDGAEGHQSVPQISLSEALYHDPRLPRAVQLNLDYASPDFVLDSNINYSADIFSLGLVILACYRRPHRSPIETHGNQSTYKKIFSSSSTVPSSSNNYLSDKPLPRELNVTLPRMLARRPAQRLTASEFQQSEYFDNILVNTIRFLDALPAKTPAEKSQFMKGLGRVMPQFPPSVLEKKILGVLLDE…
# PASA_UPDATE: HMPREF1120_04342T0, single gene model update, valid-1, status:[pasa:asmbl_17914,status:14], valid-1
Supercontig_1.3	0	gene	3705273	3708093	0	-	0	ID=HMPREF1120_04342;Name=HMPREF1120_04342T0
Supercontig_1.3	0	mRNA	3705273	3708093	0	-	0	ID=HMPREF1120_04342T0;Parent=HMPREF1120_04342;Name=HMPREF1120_04342T0
Supercontig_1.3	0	five_prime_UTR	3708092	3708093	0	-	0	ID=HMPREF1120_04342T0.utr5p1;Parent=HMPREF1120_04342T0
Supercontig_1.3	0	exon	3707675	3708093	0	-	0	ID=HMPREF1120_04342T0.exon1;Parent=HMPREF1120_04342T0
Supercontig_1.3	0	CDS	3707675	3708091	0	-	0	ID=cds.HMPREF1120_04342T0;Parent=HMPREF1120_04342T0
Supercontig_1.3	0	exon	3707545	3707616	0	-	0	ID=HMPREF1120_04342T0.exon2;Parent=HMPREF1120_04342T0
Supercontig_1.3	0	CDS	3707545	3707616	0	-	0	ID=cds.HMPREF1120_04342T0;Parent=HMPREF1120_04342T0
Supercontig_1.3	0	exon	3707393	3707481	0	-	0	ID=HMPREF1120_04342T0.exon3;Parent=HMPREF1120_04342T0
Supercontig_1.3	0	CDS	3707393	3707481	0	-	0	ID=cds.HMPREF1120_04342T0;Parent=HMPREF1120_04342T0
Supercontig_1.3	0	exon	3707320	3707328	0	-	0	ID=HMPREF1120_04342T0.exon4;Parent=HMPREF1120_04342T0
Supercontig_1.3	0	CDS	3707320	3707328	0	-	1	ID=cds.HMPREF1120_04342T0;Parent=HMPREF1120_04342T0
Supercontig_1.3	0	exon	3707212	3707261	0	-	0	ID=HMPREF1120_04342T0.exon5;Parent=HMPREF1120_04342T0
Supercontig_1.3	0	CDS	3707212	3707261	0	-	1	ID=cds.HMPREF1120_04342T0;Parent=HMPREF1120_04342T0
Supercontig_1.3	0	exon	3707109	3707165	0	-	0	ID=HMPREF1120_04342T0.exon6;Parent=HMPREF1120_04342T0
Supercontig_1.3	0	CDS	3707109	3707165	0	-	2	ID=cds.HMPREF1120_04342T0;Parent=HMPREF1120_04342T0
Supercontig_1.3	0	exon	3707014	3707053	0	-	0	ID=HMPREF1120_04342T0.exon7;Parent=HMPREF1120_04342T0
Supercontig_1.3	0	CDS	3707014	3707053	0	-	2	ID=cds.HMPREF1120_04342T0;Parent=HMPREF1120_04342T0
Supercontig_1.3	0	exon	3706937	3706958	0	-	0	ID=HMPREF1120_04342T0.exon8;Parent=HMPREF1120_04342T0
Supercontig_1.3	0	CDS	3706937	3706958	0	-	1	ID=cds.HMPREF1120_04342T0;Parent=HMPREF1120_04342T0
Supercontig_1.3	0	exon	3706788	3706886	0	-	0	ID=HMPREF1120_04342T0.exon9;Parent=HMPREF1120_04342T0
Supercontig_1.3	0	CDS	3706788	3706886	0	-	0	ID=cds.HMPREF1120_04342T0;Parent=HMPREF1120_04342T0
Supercontig_1.3	0	exon	3706654	3706720	0	-	0	ID=HMPREF1120_04342T0.exon10;Parent=HMPREF1120_04342T0
Supercontig_1.3	0	CDS	3706654	3706720	0	-	0	ID=cds.HMPREF1120_04342T0;Parent=HMPREF1120_04342T0
Supercontig_1.3	0	exon	3706407	3706588	0	-	0	ID=HMPREF1120_04342T0.exon11;Parent=HMPREF1120_04342T0
Supercontig_1.3	0	CDS	3706407	3706588	0	-	2	ID=cds.HMPREF1120_04342T0;Parent=HMPREF1120_04342T0
Supercontig_1.3	0	exon	3706238	3706354	0	-	0	ID=HMPREF1120_04342T0.exon12;Parent=HMPREF1120_04342T0
Supercontig_1.3	0	CDS	3706238	3706354	0	-	0	ID=cds.HMPREF1120_04342T0;Parent=HMPREF1120_04342T0
Supercontig_1.3	0	exon	3706095	3706189	0	-	0	ID=HMPREF1120_04342T0.exon13;Parent=HMPREF1120_04342T0
Supercontig_1.3	0	CDS	3706095	3706189	0	-	0	ID=cds.HMPREF1120_04342T0;Parent=HMPREF1120_04342T0
Supercontig_1.3	0	exon	3705924	3706033	0	-	0	ID=HMPREF1120_04342T0.exon14;Parent=HMPREF1120_04342T0
Supercontig_1.3	0	CDS	3705924	3706033	0	-	1	ID=cds.HMPREF1120_04342T0;Parent=HMPREF1120_04342T0
Supercontig_1.3	0	exon	3705718	3705857	0	-	0	ID=HMPREF1120_04342T0.exon15;Parent=HMPREF1120_04342T0
Supercontig_1.3	0	CDS	3705718	3705857	0	-	2	ID=cds.HMPREF1120_04342T0;Parent=HMPREF1120_04342T0
Supercontig_1.3	0	exon	3705273	3705658	0	-	0	ID=HMPREF1120_04342T0.exon16;Parent=HMPREF1120_04342T0
Supercontig_1.3	0	CDS	3705542	3705658	0	-	0	ID=cds.HMPREF1120_04342T0;Parent=HMPREF1120_04342T0
Supercontig_1.3	0	three_prime_UTR	3705273	3705541	0	-	0	ID=HMPREF1120_04342T0.utr3p1;Parent=HMPREF1120_04342T0
#PROT HMPREF1120_04342T0 HMPREF1120_04342	MFRRCVFAGAQWWKAVLARRLGRSIFGRSQRRPSNLIYVSAWSAFLGEKRTSFCVKFSSESSPNMGSSDTKAVHLENKGPDTQVPIVLDDQYENELLAVQLGNQDKEIKRILRKLDLRLVLTLSVLYLWAFIDRGNLANANIAGMSDDLGLTGTNRYSVLTMIFFIGYILIDAPASFIVRKIGAIIWIPSIVLAWGIVTIAQGFCHSWVPLLVCRIILGFLEGGLIPSAIFLISLWYTRYEAHKRLACFYVVGIASTGLSGLLAFGIENMDGLSGIAGWRWIFIIEGIATCFCAIVAYFTLVDLPDRATRRNFLRMPPFLTATESNLMHARIEQDRGDSTVEKVTFRAMLRCARDWKVWEFSAHVMLNNVALYAFAYFLPAILQKGLGYSTSKAQLFTF…
# PASA_UPDATE: HMPREF1120_03616T0, single gene model update, valid-1, status:[pasa:asmbl_16414,status:14], valid-1
Supercontig_1.3	0	gene	1733752	1735582	0	-	0	ID=HMPREF1120_03616;Name=HMPREF1120_03616T0
Supercontig_1.3	0	mRNA	1733752	1735582	0	-	0	ID=HMPREF1120_03616T0;Parent=HMPREF1120_03616;Name=HMPREF1120_03616T0
Supercontig_1.3	0	five_prime_UTR	1735327	1735582	0	-	0	ID=HMPREF1120_03616T0.utr5p1;Parent=HMPREF1120_03616T0
Supercontig_1.3	0	exon	1735303	1735582	0	-	0	ID=HMPREF1120_03616T0.exon1;Parent=HMPREF1120_03616T0
Supercontig_1.3	0	CDS	1735303	1735326	0	-	0	ID=cds.HMPREF1120_03616T0;Parent=HMPREF1120_03616T0
Supercontig_1.3	0	exon	1734786	1735214	0	-	0	ID=HMPREF1120_03616T0.exon2;Parent=HMPREF1120_03616T0
Supercontig_1.3	0	CDS	1734786	1735214	0	-	0	ID=cds.HMPREF1120_03616T0;Parent=HMPREF1120_03616T0
Supercontig_1.3	0	exon	1733752	1734729	0	-	0	ID=HMPREF1120_03616T0.exon3;Parent=HMPREF1120_03616T0
Supercontig_1.3	0	CDS	1734151	1734729	0	-	0	ID=cds.HMPREF1120_03616T0;Parent=HMPREF1120_03616T0
Supercontig_1.3	0	three_prime_UTR	1733752	1734150	0	-	0	ID=HMPREF1120_03616T0.utr3p1;Parent=HMPREF1120_03616T0
#PROT HMPREF1120_03616T0 HMPREF1120_03616	MGPQRYEAVNSHDDEVDSPDHPHGVPSSPPPSFRSRASSPSSRRLLAQDPLPDTADQDLADTFDDGEGSDGENDGDDRQRLLRADTAAVRQDASPSPPSAPDARQAPAVERRVTETPVFRPMPAPARPMDGVFANLSAKPERGEPVDEKPPSYEQAAADATPPYWETTILAPGMSSDEVYVDGLPVGSVFSFVWNGMISMSFQLVGFLLTYLLHTTHAAKHGSRAGLGLTLVQYGFYMSGSSDSNQDTGNPGQFSSTSPPDPNSHNFDPGAVDGSNDSKSGMGGFTGADWISYILMIVGWFILIRAVSDFMRARRHEALVLQSPSRGLPVAVVAEGETPEQAA*
# PASA_UPDATE: HMPREF1120_03004T0, single gene model update, valid-1, status:[pasa:asmbl_15164,status:14],[pasa:asmbl_15165,status:13], valid-1
Supercontig_1.3	0	gene	21438	23802	0	-	0	ID=HMPREF1120_03004;Name=HMPREF1120_03004T0
Supercontig_1.3	0	mRNA	21438	23802	0	-	0	ID=HMPREF1120_03004T0;Parent=HMPREF1120_03004;Name=HMPREF1120_03004T0
Supercontig_1.3	0	five_prime_UTR	22384	23802	0	-	0	ID=HMPREF1120_03004T0.utr5p1;Parent=HMPREF1120_03004T0
Supercontig_1.3	0	exon	22367	23802	0	-	0	ID=HMPREF1120_03004T0.exon1;Parent=HMPREF1120_03004T0
Supercontig_1.3	0	CDS	22367	22383	0	-	0	ID=cds.HMPREF1120_03004T0;Parent=HMPREF1120_03004T0
Supercontig_1.3	0	exon	21438	22308	0	-	0	ID=HMPREF1120_03004T0.exon2;Parent=HMPREF1120_03004T0
Supercontig_1.3	0	CDS	21804	22308	0	-	1	ID=cds.HMPREF1120_03004T0;Parent=HMPREF1120_03004T0
Supercontig_1.3	0	three_prime_UTR	21438	21803	0	-	0	ID=HMPREF1120_03004T0.utr3p1;Parent=HMPREF1120_03004T0
#PROT HMPREF1120_03004T0 HMPREF1120_03004	MYCLRSYLPLLLLPLPLSLSPLHLVLLLVLTYILNRPCIYCSFLLVILFASSCHWSNRCFVDFHQHEETGSIASWFVPRLYTSRSSEMAEQMNRTFEVGGFLVDVVRSTVRGIAHAATDSVSGFLNEACQSLPEHVTGPSPPTSEVGTGVHWLRQLLGRNEWTLPCVGVKVVL*
# ORIGINAL: HMPREF1120_03547T0 original gene structure, not modified by PASA
Supercontig_1.3	exoDer1	gene	1521076	1523032	0	+	0	ID=HMPREF1120_03547;Name=HMPREF1120_03547T0
Supercontig_1.3	exoDer1	mRNA	1521076	1523032	0	+	0	ID=HMPREF1120_03547T0;Parent=HMPREF1120_03547;Name=HMPREF1120_03547T0
Supercontig_1.3	exoDer1	exon	1521076	1522139	0	+	0	ID=HMPREF1120_03547T0.exon1;Parent=HMPREF1120_03547T0
Supercontig_1.3	exoDer1	CDS	1521076	1522139	0	+	0	ID=cds.HMPREF1120_03547T0;Parent=HMPREF1120_03547T0
Supercontig_1.3	exoDer1	exon	1522212	1522261	0	+	0	ID=HMPREF1120_03547T0.exon2;Parent=HMPREF1120_03547T0
Supercontig_1.3	exoDer1	CDS	1522212	1522261	0	+	0	ID=cds.HMPREF1120_03547T0;Parent=HMPREF1120_03547T0
Supercontig_1.3	exoDer1	exon	1522309	1522454	0	+	0	ID=HMPREF1120_03547T0.exon3;Parent=HMPREF1120_03547T0
Supercontig_1.3	exoDer1	CDS	1522309	1522454	0	+	0	ID=cds.HMPREF1120_03547T0;Parent=HMPREF1120_03547T0
Supercontig_1.3	exoDer1	exon	1522520	1523032	0	+	0	ID=HMPREF1120_03547T0.exon4;Parent=HMPREF1120_03547T0
Supercontig_1.3	exoDer1	CDS	1522520	1523030	0	+	0	ID=cds.HMPREF1120_03547T0;Parent=HMPREF1120_03547T0
Supercontig_1.3	exoDer1	three_prime_UTR	1523031	1523032	0	+	0	ID=HMPREF1120_03547T0.utr3p1;Parent=HMPREF1120_03547T0
#PROT HMPREF1120_03547T0 HMPREF1120_03547	MENQEATQAQGLSDVEVPAERQAAASQEEVPRCKTKLPEEHLNAEQLKLMESGMPLTALPPHSNHVGLPNGLKETNQTRLMAEQRESINGSSAAEDKIGISNGDQPTTNGQAKKYPKLPGIIFDIGDVLCNWTAPESLPVAPAMLHRFRKTRFWYDYDLGMMSQDECYHQLSKQYDVAEADIAEAFDKARESLSPNGAVFDIIRAIKDTYREAIKVYLMSNIPAAEWQVLKEDTRFEWSLFDGFYTSSAVGMCKPELRFYRHVLQQTGLKPSEVVLVDDNGENVLAARSLGIKSLRFTGALGLNQFLKNVFDDPIERGLAFLNNNAKEMWSATTQGREVKDNFAQLFLYEAVGDIDLVTLTFYDWTWNYYIEKPIDTVEKFPDDIDTTALALVLLCNDV…
# ORIGINAL: HMPREF1120_03267T0 original gene structure, not modified by PASA
Supercontig_1.3	exoDer1	gene	738688	739527	0	-	0	ID=HMPREF1120_03267;Name=HMPREF1120_03267T0
Supercontig_1.3	exoDer1	mRNA	738688	739527	0	-	0	ID=HMPREF1120_03267T0;Parent=HMPREF1120_03267;Name=HMPREF1120_03267T0
Supercontig_1.3	exoDer1	exon	739455	739527	0	-	0	ID=HMPREF1120_03267T0.exon1;Parent=HMPREF1120_03267T0
Supercontig_1.3	exoDer1	CDS	739455	739527	0	-	0	ID=cds.HMPREF1120_03267T0;Parent=HMPREF1120_03267T0
Supercontig_1.3	exoDer1	exon	738688	739406	0	-	0	ID=HMPREF1120_03267T0.exon2;Parent=HMPREF1120_03267T0
Supercontig_1.3	exoDer1	CDS	738691	739406	0	-	0	ID=cds.HMPREF1120_03267T0;Parent=HMPREF1120_03267T0
Supercontig_1.3	exoDer1	three_prime_UTR	738688	738690	0	-	0	ID=HMPREF1120_03267T0.utr3p1;Parent=HMPREF1120_03267T0
#PROT HMPREF1120_03267T0 HMPREF1120_03267	MPNITPVPALPWNYIAKLVCIGDSGTGKSSLTIRLCEGRFSSSHDVTIGVEFGSRIVPVGPPANASLGIGAPRSGDASRTSPTEQKKMKLSLWDTAGQETYKSITRSYFRGASGALLVFDITRRSSFESVTGWLNDLRQIAEEGIVVILVGNKSDLAAESTGVDGGTKRAVTKEEAEDWCRRENVVKYVETSAKSGEGVEQAFLEVAERIYQNIEAGKYDLNDRRSGVKGYGSGAGREEGKAPKTVNLTMNDAVKSGQGRGCC
# PASA_UPDATE: HMPREF1120_03340T0.1.5629324f, alt-splice addition, valid-1, status:[pasa:asmbl_15853,status:25], valid-1
# PASA_UPDATE: HMPREF1120_03340T0, single gene model update, valid-1, status:[pasa:asmbl_15852,status:14], valid-1
Supercontig_1.3	0	gene	949691	954329	0	-	0	ID=HMPREF1120_03340;Name=HMPREF1120_03340T0
Supercontig_1.3	0	mRNA	949691	954329	0	-	0	ID=HMPREF1120_03340T0.1.5629324f;Parent=HMPREF1120_03340;Name=HMPREF1120_03340T0
Supercontig_1.3	0	five_prime_UTR	954117	954329	0	-	0	ID=HMPREF1120_03340T0.1.5629324f.utr5p1;Parent=HMPREF1120_03340T0.1.5629324f
Supercontig_1.3	0	five_prime_UTR	953941	954049	0	-	0	ID=HMPREF1120_03340T0.1.5629324f.utr5p2;Parent=HMPREF1120_03340T0.1.5629324f
Supercontig_1.3	0	exon	954117	954329	0	-	0	ID=HMPREF1120_03340T0.1.5629324f.exon1;Parent=HMPREF1120_03340T0.1.5629324f
Supercontig_1.3	0	exon	949691	954049	0	-	0	ID=HMPREF1120_03340T0.1.5629324f.exon2;Parent=HMPREF1120_03340T0.1.5629324f
Supercontig_1.3	0	CDS	952435	953940	0	-	0	ID=cds.HMPREF1120_03340T0.1.5629324f;Parent=HMPREF1120_03340T0.1.5629324f
Supercontig_1.3	0	three_prime_UTR	949691	952434	0	-	0	ID=HMPREF1120_03340T0.1.5629324f.utr3p1;Parent=HMPREF1120_03340T0.1.5629324f
Supercontig_1.3	0	mRNA	949691	954329	0	-	0	ID=HMPREF1120_03340T0;Parent=HMPREF1120_03340;Name=HMPREF1120_03340T0
Supercontig_1.3	0	five_prime_UTR	954259	954329	0	-	0	ID=HMPREF1120_03340T0.utr5p1;Parent=HMPREF1120_03340T0
Supercontig_1.3	0	exon	954121	954329	0	-	0	ID=HMPREF1120_03340T0.exon1;Parent=HMPREF1120_03340T0
Supercontig_1.3	0	CDS	954121	954258	0	-	0	ID=cds.HMPREF1120_03340T0;Parent=HMPREF1120_03340T0
Supercontig_1.3	0	exon	949691	954054	0	-	0	ID=HMPREF1120_03340T0.exon2;Parent=HMPREF1120_03340T0
Supercontig_1.3	0	CDS	952435	954054	0	-	0	ID=cds.HMPREF1120_03340T0;Parent=HMPREF1120_03340T0
Supercontig_1.3	0	three_prime_UTR	949691	952434	0	-	0	ID=HMPREF1120_03340T0.utr3p1;Parent=HMPREF1120_03340T0
#PROT HMPREF1120_03340T0.1.5629324f HMPREF1120_03340	MGRKGTSSTSNALAIQVDAEGKVKYDAIARQGHSESRIIHSSFKDLIPLRQRADAGDLSLERPSQEEVQATAEKTKQALEKLVSGAVAAQKPKNVKGASREEPTYVRYTPANQMGDNSKKNDRIFKIVKRQEDPMEPPKFKHKKIPRGPPSPPPPVMHSPPRKLTAEDQEAWKIPPPISNWKNPKGYTVPLDKRLAADGRGMQDVTINDKFAQFAEALFTADRHAREEVKLRAQMQQKLAEKEKLAKEEHLREMARKAREERQQKARRRDSTTSRGRSRSVASSRSRTPSDTEDDEAARERERARRERRLENERQLRQSRMGAEKKIQMMAREQNRDISEKVALGLAKPTQNKETMYDSRLFNQTSGFDTGFNEDQHYDKPLFAAHDAINSIYRPSAAN…
#PROT HMPREF1120_03340T0 HMPREF1120_03340	MSTGLFASLPKPKYTGEHEEVPTHAQPKGPRIVGPGVIDESQIVLKRSGPPPYGQRSGWRPRSVEDFGDGGAFPEIPVAQYPLDMGRKGTSSTSNALAIQVDAEGKVKYDAIARQGHSESRIIHSSFKDLIPLRQRADAGDLSLERPSQEEVQATAEKTKQALEKLVSGAVAAQKPKNVKGASREEPTYVRYTPANQMGDNSKKNDRIFKIVKRQEDPMEPPKFKHKKIPRGPPSPPPPVMHSPPRKLTAEDQEAWKIPPPISNWKNPKGYTVPLDKRLAADGRGMQDVTINDKFAQFAEALFTADRHAREEVKLRAQMQQKLAEKEKLAKEEHLREMARKAREERQQKARRRDSTTSRGRSRSVASSRSRTPSDTEDDEAARERERARRERRLENERQ…
# ORIGINAL: HMPREF1120_03178T0 original gene structure, not modified by PASA
Supercontig_1.3	exoDer1	gene	497681	498511	0	+	0	ID=HMPREF1120_03178;Name=HMPREF1120_03178T0
Supercontig_1.3	exoDer1	mRNA	497681	498511	0	+	0	ID=HMPREF1120_03178T0;Parent=HMPREF1120_03178;Name=HMPREF1120_03178T0
Supercontig_1.3	exoDer1	exon	497681	498049	0	+	0	ID=HMPREF1120_03178T0.exon1;Parent=HMPREF1120_03178T0
Supercontig_1.3	exoDer1	CDS	497681	498049	0	+	0	ID=cds.HMPREF1120_03178T0;Parent=HMPREF1120_03178T0
Supercontig_1.3	exoDer1	exon	498101	498268	0	+	0	ID=HMPREF1120_03178T0.exon2;Parent=HMPREF1120_03178T0
Supercontig_1.3	exoDer1	CDS	498101	498268	0	+	0	ID=cds.HMPREF1120_03178T0;Parent=HMPREF1120_03178T0
Supercontig_1.3	exoDer1	exon	498317	498511	0	+	0	ID=HMPREF1120_03178T0.exon3;Parent=HMPREF1120_03178T0
Supercontig_1.3	exoDer1	CDS	498317	498509	0	+	0	ID=cds.HMPREF1120_03178T0;Parent=HMPREF1120_03178T0
Supercontig_1.3	exoDer1	three_prime_UTR	498510	498511	0	+	0	ID=HMPREF1120_03178T0.utr3p1;Parent=HMPREF1120_03178T0
#PROT HMPREF1120_03178T0 HMPREF1120_03178	MASLTTTMRTRIHGVAARAVRGPSRPLSMSARLLRAGPGTGENFEQANDPSGRKLTPNVSKTNETPVDAMGNRDAPLQELATAAEQQRQMQAPNREKPWSRSQMPRELAMTGPRFEQTIFELQPQPLAAIELIHKQPVRWVDAKSVACDGGGGPLGHPRVFINLDKQQICWCEYCGIPYAKKEHKEHLESLPSTSYPLAPTGDPFEVELPKTPTMKGEVQGHYPLLKGEHEAEAVDNKPLQQR
# PASA_UPDATE: HMPREF1120_03215T0, single gene model update, valid-1, status:[pasa:asmbl_15588,status:14],[pasa:asmbl_15590,status:13], valid-1
Supercontig_1.3	0	gene	606181	611334	0	-	0	ID=HMPREF1120_03215;Name=HMPREF1120_03215T0
Supercontig_1.3	0	mRNA	606181	611334	0	-	0	ID=HMPREF1120_03215T0;Parent=HMPREF1120_03215;Name=HMPREF1120_03215T0
Supercontig_1.3	0	five_prime_UTR	610415	611334	0	-	0	ID=HMPREF1120_03215T0.utr5p1;Parent=HMPREF1120_03215T0
Supercontig_1.3	0	exon	608099	611334	0	-	0	ID=HMPREF1120_03215T0.exon1;Parent=HMPREF1120_03215T0
Supercontig_1.3	0	CDS	608303	610414	0	-	0	ID=cds.HMPREF1120_03215T0;Parent=HMPREF1120_03215T0
Supercontig_1.3	0	exon	606181	608050	0	-	0	ID=HMPREF1120_03215T0.exon2;Parent=HMPREF1120_03215T0
Supercontig_1.3	0	three_prime_UTR	608099	608302	0	-	0	ID=HMPREF1120_03215T0.utr3p1;Parent=HMPREF1120_03215T0
Supercontig_1.3	0	three_prime_UTR	606181	608050	0	-	0	ID=HMPREF1120_03215T0.utr3p2;Parent=HMPREF1120_03215T0
#PROT HMPREF1120_03215T0 HMPREF1120_03215	MVKAGTRYGVVLDAGSSGTRVYIYRWLDNSVARLDESALHALPELETNDKWTKKIHPGVSTFGDDPESVGPKHLKPLLKHALKHIPKDAVPETPVFLLATAGMRLLPEQQQRDVLRNVCSYIQSETKFLVQECDVHIQVIPGETEGLYGWIAANYLLGAFNSPGDHDHGKGHHTYGFLDMGGASAQIAFAPNATEAEKHANDLTLLRLRTVDGVPQEHRVFVTTWLGFGANEARRRYVEDLGETYGREGIFELPDPCLPKGLKVKQDGTIISARAPTSASKNSLVGTGNFEECLRRTFPLLEKDVPCPDEPCLVHGVHVPAIDFDVNHFIGISEYWHTTHDIFEMEHQDKAYDFNTYQNRVKEFCEKDWSAIEDGLKHKTWGKGVDDRTAMEVCFKASW…
# PASA_UPDATE: HMPREF1120_03304T0.1.5629324f, alt-splice addition, valid-1, status:[pasa:asmbl_15780,status:25], valid-1
# PASA_UPDATE: HMPREF1120_03304T0.2.5629324f, alt-splice addition, valid-1, status:[pasa:asmbl_15779,status:25], valid-1
# PASA_UPDATE: HMPREF1120_03304T0, single gene model update, valid-1, status:[pasa:asmbl_15778,status:14], valid-1
Supercontig_1.3	0	gene	841727	844286	0	-	0	ID=HMPREF1120_03304;Name=HMPREF1120_03304T0
Supercontig_1.3	0	mRNA	841727	844286	0	-	0	ID=HMPREF1120_03304T0.1.5629324f;Parent=HMPREF1120_03304;Name=HMPREF1120_03304T0
Supercontig_1.3	0	five_prime_UTR	843573	844286	0	-	0	ID=HMPREF1120_03304T0.1.5629324f.utr5p1;Parent=HMPREF1120_03304T0.1.5629324f
Supercontig_1.3	0	five_prime_UTR	843279	843425	0	-	0	ID=HMPREF1120_03304T0.1.5629324f.utr5p2;Parent=HMPREF1120_03304T0.1.5629324f
Supercontig_1.3	0	exon	843573	844286	0	-	0	ID=HMPREF1120_03304T0.1.5629324f.exon1;Parent=HMPREF1120_03304T0.1.5629324f
Supercontig_1.3	0	exon	842451	843425	0	-	0	ID=HMPREF1120_03304T0.1.5629324f.exon2;Parent=HMPREF1120_03304T0.1.5629324f
Supercontig_1.3	0	CDS	842451	843278	0	-	0	ID=cds.HMPREF1120_03304T0.1.5629324f;Parent=HMPREF1120_03304T0.1.5629324f
Supercontig_1.3	0	exon	842033	842398	0	-	0	ID=HMPREF1120_03304T0.1.5629324f.exon3;Parent=HMPREF1120_03304T0.1.5629324f
Supercontig_1.3	0	CDS	842132	842398	0	-	0	ID=cds.HMPREF1120_03304T0.1.5629324f;Parent=HMPREF1120_03304T0.1.5629324f
Supercontig_1.3	0	exon	841727	841738	0	-	0	ID=HMPREF1120_03304T0.1.5629324f.exon4;Parent=HMPREF1120_03304T0.1.5629324f
Supercontig_1.3	0	three_prime_UTR	842033	842131	0	-	0	ID=HMPREF1120_03304T0.1.5629324f.utr3p1;Parent=HMPREF1120_03304T0.1.5629324f
Supercontig_1.3	0	three_prime_UTR	841727	841738	0	-	0	ID=HMPREF1120_03304T0.1.5629324f.utr3p2;Parent=HMPREF1120_03304T0.1.5629324f
Supercontig_1.3	0	mRNA	841840	844286	0	-	0	ID=HMPREF1120_03304T0.2.5629324f;Parent=HMPREF1120_03304;Name=HMPREF1120_03304T0
Supercontig_1.3	0	five_prime_UTR	843573	844286	0	-	0	ID=HMPREF1120_03304T0.2.5629324f.utr5p1;Parent=HMPREF1120_03304T0.2.5629324f
Supercontig_1.3	0	five_prime_UTR	843279	843425	0	-	0	ID=HMPREF1120_03304T0.2.5629324f.utr5p2;Parent=HMPREF1120_03304T0.2.5629324f
Supercontig_1.3	0	exon	843573	844286	0	-	0	ID=HMPREF1120_03304T0.2.5629324f.exon1;Parent=HMPREF1120_03304T0.2.5629324f
Supercontig_1.3	0	exon	842451	843425	0	-	0	ID=HMPREF1120_03304T0.2.5629324f.exon2;Parent=HMPREF1120_03304T0.2.5629324f
Supercontig_1.3	0	CDS	842451	843278	0	-	0	ID=cds.HMPREF1120_03304T0.2.5629324f;Parent=HMPREF1120_03304T0.2.5629324f
Supercontig_1.3	0	exon	841840	842398	0	-	0	ID=HMPREF1120_03304T0.2.5629324f.exon3;Parent=HMPREF1120_03304T0.2.5629324f
Supercontig_1.3	0	CDS	842132	842398	0	-	0	ID=cds.HMPREF1120_03304T0.2.5629324f;Parent=HMPREF1120_03304T0.2.5629324f
Supercontig_1.3	0	three_prime_UTR	841840	842131	0	-	0	ID=HMPREF1120_03304T0.2.5629324f.utr3p1;Parent=HMPREF1120_03304T0.2.5629324f
Supercontig_1.3	0	mRNA	841840	844286	0	-	0	ID=HMPREF1120_03304T0;Parent=HMPREF1120_03304;Name=HMPREF1120_03304T0
Supercontig_1.3	0	five_prime_UTR	843279	844286	0	-	0	ID=HMPREF1120_03304T0.utr5p1;Parent=HMPREF1120_03304T0
Supercontig_1.3	0	exon	842451	844286	0	-	0	ID=HMPREF1120_03304T0.exon1;Parent=HMPREF1120_03304T0
Supercontig_1.3	0	CDS	842451	843278	0	-	0	ID=cds.HMPREF1120_03304T0;Parent=HMPREF1120_03304T0
Supercontig_1.3	0	exon	841840	842398	0	-	0	ID=HMPREF1120_03304T0.exon2;Parent=HMPREF1120_03304T0
Supercontig_1.3	0	CDS	842132	842398	0	-	0	ID=cds.HMPREF1120_03304T0;Parent=HMPREF1120_03304T0
Supercontig_1.3	0	three_prime_UTR	841840	842131	0	-	0	ID=HMPREF1120_03304T0.utr3p1;Parent=HMPREF1120_03304T0
#PROT HMPREF1120_03304T0.1.5629324f HMPREF1120_03304	MLYNKIFLLLASVHCQLTFAAYQLVQDYSGDAFYKGFDFFTDADPTDGLVQFKSLEEANSTGLAGFIDAGNSSFAIFMGVDTKEVAPQGRASVRVASTQTFQHALVIADISHMPGGVCGSWPAFWMVGADWPSNGEIDIVEGVNAQAANSMTLHTGQGAVVSDGKDFTGELVTPNCDINAPNQPMNAGCSIGDTSNLTFGSEFNNAGGGVFATEWTSDFIKIWFFPRGSLPENVASGSPAPSDSWGTPNSLFQGKFNIDDHFRDLQIVFDTTFCGQWAGTVWNSSSCATLAPTCEDYVANNPQDFTEAYWAINSLQVFQDDTLEESIIAPLKPGTPGTGRPTAPSGPQQKLRSRSGAAILPIYV*
#PROT HMPREF1120_03304T0.2.5629324f HMPREF1120_03304	MLYNKIFLLLASVHCQLTFAAYQLVQDYSGDAFYKGFDFFTDADPTDGLVQFKSLEEANSTGLAGFIDAGNSSFAIFMGVDTKEVAPQGRASVRVASTQTFQHALVIADISHMPGGVCGSWPAFWMVGADWPSNGEIDIVEGVNAQAANSMTLHTGQGAVVSDGKDFTGELVTPNCDINAPNQPMNAGCSIGDTSNLTFGSEFNNAGGGVFATEWTSDFIKIWFFPRGSLPENVASGSPAPSDSWGTPNSLFQGKFNIDDHFRDLQIVFDTTFCGQWAGTVWNSSSCATLAPTCEDYVANNPQDFTEAYWAINSLQVFQDDTLEESIIAPLKPGTPGTGRPTAPSGPQQKLRSRSGAAILPIYV*
#PROT HMPREF1120_03304T0 HMPREF1120_03304	MLYNKIFLLLASVHCQLTFAAYQLVQDYSGDAFYKGFDFFTDADPTDGLVQFKSLEEANSTGLAGFIDAGNSSFAIFMGVDTKEVAPQGRASVRVASTQTFQHALVIADISHMPGGVCGSWPAFWMVGADWPSNGEIDIVEGVNAQAANSMTLHTGQGAVVSDGKDFTGELVTPNCDINAPNQPMNAGCSIGDTSNLTFGSEFNNAGGGVFATEWTSDFIKIWFFPRGSLPENVASGSPAPSDSWGTPNSLFQGKFNIDDHFRDLQIVFDTTFCGQWAGTVWNSSSCATLAPTCEDYVANNPQDFTEAYWAINSLQVFQDDTLEESIIAPLKPGTPGTGRPTAPSGPQQKLRSRSGAAILPIYV*
# ORIGINAL: HMPREF1120_03588T0 original gene structure, not modified by PASA
Supercontig_1.3	exoDer1	gene	1659037	1660152	0	+	0	ID=HMPREF1120_03588;Name=HMPREF1120_03588T0
Supercontig_1.3	exoDer1	mRNA	1659037	1660152	0	+	0	ID=HMPREF1120_03588T0;Parent=HMPREF1120_03588;Name=HMPREF1120_03588T0
Supercontig_1.3	exoDer1	exon	1659037	1660152	0	+	0	ID=HMPREF1120_03588T0.exon1;Parent=HMPREF1120_03588T0
Supercontig_1.3	exoDer1	CDS	1659037	1660150	0	+	0	ID=cds.HMPREF1120_03588T0;Parent=HMPREF1120_03588T0
Supercontig_1.3	exoDer1	three_prime_UTR	1660151	1660152	0	+	0	ID=HMPREF1120_03588T0.utr3p1;Parent=HMPREF1120_03588T0
#PROT HMPREF1120_03588T0 HMPREF1120_03588	MSNFDPNAILRGAQLTFVGANRALQNPELFTTTHYRQAAIAVCAGLAIRIILNIPIYAVKFILLITSVIVNLDQETWDDKLVNGLDFISKSVLQIPFFLMMVMSSLTPTLDDLFMDSLAWVDKTYLQKHKSDDPSALRGLYYPTLRMYSTHGDREAKAKRSPIDGLIGLAMKYSRRAGISLAIYAFTFVPYIGPFVLPAASFYTFNKSVGPVPAGIVFATGLVLPKRYMVSFLQTYFSSRSLMSRLLEPYFSRIRFSKQQKKVWFMDRSGVLFGFSAAFAVMVKVPLLGVLIYGIAEASTAYLITKITEPPPPPGPETKVFIENEVRWKNKHLLLNLPLDKLDEFNARISGAGKVTKSSSSTTQTSRRSFS
# ORIGINAL: HMPREF1120_03758T0 original gene structure, not modified by PASA
Supercontig_1.3	exoDer1	gene	2135888	2136954	0	+	0	ID=HMPREF1120_03758;Name=HMPREF1120_03758T0
Supercontig_1.3	exoDer1	mRNA	2135888	2136954	0	+	0	ID=HMPREF1120_03758T0;Parent=HMPREF1120_03758;Name=HMPREF1120_03758T0
Supercontig_1.3	exoDer1	exon	2135888	2136119	0	+	0	ID=HMPREF1120_03758T0.exon1;Parent=HMPREF1120_03758T0
Supercontig_1.3	exoDer1	CDS	2135888	2136119	0	+	0	ID=cds.HMPREF1120_03758T0;Parent=HMPREF1120_03758T0
Supercontig_1.3	exoDer1	exon	2136416	2136954	0	+	0	ID=HMPREF1120_03758T0.exon2;Parent=HMPREF1120_03758T0
Supercontig_1.3	exoDer1	CDS	2136416	2136952	0	+	0	ID=cds.HMPREF1120_03758T0;Parent=HMPREF1120_03758T0
Supercontig_1.3	exoDer1	three_prime_UTR	2136953	2136954	0	+	0	ID=HMPREF1120_03758T0.utr3p1;Parent=HMPREF1120_03758T0
#PROT HMPREF1120_03758T0 HMPREF1120_03758	MALFTVMLSLLFLPISVLAQNAPITQNNPKMATFQAVLQIDKPVQGQITGVSNGNGTGVNFNINFYAFPVEASAGPYKYHIHVNPVPSDGNCTGTGGHLTPYGRNDTPPCDASQPSTCQPGDLSGEHGSIELADQAKNFQVTYLDAYVSTDPNSPAFFGNRSIVVHAANGTRLNCGNFTQQQPSTNNNNATWTSCATPSGTATATGTATGTATGSKSAGPSIASSTGAAMALEVPQGVWLGSVGGLVLAAAVMVLG
# ORIGINAL: HMPREF1120_03515T0 original gene structure, not modified by PASA
Supercontig_1.3	exoDer1	gene	1434197	1434820	0	+	0	ID=HMPREF1120_03515;Name=HMPREF1120_03515T0
Supercontig_1.3	exoDer1	mRNA	1434197	1434820	0	+	0	ID=HMPREF1120_03515T0;Parent=HMPREF1120_03515;Name=HMPREF1120_03515T0
Supercontig_1.3	exoDer1	exon	1434197	1434820	0	+	0	ID=HMPREF1120_03515T0.exon1;Parent=HMPREF1120_03515T0
Supercontig_1.3	exoDer1	CDS	1434197	1434818	0	+	0	ID=cds.HMPREF1120_03515T0;Parent=HMPREF1120_03515T0
Supercontig_1.3	exoDer1	three_prime_UTR	1434819	1434820	0	+	0	ID=HMPREF1120_03515T0.utr3p1;Parent=HMPREF1120_03515T0
#PROT HMPREF1120_03515T0 HMPREF1120_03515	MAELHTNVLLSQAINKHSSGKFIPILPQDLEQRDLSPHAIRDEDLRALLSSDLALFTYDGAELDAGTVVEYMVAKMADIPSVILRTDFRGAGDQGKAGDPWNLMSSNWPRTVGVSVNAMVGYKESLAKAFSEGQKTTGGEYMIDDVAQKVVAGFEQAMRQPPRLPKELRGPVYQWLALMPGFRDGNDESNLARLSKLCMEKQDKGLL
# PASA_UPDATE: HMPREF1120_03902T0.1.56293250, alt-splice addition, valid-1, status:[pasa:asmbl_17026,status:25], valid-1
# PASA_UPDATE: HMPREF1120_03902T0, single gene model update, valid-1, status:[pasa:asmbl_17025,status:14], valid-1
Supercontig_1.3	0	gene	2514829	2517149	0	-	0	ID=HMPREF1120_03902;Name=HMPREF1120_03902T0
Supercontig_1.3	0	mRNA	2514829	2517149	0	-	0	ID=HMPREF1120_03902T0.1.56293250;Parent=HMPREF1120_03902;Name=HMPREF1120_03902T0
Supercontig_1.3	0	five_prime_UTR	2516709	2517149	0	-	0	ID=HMPREF1120_03902T0.1.56293250.utr5p1;Parent=HMPREF1120_03902T0.1.56293250
Supercontig_1.3	0	five_prime_UTR	2516262	2516636	0	-	0	ID=HMPREF1120_03902T0.1.56293250.utr5p2;Parent=HMPREF1120_03902T0.1.56293250
Supercontig_1.3	0	exon	2516709	2517149	0	-	0	ID=HMPREF1120_03902T0.1.56293250.exon1;Parent=HMPREF1120_03902T0.1.56293250
Supercontig_1.3	0	exon	2515496	2516636	0	-	0	ID=HMPREF1120_03902T0.1.56293250.exon2;Parent=HMPREF1120_03902T0.1.56293250
Supercontig_1.3	0	CDS	2515496	2516261	0	-	0	ID=cds.HMPREF1120_03902T0.1.56293250;Parent=HMPREF1120_03902T0.1.56293250
Supercontig_1.3	0	exon	2514829	2515436	0	-	0	ID=HMPREF1120_03902T0.1.56293250.exon3;Parent=HMPREF1120_03902T0.1.56293250
Supercontig_1.3	0	CDS	2515117	2515436	0	-	2	ID=cds.HMPREF1120_03902T0.1.56293250;Parent=HMPREF1120_03902T0.1.56293250
Supercontig_1.3	0	three_prime_UTR	2514829	2515116	0	-	0	ID=HMPREF1120_03902T0.1.56293250.utr3p1;Parent=HMPREF1120_03902T0.1.56293250
Supercontig_1.3	0	mRNA	2514829	2517149	0	-	0	ID=HMPREF1120_03902T0;Parent=HMPREF1120_03902;Name=HMPREF1120_03902T0
Supercontig_1.3	0	five_prime_UTR	2516262	2517149	0	-	0	ID=HMPREF1120_03902T0.utr5p1;Parent=HMPREF1120_03902T0
Supercontig_1.3	0	exon	2515496	2517149	0	-	0	ID=HMPREF1120_03902T0.exon1;Parent=HMPREF1120_03902T0
Supercontig_1.3	0	CDS	2515496	2516261	0	-	0	ID=cds.HMPREF1120_03902T0;Parent=HMPREF1120_03902T0
Supercontig_1.3	0	exon	2514829	2515436	0	-	0	ID=HMPREF1120_03902T0.exon2;Parent=HMPREF1120_03902T0
Supercontig_1.3	0	CDS	2515117	2515436	0	-	2	ID=cds.HMPREF1120_03902T0;Parent=HMPREF1120_03902T0
Supercontig_1.3	0	three_prime_UTR	2514829	2515116	0	-	0	ID=HMPREF1120_03902T0.utr3p1;Parent=HMPREF1120_03902T0
#PROT HMPREF1120_03902T0.1.56293250 HMPREF1120_03902	MSTDYKFQGWLGLDPDSVNGKMVWKEYEPKPFEENDVDIKITHCGICGSDIHTLRSGWAPTDYPVCVGHEIVGYAVRVGSKVKHVKVGDRVGVGAQSGACMNQHGDCEACADGNQQHCPKMVGTYNSRWPDGSKAYGGYADYWRGSGDFVIKIPDAIPSDEAAPMLCGGITAFSPLTQHGAGPGKKVGIIGIGGLGHFGIMGAKALGCDKIVAISRTSSKKEDALKMGATDFIATDEEEDWATKHAGTLDLIVSTVSSPKMPFQKYLQLLRLNGVYVQVGAPEDVVPGFNMFALILKRVKVTGSLIGSPEEITKMLELFAEKGVHTWNNNVPMADANKAVLDMVDGKARYRYVLVNEKHLQ*
#PROT HMPREF1120_03902T0 HMPREF1120_03902	MSTDYKFQGWLGLDPDSVNGKMVWKEYEPKPFEENDVDIKITHCGICGSDIHTLRSGWAPTDYPVCVGHEIVGYAVRVGSKVKHVKVGDRVGVGAQSGACMNQHGDCEACADGNQQHCPKMVGTYNSRWPDGSKAYGGYADYWRGSGDFVIKIPDAIPSDEAAPMLCGGITAFSPLTQHGAGPGKKVGIIGIGGLGHFGIMGAKALGCDKIVAISRTSSKKEDALKMGATDFIATDEEEDWATKHAGTLDLIVSTVSSPKMPFQKYLQLLRLNGVYVQVGAPEDVVPGFNMFALILKRVKVTGSLIGSPEEITKMLELFAEKGVHTWNNNVPMADANKAVLDMVDGKARYRYVLVNEKHLQ*
# PASA_UPDATE: HMPREF1120_03995T0.1.5629324f, alt-splice addition, valid-1, status:[pasa:asmbl_14406,status:25], valid-1
# PASA_UPDATE: HMPREF1120_03995T0, single gene model update, valid-1, status:[pasa:asmbl_14405,status:14],[pasa:asmbl_14407,status:13], valid-1
Supercontig_1.3	0	gene	2770675	2772925	0	+	0	ID=HMPREF1120_03995;Name=HMPREF1120_03995T0
Supercontig_1.3	0	mRNA	2770675	2772598	0	+	0	ID=HMPREF1120_03995T0.1.5629324f;Parent=HMPREF1120_03995;Name=HMPREF1120_03995T0
Supercontig_1.3	0	five_prime_UTR	2770675	2770851	0	+	0	ID=HMPREF1120_03995T0.1.5629324f.utr5p1;Parent=HMPREF1120_03995T0.1.5629324f
Supercontig_1.3	0	exon	2770675	2771398	0	+	0	ID=HMPREF1120_03995T0.1.5629324f.exon1;Parent=HMPREF1120_03995T0.1.5629324f
Supercontig_1.3	0	CDS	2770852	2771398	0	+	0	ID=cds.HMPREF1120_03995T0.1.5629324f;Parent=HMPREF1120_03995T0.1.5629324f
Supercontig_1.3	0	exon	2772344	2772598	0	+	0	ID=HMPREF1120_03995T0.1.5629324f.exon2;Parent=HMPREF1120_03995T0.1.5629324f
Supercontig_1.3	0	CDS	2772344	2772357	0	+	2	ID=cds.HMPREF1120_03995T0.1.5629324f;Parent=HMPREF1120_03995T0.1.5629324f
Supercontig_1.3	0	three_prime_UTR	2772358	2772598	0	+	0	ID=HMPREF1120_03995T0.1.5629324f.utr3p1;Parent=HMPREF1120_03995T0.1.5629324f
Supercontig_1.3	0	mRNA	2770675	2772925	0	+	0	ID=HMPREF1120_03995T0;Parent=HMPREF1120_03995;Name=HMPREF1120_03995T0
Supercontig_1.3	0	five_prime_UTR	2770675	2770851	0	+	0	ID=HMPREF1120_03995T0.utr5p1;Parent=HMPREF1120_03995T0
Supercontig_1.3	0	exon	2770675	2772925	0	+	0	ID=HMPREF1120_03995T0.exon1;Parent=HMPREF1120_03995T0
Supercontig_1.3	0	CDS	2770852	2771562	0	+	0	ID=cds.HMPREF1120_03995T0;Parent=HMPREF1120_03995T0
Supercontig_1.3	0	three_prime_UTR	2771563	2772925	0	+	0	ID=HMPREF1120_03995T0.utr3p1;Parent=HMPREF1120_03995T0
#PROT HMPREF1120_03995T0.1.5629324f HMPREF1120_03995	MDYQNRAGSKFGGGGVASHSATNADRRERLRKLALETIDLDKDPYFFKNHVGSFECRLCLTVHQNDGSYLAHTQGRKHQTNLARRAAREQKEMQKDGNQMLPGMMGVQVRKNVVKIGRPGYKITKIRDPLTRQVGLLFQLLYPEIAPGVQPRVRFMSAFEQKVEEPDRDYQYLLVAAEPYETFDGI*
#PROT HMPREF1120_03995T0 HMPREF1120_03995	MDYQNRAGSKFGGGGVASHSATNADRRERLRKLALETIDLDKDPYFFKNHVGSFECRLCLTVHQNDGSYLAHTQGRKHQTNLARRAAREQKEMQKDGNQMLPGMMGVQVRKNVVKIGRPGYKITKIRDPLTRQVGLLFQLLYPEIAPGVQPRVRFMSAFEQKVEEPDRDYQYLLVAAEPYETCGFKLQSREIDRREGRYWTWWDADAKEFWCQILFKTERDERYSNVPGLAPSGKK*
# PASA_UPDATE: HMPREF1120_03342T0, single gene model update, valid-1, status:[pasa:asmbl_13086,status:14], valid-1
Supercontig_1.3	0	gene	954474	956085	0	+	0	ID=HMPREF1120_03342;Name=HMPREF1120_03342T0
Supercontig_1.3	0	mRNA	954474	956085	0	+	0	ID=HMPREF1120_03342T0;Parent=HMPREF1120_03342;Name=HMPREF1120_03342T0
Supercontig_1.3	0	five_prime_UTR	954474	954763	0	+	0	ID=HMPREF1120_03342T0.utr5p1;Parent=HMPREF1120_03342T0
Supercontig_1.3	0	exon	954474	955073	0	+	0	ID=HMPREF1120_03342T0.exon1;Parent=HMPREF1120_03342T0
Supercontig_1.3	0	CDS	954764	955073	0	+	0	ID=cds.HMPREF1120_03342T0;Parent=HMPREF1120_03342T0
Supercontig_1.3	0	exon	955431	956085	0	+	0	ID=HMPREF1120_03342T0.exon2;Parent=HMPREF1120_03342T0
Supercontig_1.3	0	CDS	955431	955843	0	+	2	ID=cds.HMPREF1120_03342T0;Parent=HMPREF1120_03342T0
Supercontig_1.3	0	three_prime_UTR	955844	956085	0	+	0	ID=HMPREF1120_03342T0.utr3p1;Parent=HMPREF1120_03342T0
#PROT HMPREF1120_03342T0 HMPREF1120_03342	MGPSRLSKTLQGITVTTLASIGGFFVWTKHCQFSPDDQFNPATEPLFRSQWFQKFNPGSNPTTHDECVRRLPLHKIRPELLEDARNGGSKLVEAFSQGVWGGFGYKIQRAYLERKYRNDTTTAHQLWTPQQLRTSTYDVGTEITDHFVVLEKTPTSILIRCGDSPLNSPDKNRPSDGLFALTAKADFDKGFAEFRLKSIFYQGEGEPADKTHGPMSSNMQWLHKLYTKLWMESAMSNVKK*
# PASA_UPDATE: HMPREF1120_03476T0, single gene model update, valid-1, status:[pasa:asmbl_16119,status:14],[pasa:asmbl_16121,status:13], valid-1
Supercontig_1.3	0	gene	1311971	1321057	0	-	0	ID=HMPREF1120_03476;Name=HMPREF1120_03476T0
Supercontig_1.3	0	mRNA	1311971	1321057	0	-	0	ID=HMPREF1120_03476T0;Parent=HMPREF1120_03476;Name=HMPREF1120_03476T0
Supercontig_1.3	0	five_prime_UTR	1318444	1321057	0	-	0	ID=HMPREF1120_03476T0.utr5p1;Parent=HMPREF1120_03476T0
Supercontig_1.3	0	five_prime_UTR	1318342	1318355	0	-	0	ID=HMPREF1120_03476T0.utr5p2;Parent=HMPREF1120_03476T0
Supercontig_1.3	0	exon	1318444	1321057	0	-	0	ID=HMPREF1120_03476T0.exon1;Parent=HMPREF1120_03476T0
Supercontig_1.3	0	exon	1318187	1318355	0	-	0	ID=HMPREF1120_03476T0.exon2;Parent=HMPREF1120_03476T0
Supercontig_1.3	0	CDS	1318187	1318341	0	-	0	ID=cds.HMPREF1120_03476T0;Parent=HMPREF1120_03476T0
Supercontig_1.3	0	exon	1312851	1318133	0	-	0	ID=HMPREF1120_03476T0.exon3;Parent=HMPREF1120_03476T0
Supercontig_1.3	0	CDS	1312851	1318133	0	-	1	ID=cds.HMPREF1120_03476T0;Parent=HMPREF1120_03476T0
Supercontig_1.3	0	exon	1311971	1312794	0	-	0	ID=HMPREF1120_03476T0.exon4;Parent=HMPREF1120_03476T0
Supercontig_1.3	0	CDS	1312440	1312794	0	-	1	ID=cds.HMPREF1120_03476T0;Parent=HMPREF1120_03476T0
Supercontig_1.3	0	three_prime_UTR	1311971	1312439	0	-	0	ID=HMPREF1120_03476T0.utr3p1;Parent=HMPREF1120_03476T0
#PROT HMPREF1120_03476T0 HMPREF1120_03476	MSGHPPPQQGQHDDGYGQQPHGNDAYYQDDNGYHDQYDYGHNQYGEGYYDESGYYNADASNPYHNDGGYYEGHQGYQDDYYDGQYYDQGAAGQQQYQGGQRPRRRGQDSEEDSETFSDFTMRSDMARAAEMDYYGRGDERYHSGYEGQGGRGYRPPSSQISYGGNRSSGASTPIYGMDYNSTLPAGQRSREPYPAWTSDAQIPLSKEEIEDIFLDLTAKFGFQRDSMRNMYDHMMTLLDSRASRMTPNQALLSLHADYIGGDNANYRRWYFAAHLDLDDAVGFANMKLGKANRRTRKARKAAAKKAKENPENEEQVLEAMEGDNSLEAAEYRWKTRMNKMSQHDRARQIALYLLCWGEANQVRFMPETLCFIFKCADDYLHSPACQNRVEPVEEFTYLN…
# PASA_UPDATE: HMPREF1120_03933T0, single gene model update, valid-1, status:[pasa:asmbl_14265,status:14], valid-1
Supercontig_1.3	0	gene	2590868	2593578	0	+	0	ID=HMPREF1120_03933;Name=HMPREF1120_03933T0
Supercontig_1.3	0	mRNA	2590868	2593578	0	+	0	ID=HMPREF1120_03933T0;Parent=HMPREF1120_03933;Name=HMPREF1120_03933T0
Supercontig_1.3	0	five_prime_UTR	2590868	2591323	0	+	0	ID=HMPREF1120_03933T0.utr5p1;Parent=HMPREF1120_03933T0
Supercontig_1.3	0	exon	2590868	2591719	0	+	0	ID=HMPREF1120_03933T0.exon1;Parent=HMPREF1120_03933T0
Supercontig_1.3	0	CDS	2591324	2591719	0	+	0	ID=cds.HMPREF1120_03933T0;Parent=HMPREF1120_03933T0
Supercontig_1.3	0	exon	2591771	2592237	0	+	0	ID=HMPREF1120_03933T0.exon2;Parent=HMPREF1120_03933T0
Supercontig_1.3	0	CDS	2591771	2592237	0	+	0	ID=cds.HMPREF1120_03933T0;Parent=HMPREF1120_03933T0
Supercontig_1.3	0	exon	2592301	2593578	0	+	0	ID=HMPREF1120_03933T0.exon3;Parent=HMPREF1120_03933T0
Supercontig_1.3	0	CDS	2592301	2593147	0	+	1	ID=cds.HMPREF1120_03933T0;Parent=HMPREF1120_03933T0
Supercontig_1.3	0	three_prime_UTR	2593148	2593578	0	+	0	ID=HMPREF1120_03933T0.utr3p1;Parent=HMPREF1120_03933T0
#PROT HMPREF1120_03933T0 HMPREF1120_03933	MSTPNRDPPPVQSPPSTAASSSRSSLDAQSPTGPGTGTGTARTPSLRIPSSAAAQHRQTFNELRGHPPSPRSQRQPSISQLAVQELIDNPPMQNPDPKFAGRDWTTIKVKELIDPADLRFVDIDSAVETATKVLVDSGAPAILVRENDGSKVVGTFDYRDLNAYLLLVVGLIKPDDDDKAEELERLAQQAREGKAMHLRDIKDLSKKEPLTFLSEESDLIKAVETFGKGVHRVVVINETTKETTGVLSQVRLIKFLWDYGRSFPVLDQLYTQHLRDLKIGSKDVVAINGDRPLAEALILLWTEGVSSLPVVDHNYNVIGNISNFDVKLLTKSTSLPLLRNTCIHFITVILSTRGMHEGKDSFPVFHVTPLSTLAYTVAKLVATRSHRLWITDPTSPLSS…
# PASA_UPDATE: HMPREF1120_03474T0, single gene model update, valid-1, status:[pasa:asmbl_13361,status:14], valid-1
Supercontig_1.3	0	gene	1308304	1309261	0	+	0	ID=HMPREF1120_03474;Name=HMPREF1120_03474T0
Supercontig_1.3	0	mRNA	1308304	1309261	0	+	0	ID=HMPREF1120_03474T0;Parent=HMPREF1120_03474;Name=HMPREF1120_03474T0
Supercontig_1.3	0	five_prime_UTR	1308304	1308658	0	+	0	ID=HMPREF1120_03474T0.utr5p1;Parent=HMPREF1120_03474T0
Supercontig_1.3	0	exon	1308304	1309261	0	+	0	ID=HMPREF1120_03474T0.exon1;Parent=HMPREF1120_03474T0
Supercontig_1.3	0	CDS	1308659	1309168	0	+	0	ID=cds.HMPREF1120_03474T0;Parent=HMPREF1120_03474T0
Supercontig_1.3	0	three_prime_UTR	1309169	1309261	0	+	0	ID=HMPREF1120_03474T0.utr3p1;Parent=HMPREF1120_03474T0
#PROT HMPREF1120_03474T0 HMPREF1120_03474	MSRALVLFVHEMKPARNLNIPLPPLQILDLLFARGRLPNTVGKHVRLAEHPPPVAGFPADQEIRLVEFLRESRVHGLLLFPTFGRIGVRRSVWFDEHVIGAVPVRTCLLPVFTRVERLGIVFHPLHGWMRPCFVVPGPTVYVGGLCRYRHGRLCQYVETVWVGRKVDIS*
# PASA_UPDATE: HMPREF1120_04260T0, single gene model update, valid-1, status:[pasa:asmbl_14935,status:14],[pasa:asmbl_14938,status:13], valid-1
# PASA_UPDATE: HMPREF1120_04260T0.1.5629324f, alt-splice addition, valid-1, status:[pasa:asmbl_14934,status:25], valid-1
# PASA_UPDATE: HMPREF1120_04260T0.2.5629324f, alt-splice addition, valid-1, status:[pasa:asmbl_14936,status:25], valid-1
Supercontig_1.3	0	gene	3491285	3497696	0	+	0	ID=HMPREF1120_04260;Name=HMPREF1120_04260T0
Supercontig_1.3	0	mRNA	3491285	3497696	0	+	0	ID=HMPREF1120_04260T0;Parent=HMPREF1120_04260;Name=HMPREF1120_04260T0
Supercontig_1.3	0	five_prime_UTR	3491285	3491502	0	+	0	ID=HMPREF1120_04260T0.utr5p1;Parent=HMPREF1120_04260T0
Supercontig_1.3	0	five_prime_UTR	3491561	3491606	0	+	0	ID=HMPREF1120_04260T0.utr5p2;Parent=HMPREF1120_04260T0
Supercontig_1.3	0	exon	3491285	3491502	0	+	0	ID=HMPREF1120_04260T0.exon1;Parent=HMPREF1120_04260T0
Supercontig_1.3	0	exon	3491561	3492208	0	+	0	ID=HMPREF1120_04260T0.exon2;Parent=HMPREF1120_04260T0
Supercontig_1.3	0	CDS	3491607	3492092	0	+	0	ID=cds.HMPREF1120_04260T0;Parent=HMPREF1120_04260T0
Supercontig_1.3	0	exon	3492254	3492674	0	+	0	ID=HMPREF1120_04260T0.exon3;Parent=HMPREF1120_04260T0
Supercontig_1.3	0	exon	3492723	3495588	0	+	0	ID=HMPREF1120_04260T0.exon4;Parent=HMPREF1120_04260T0
Supercontig_1.3	0	exon	3497098	3497696	0	+	0	ID=HMPREF1120_04260T0.exon5;Parent=HMPREF1120_04260T0
Supercontig_1.3	0	three_prime_UTR	3492093	3492208	0	+	0	ID=HMPREF1120_04260T0.utr3p1;Parent=HMPREF1120_04260T0
Supercontig_1.3	0	three_prime_UTR	3492254	3492674	0	+	0	ID=HMPREF1120_04260T0.utr3p2;Parent=HMPREF1120_04260T0
Supercontig_1.3	0	three_prime_UTR	3492723	3495588	0	+	0	ID=HMPREF1120_04260T0.utr3p3;Parent=HMPREF1120_04260T0
Supercontig_1.3	0	three_prime_UTR	3497098	3497696	0	+	0	ID=HMPREF1120_04260T0.utr3p4;Parent=HMPREF1120_04260T0
Supercontig_1.3	0	mRNA	3491285	3493808	0	+	0	ID=HMPREF1120_04260T0.1.5629324f;Parent=HMPREF1120_04260;Name=HMPREF1120_04260T0
Supercontig_1.3	0	five_prime_UTR	3491285	3491502	0	+	0	ID=HMPREF1120_04260T0.1.5629324f.utr5p1;Parent=HMPREF1120_04260T0.1.5629324f
Supercontig_1.3	0	five_prime_UTR	3491561	3491606	0	+	0	ID=HMPREF1120_04260T0.1.5629324f.utr5p2;Parent=HMPREF1120_04260T0.1.5629324f
Supercontig_1.3	0	exon	3491285	3491502	0	+	0	ID=HMPREF1120_04260T0.1.5629324f.exon1;Parent=HMPREF1120_04260T0.1.5629324f
Supercontig_1.3	0	exon	3491561	3492208	0	+	0	ID=HMPREF1120_04260T0.1.5629324f.exon2;Parent=HMPREF1120_04260T0.1.5629324f
Supercontig_1.3	0	CDS	3491607	3492092	0	+	0	ID=cds.HMPREF1120_04260T0.1.5629324f;Parent=HMPREF1120_04260T0.1.5629324f
Supercontig_1.3	0	exon	3492254	3493808	0	+	0	ID=HMPREF1120_04260T0.1.5629324f.exon3;Parent=HMPREF1120_04260T0.1.5629324f
Supercontig_1.3	0	three_prime_UTR	3492093	3492208	0	+	0	ID=HMPREF1120_04260T0.1.5629324f.utr3p1;Parent=HMPREF1120_04260T0.1.5629324f
Supercontig_1.3	0	three_prime_UTR	3492254	3493808	0	+	0	ID=HMPREF1120_04260T0.1.5629324f.utr3p2;Parent=HMPREF1120_04260T0.1.5629324f
Supercontig_1.3	0	mRNA	3491285	3493808	0	+	0	ID=HMPREF1120_04260T0.2.5629324f;Parent=HMPREF1120_04260;Name=HMPREF1120_04260T0
Supercontig_1.3	0	five_prime_UTR	3491285	3491393	0	+	0	ID=HMPREF1120_04260T0.2.5629324f.utr5p1;Parent=HMPREF1120_04260T0.2.5629324f
Supercontig_1.3	0	exon	3491285	3492208	0	+	0	ID=HMPREF1120_04260T0.2.5629324f.exon1;Parent=HMPREF1120_04260T0.2.5629324f
Supercontig_1.3	0	CDS	3491394	3492092	0	+	0	ID=cds.HMPREF1120_04260T0.2.5629324f;Parent=HMPREF1120_04260T0.2.5629324f
Supercontig_1.3	0	exon	3492254	3493808	0	+	0	ID=HMPREF1120_04260T0.2.5629324f.exon2;Parent=HMPREF1120_04260T0.2.5629324f
Supercontig_1.3	0	three_prime_UTR	3492093	3492208	0	+	0	ID=HMPREF1120_04260T0.2.5629324f.utr3p1;Parent=HMPREF1120_04260T0.2.5629324f
Supercontig_1.3	0	three_prime_UTR	3492254	3493808	0	+	0	ID=HMPREF1120_04260T0.2.5629324f.utr3p2;Parent=HMPREF1120_04260T0.2.5629324f
#PROT HMPREF1120_04260T0 HMPREF1120_04260	MTEWLKLNNEMLFVACICHDLGASERYNGPQRFEVEGADAAADLLRAFQRSESEVHEVWTAIALHTSPGIAERITRLARLVRNGVLIDFRPAIRAAVEAVDYGITVEDALPRLEIEKVLGDAVVQQAIQTPDTKAPAASWPGILYRSSCDDPTWTGVNRAF*
#PROT HMPREF1120_04260T0.1.5629324f HMPREF1120_04260	MTEWLKLNNEMLFVACICHDLGASERYNGPQRFEVEGADAAADLLRAFQRSESEVHEVWTAIALHTSPGIAERITRLARLVRNGVLIDFRPAIRAAVEAVDYGITVEDALPRLEIEKVLGDAVVQQAIQTPDTKAPAASWPGILYRSSCDDPTWTGVNRAF*
#PROT HMPREF1120_04260T0.2.5629324f HMPREF1120_04260	MCGHSATPGLQPGTPSTGSGSSDRDGLRAYVPNTPICIAAFDLAASALPLTIVHHSLRVYLFAKWLAEKEEMTEWLKLNNEMLFVACICHDLGASERYNGPQRFEVEGADAAADLLRAFQRSESEVHEVWTAIALHTSPGIAERITRLARLVRNGVLIDFRPAIRAAVEAVDYGITVEDALPRLEIEKVLGDAVVQQAIQTPDTKAPAASWPGILYRSSCDDPTWTGVNRAF*
# ORIGINAL: HMPREF1120_03845T0 original gene structure, not modified by PASA
Supercontig_1.3	exoDer1	gene	2361590	2362943	0	+	0	ID=HMPREF1120_03845;Name=HMPREF1120_03845T0
Supercontig_1.3	exoDer1	mRNA	2361590	2362943	0	+	0	ID=HMPREF1120_03845T0;Parent=HMPREF1120_03845;Name=HMPREF1120_03845T0
Supercontig_1.3	exoDer1	exon	2361590	2361986	0	+	0	ID=HMPREF1120_03845T0.exon1;Parent=HMPREF1120_03845T0
Supercontig_1.3	exoDer1	CDS	2361590	2361986	0	+	0	ID=cds.HMPREF1120_03845T0;Parent=HMPREF1120_03845T0
Supercontig_1.3	exoDer1	exon	2362087	2362943	0	+	0	ID=HMPREF1120_03845T0.exon2;Parent=HMPREF1120_03845T0
Supercontig_1.3	exoDer1	CDS	2362087	2362941	0	+	0	ID=cds.HMPREF1120_03845T0;Parent=HMPREF1120_03845T0
Supercontig_1.3	exoDer1	three_prime_UTR	2362942	2362943	0	+	0	ID=HMPREF1120_03845T0.utr3p1;Parent=HMPREF1120_03845T0
#PROT HMPREF1120_03845T0 HMPREF1120_03845	MSTWGKYFRVTTYGESHCRSVGCIVDGCPPGMHLTEQDIQPQMTRRRPGQSALTTPRNEKDRVEIQSGTEFGVTLGTPIGLIVRNEDQRPKDYGGNTMDLYPRPSHADFTYLEKYGVKASSGGGRSSARETIGRVAAGAIAEKYLSLAHGVEIVAFVSSVGSEHLFPPTAQHPSPSTNPDFLALLSKITRKEVDSFIPVRCPDADAMERMTKVIEKFRDAQDSIGGTVTCVIRNCPIGLGEPCFDKLEAELAHAMLSIPATKGFEIGSGFGGCEVPGSIHNDPFVAAPADQSQKRKLTTKTNNSGGIQGGISNGQDIYFRVAFKPPATIGQAQHTATYDAEEGVLEAKGRHDPCVVPRAVPIVEAMSALVLIDALMAQKARESARSLLPPLKTTLPVKE…
# PASA_UPDATE: HMPREF1120_04258T0, single gene model update, valid-1, status:[pasa:asmbl_17734,status:14], valid-1
Supercontig_1.3	0	gene	3487732	3490989	0	-	0	ID=HMPREF1120_04258;Name=HMPREF1120_04258T0
Supercontig_1.3	0	mRNA	3487732	3490989	0	-	0	ID=HMPREF1120_04258T0;Parent=HMPREF1120_04258;Name=HMPREF1120_04258T0
Supercontig_1.3	0	five_prime_UTR	3490556	3490989	0	-	0	ID=HMPREF1120_04258T0.utr5p1;Parent=HMPREF1120_04258T0
Supercontig_1.3	0	five_prime_UTR	3490417	3490444	0	-	0	ID=HMPREF1120_04258T0.utr5p2;Parent=HMPREF1120_04258T0
Supercontig_1.3	0	exon	3490556	3490989	0	-	0	ID=HMPREF1120_04258T0.exon1;Parent=HMPREF1120_04258T0
Supercontig_1.3	0	exon	3487732	3490444	0	-	0	ID=HMPREF1120_04258T0.exon2;Parent=HMPREF1120_04258T0
Supercontig_1.3	0	CDS	3489217	3490416	0	-	0	ID=cds.HMPREF1120_04258T0;Parent=HMPREF1120_04258T0
Supercontig_1.3	0	three_prime_UTR	3487732	3489216	0	-	0	ID=HMPREF1120_04258T0.utr3p1;Parent=HMPREF1120_04258T0
#PROT HMPREF1120_04258T0 HMPREF1120_04258	MAPTTVSALGMALNGKSASVDIPKPREAVHGRDNFTAVTAGSSKKHSGMLPTPPNSISPNLLPRGRRASKAAGPPSPKSAPQVDSDIDLQDASDKPQHTALSAEALDSLGDLDSAGAITPSMLAKHHLPDILLSHGPLAIRHIMGYLTTSVPGFSRITSAKARRLVVAALEGKGSGLENSGRDSDVMFEKVGWGRWDARIKGQPQRERQTSVITPPGSLPSSYSQPGLQLPGQRTWRTGSENLGTSYTGNSAVFSHEEMDYEDQDMLEHEADKMSLDDDDDNGYVSSVAPEPLDEDLGDGEITDEEDWASIGAEALRARSLPNTAHVGSGPGRLYQPIATYSYQPRYRSKTPADVAHTAPSKPRQPEFTNPFSLPAGAAMNDSQERAAVEALLSLGSMS*
# PASA_UPDATE: HMPREF1120_03924T0, single gene model update, valid-1, status:[pasa:asmbl_17065,status:14], valid-1
Supercontig_1.3	0	gene	2571554	2574165	0	-	0	ID=HMPREF1120_03924;Name=HMPREF1120_03924T0
Supercontig_1.3	0	mRNA	2571554	2574165	0	-	0	ID=HMPREF1120_03924T0;Parent=HMPREF1120_03924;Name=HMPREF1120_03924T0
Supercontig_1.3	0	five_prime_UTR	2573755	2574165	0	-	0	ID=HMPREF1120_03924T0.utr5p1;Parent=HMPREF1120_03924T0
Supercontig_1.3	0	exon	2573582	2574165	0	-	0	ID=HMPREF1120_03924T0.exon1;Parent=HMPREF1120_03924T0
Supercontig_1.3	0	CDS	2573582	2573754	0	-	0	ID=cds.HMPREF1120_03924T0;Parent=HMPREF1120_03924T0
Supercontig_1.3	0	exon	2572867	2573495	0	-	0	ID=HMPREF1120_03924T0.exon2;Parent=HMPREF1120_03924T0
Supercontig_1.3	0	CDS	2572867	2573495	0	-	1	ID=cds.HMPREF1120_03924T0;Parent=HMPREF1120_03924T0
Supercontig_1.3	0	exon	2572547	2572810	0	-	0	ID=HMPREF1120_03924T0.exon3;Parent=HMPREF1120_03924T0
Supercontig_1.3	0	CDS	2572547	2572810	0	-	2	ID=cds.HMPREF1120_03924T0;Parent=HMPREF1120_03924T0
Supercontig_1.3	0	exon	2572371	2572483	0	-	0	ID=HMPREF1120_03924T0.exon4;Parent=HMPREF1120_03924T0
Supercontig_1.3	0	CDS	2572371	2572483	0	-	2	ID=cds.HMPREF1120_03924T0;Parent=HMPREF1120_03924T0
Supercontig_1.3	0	exon	2571554	2572314	0	-	0	ID=HMPREF1120_03924T0.exon5;Parent=HMPREF1120_03924T0
Supercontig_1.3	0	CDS	2572276	2572314	0	-	0	ID=cds.HMPREF1120_03924T0;Parent=HMPREF1120_03924T0
Supercontig_1.3	0	three_prime_UTR	2571554	2572275	0	-	0	ID=HMPREF1120_03924T0.utr3p1;Parent=HMPREF1120_03924T0
#PROT HMPREF1120_03924T0 HMPREF1120_03924	MLLPKGGVNWKSAKARLPPWRAILMFLTRTRFLVVVALTGLIVLLWRGISVSTREMSNYYCFGPSKPPTQMSINEMVAWNQHLQTPVLFNHHEPLEVNSSTIQHIDLNPIVSTPRAVSNRERVLILTPLRDAAPYLIKYFDLLSELTYPHELIDLAFLVGDSTDDTLAVLASELNRIQSRTDKIPFHSATIVQKDFGMTMNMDVESRHKLAAQGPRRKAMGRARNYLLSAALKPEHSWVYWRDVDIVDSPKKIIEDFVAHDRDILVPNIWFHRYENGRDIEGRFDYNSWIESDKGRRLTSTLDKDVVLAEGYKEYDTGRTYMARMGDWRNNKDEEIELDGIGGVNILVKADVHRSGINFPCYAFENQAETEGFAKMAKRAGYQVVGLPNYVVWHIDTEE…
# PASA_UPDATE: HMPREF1120_04062T0, single gene model update, valid-1, status:[pasa:asmbl_14525,status:14],[pasa:asmbl_14527,status:12], valid-1
# PASA_UPDATE: HMPREF1120_04062T0.1.5629324f, alt-splice addition, valid-1, status:[pasa:asmbl_14526,status:25], valid-1
# PASA_UPDATE: HMPREF1120_04062T0.2.5629324f, alt-splice addition, valid-1, status:[pasa:asmbl_14523,status:25], valid-1
Supercontig_1.3	0	gene	2947576	2952816	0	+	0	ID=HMPREF1120_04062;Name=HMPREF1120_04062T0
Supercontig_1.3	0	mRNA	2947576	2952816	0	+	0	ID=HMPREF1120_04062T0;Parent=HMPREF1120_04062;Name=HMPREF1120_04062T0
Supercontig_1.3	0	five_prime_UTR	2947576	2948365	0	+	0	ID=HMPREF1120_04062T0.utr5p1;Parent=HMPREF1120_04062T0
Supercontig_1.3	0	five_prime_UTR	2948414	2948508	0	+	0	ID=HMPREF1120_04062T0.utr5p2;Parent=HMPREF1120_04062T0
Supercontig_1.3	0	five_prime_UTR	2948651	2950127	0	+	0	ID=HMPREF1120_04062T0.utr5p3;Parent=HMPREF1120_04062T0
Supercontig_1.3	0	exon	2947576	2948365	0	+	0	ID=HMPREF1120_04062T0.exon1;Parent=HMPREF1120_04062T0
Supercontig_1.3	0	exon	2948414	2948508	0	+	0	ID=HMPREF1120_04062T0.exon2;Parent=HMPREF1120_04062T0
Supercontig_1.3	0	exon	2948651	2952816	0	+	0	ID=HMPREF1120_04062T0.exon3;Parent=HMPREF1120_04062T0
Supercontig_1.3	0	CDS	2950128	2951699	0	+	0	ID=cds.HMPREF1120_04062T0;Parent=HMPREF1120_04062T0
Supercontig_1.3	0	three_prime_UTR	2951700	2952816	0	+	0	ID=HMPREF1120_04062T0.utr3p1;Parent=HMPREF1120_04062T0
Supercontig_1.3	0	mRNA	2947576	2952816	0	+	0	ID=HMPREF1120_04062T0.1.5629324f;Parent=HMPREF1120_04062;Name=HMPREF1120_04062T0
Supercontig_1.3	0	five_prime_UTR	2947576	2948412	0	+	0	ID=HMPREF1120_04062T0.1.5629324f.utr5p1;Parent=HMPREF1120_04062T0.1.5629324f
Supercontig_1.3	0	five_prime_UTR	2948483	2950127	0	+	0	ID=HMPREF1120_04062T0.1.5629324f.utr5p2;Parent=HMPREF1120_04062T0.1.5629324f
Supercontig_1.3	0	exon	2947576	2948412	0	+	0	ID=HMPREF1120_04062T0.1.5629324f.exon1;Parent=HMPREF1120_04062T0.1.5629324f
Supercontig_1.3	0	exon	2948483	2952816	0	+	0	ID=HMPREF1120_04062T0.1.5629324f.exon2;Parent=HMPREF1120_04062T0.1.5629324f
Supercontig_1.3	0	CDS	2950128	2951699	0	+	0	ID=cds.HMPREF1120_04062T0.1.5629324f;Parent=HMPREF1120_04062T0.1.5629324f
Supercontig_1.3	0	three_prime_UTR	2951700	2952816	0	+	0	ID=HMPREF1120_04062T0.1.5629324f.utr3p1;Parent=HMPREF1120_04062T0.1.5629324f
Supercontig_1.3	0	mRNA	2947576	2952816	0	+	0	ID=HMPREF1120_04062T0.2.5629324f;Parent=HMPREF1120_04062;Name=HMPREF1120_04062T0
Supercontig_1.3	0	five_prime_UTR	2947576	2948412	0	+	0	ID=HMPREF1120_04062T0.2.5629324f.utr5p1;Parent=HMPREF1120_04062T0.2.5629324f
Supercontig_1.3	0	five_prime_UTR	2948459	2950127	0	+	0	ID=HMPREF1120_04062T0.2.5629324f.utr5p2;Parent=HMPREF1120_04062T0.2.5629324f
Supercontig_1.3	0	exon	2947576	2948412	0	+	0	ID=HMPREF1120_04062T0.2.5629324f.exon1;Parent=HMPREF1120_04062T0.2.5629324f
Supercontig_1.3	0	exon	2948459	2952816	0	+	0	ID=HMPREF1120_04062T0.2.5629324f.exon2;Parent=HMPREF1120_04062T0.2.5629324f
Supercontig_1.3	0	CDS	2950128	2951699	0	+	0	ID=cds.HMPREF1120_04062T0.2.5629324f;Parent=HMPREF1120_04062T0.2.5629324f
Supercontig_1.3	0	three_prime_UTR	2951700	2952816	0	+	0	ID=HMPREF1120_04062T0.2.5629324f.utr3p1;Parent=HMPREF1120_04062T0.2.5629324f
#PROT HMPREF1120_04062T0 HMPREF1120_04062	MDNHAPYSQIANAQTAQSSTSSVNLSSPTTSTFSKGHSSRGSNSSSTSSPIPRESLDMYGAPKRLEDVTEDPQERDEFEGYTVVNDKMYDWNDYDKPFSSHHGQPSPPSSPGRPQYEWSLRDNEDDWHSPAAAGLGLFKRRKSMEHPTTVHRHRFSTRFGSISRRWKNRSAPGPQLSIATHIDSPISRSGSFKSSQVCSPAMSIISKRESLVPSSPVIPETSEVSFEPATSPVEIEQKPSEEEEEEEPCQATTPLLPPILTDIGKEDEPVHSPLQSPAIAPTSAVMSSRASIEGSLSCLPSPPLSTKPSMVSMHARSRTNTMTSSPYGDVPTMQLLDDLSDPWAVRLGHANFTIYPEPYVPETIDLESYTDFRNNWDQARTNYAKHITRTAEHYGSTSK…
#PROT HMPREF1120_04062T0.1.5629324f HMPREF1120_04062	MDNHAPYSQIANAQTAQSSTSSVNLSSPTTSTFSKGHSSRGSNSSSTSSPIPRESLDMYGAPKRLEDVTEDPQERDEFEGYTVVNDKMYDWNDYDKPFSSHHGQPSPPSSPGRPQYEWSLRDNEDDWHSPAAAGLGLFKRRKSMEHPTTVHRHRFSTRFGSISRRWKNRSAPGPQLSIATHIDSPISRSGSFKSSQVCSPAMSIISKRESLVPSSPVIPETSEVSFEPATSPVEIEQKPSEEEEEEEPCQATTPLLPPILTDIGKEDEPVHSPLQSPAIAPTSAVMSSRASIEGSLSCLPSPPLSTKPSMVSMHARSRTNTMTSSPYGDVPTMQLLDDLSDPWAVRLGHANFTIYPEPYVPETIDLESYTDFRNNWDQARTNYAKHITRTAEHYGSTSK…
#PROT HMPREF1120_04062T0.2.5629324f HMPREF1120_04062	MDNHAPYSQIANAQTAQSSTSSVNLSSPTTSTFSKGHSSRGSNSSSTSSPIPRESLDMYGAPKRLEDVTEDPQERDEFEGYTVVNDKMYDWNDYDKPFSSHHGQPSPPSSPGRPQYEWSLRDNEDDWHSPAAAGLGLFKRRKSMEHPTTVHRHRFSTRFGSISRRWKNRSAPGPQLSIATHIDSPISRSGSFKSSQVCSPAMSIISKRESLVPSSPVIPETSEVSFEPATSPVEIEQKPSEEEEEEEPCQATTPLLPPILTDIGKEDEPVHSPLQSPAIAPTSAVMSSRASIEGSLSCLPSPPLSTKPSMVSMHARSRTNTMTSSPYGDVPTMQLLDDLSDPWAVRLGHANFTIYPEPYVPETIDLESYTDFRNNWDQARTNYAKHITRTAEHYGSTSK…
# ORIGINAL: HMPREF1120_03265T0 original gene structure, not modified by PASA
Supercontig_1.3	exoDer1	gene	734641	736194	0	-	0	ID=HMPREF1120_03265;Name=HMPREF1120_03265T0
Supercontig_1.3	exoDer1	mRNA	734641	736194	0	-	0	ID=HMPREF1120_03265T0;Parent=HMPREF1120_03265;Name=HMPREF1120_03265T0
Supercontig_1.3	exoDer1	five_prime_UTR	735581	736194	0	-	0	ID=HMPREF1120_03265T0.utr5p1;Parent=HMPREF1120_03265T0
Supercontig_1.3	exoDer1	exon	735244	736194	0	-	0	ID=HMPREF1120_03265T0.exon1;Parent=HMPREF1120_03265T0
Supercontig_1.3	exoDer1	CDS	735244	735580	0	-	0	ID=cds.HMPREF1120_03265T0;Parent=HMPREF1120_03265T0
Supercontig_1.3	exoDer1	exon	735077	735181	0	-	0	ID=HMPREF1120_03265T0.exon2;Parent=HMPREF1120_03265T0
Supercontig_1.3	exoDer1	CDS	735077	735181	0	-	0	ID=cds.HMPREF1120_03265T0;Parent=HMPREF1120_03265T0
Supercontig_1.3	exoDer1	exon	734641	735018	0	-	0	ID=HMPREF1120_03265T0.exon3;Parent=HMPREF1120_03265T0
Supercontig_1.3	exoDer1	CDS	734912	735018	0	-	0	ID=cds.HMPREF1120_03265T0;Parent=HMPREF1120_03265T0
Supercontig_1.3	exoDer1	three_prime_UTR	734641	734911	0	-	0	ID=HMPREF1120_03265T0.utr3p1;Parent=HMPREF1120_03265T0
#PROT HMPREF1120_03265T0 HMPREF1120_03265	MHFPAVLTAALLSLVTATLSSPILQSRQTIDPPSRYYLQTQVVNASHEDTGTNKTGLWLYSYHTGAGLGDAGLSSNQSWAWEGYLNGTQQLFTYENNEIGPWPLTIGYGGYQQWNLVTISIASAPTEGFFFNSSGLQFNSSSFGGWLACDWWHGVPQLFQLNSYEYGPVPSSCSQVELLPVAV
# PASA_UPDATE: HMPREF1120_04083T0.1.56293250, alt-splice addition, valid-1, status:[pasa:asmbl_17392,status:25], valid-1
# PASA_UPDATE: HMPREF1120_04083T0, single gene model update, valid-1, status:[pasa:asmbl_17391,status:14], valid-1
Supercontig_1.3	0	gene	3004265	3005780	0	-	0	ID=HMPREF1120_04083;Name=HMPREF1120_04083T0
Supercontig_1.3	0	mRNA	3004265	3005780	0	-	0	ID=HMPREF1120_04083T0.1.56293250;Parent=HMPREF1120_04083;Name=HMPREF1120_04083T0
Supercontig_1.3	0	five_prime_UTR	3005537	3005780	0	-	0	ID=HMPREF1120_04083T0.1.56293250.utr5p1;Parent=HMPREF1120_04083T0.1.56293250
Supercontig_1.3	0	exon	3004788	3005780	0	-	0	ID=HMPREF1120_04083T0.1.56293250.exon1;Parent=HMPREF1120_04083T0.1.56293250
Supercontig_1.3	0	CDS	3004970	3005536	0	-	0	ID=cds.HMPREF1120_04083T0.1.56293250;Parent=HMPREF1120_04083T0.1.56293250
Supercontig_1.3	0	exon	3004265	3004683	0	-	0	ID=HMPREF1120_04083T0.1.56293250.exon2;Parent=HMPREF1120_04083T0.1.56293250
Supercontig_1.3	0	three_prime_UTR	3004788	3004969	0	-	0	ID=HMPREF1120_04083T0.1.56293250.utr3p1;Parent=HMPREF1120_04083T0.1.56293250
Supercontig_1.3	0	three_prime_UTR	3004265	3004683	0	-	0	ID=HMPREF1120_04083T0.1.56293250.utr3p2;Parent=HMPREF1120_04083T0.1.56293250
Supercontig_1.3	0	mRNA	3004265	3005780	0	-	0	ID=HMPREF1120_04083T0;Parent=HMPREF1120_04083;Name=HMPREF1120_04083T0
Supercontig_1.3	0	five_prime_UTR	3005537	3005780	0	-	0	ID=HMPREF1120_04083T0.utr5p1;Parent=HMPREF1120_04083T0
Supercontig_1.3	0	exon	3004265	3005780	0	-	0	ID=HMPREF1120_04083T0.exon1;Parent=HMPREF1120_04083T0
Supercontig_1.3	0	CDS	3004970	3005536	0	-	0	ID=cds.HMPREF1120_04083T0;Parent=HMPREF1120_04083T0
Supercontig_1.3	0	three_prime_UTR	3004265	3004969	0	-	0	ID=HMPREF1120_04083T0.utr3p1;Parent=HMPREF1120_04083T0
#PROT HMPREF1120_04083T0.1.56293250 HMPREF1120_04083	MKIFASSYTFDYSWEEVSTNNWRKYCPWNDKASHVLAVDTISRHVDADTGILRTERLITCKQNAPQWILTILGGDTTSYVYEVSYVDPKAKKVTMCSTNMTWSNLLECRETVVYQPASHEPHAKTEFKQEAKIVAMCGGWQKIRTKIEEASIERFRENAARGREGFEMVLEMSRRAFGEEREKMKMAQ*
#PROT HMPREF1120_04083T0 HMPREF1120_04083	MKIFASSYTFDYSWEEVSTNNWRKYCPWNDKASHVLAVDTISRHVDADTGILRTERLITCKQNAPQWILTILGGDTTSYVYEVSYVDPKAKKVTMCSTNMTWSNLLECRETVVYQPASHEPHAKTEFKQEAKIVAMCGGWQKIRTKIEEASIERFRENAARGREGFEMVLEMSRRAFGEEREKMKMAQ*
# PASA_UPDATE: HMPREF1120_03130T0, single gene model update, valid-1, status:[pasa:asmbl_15399,status:14], valid-1
Supercontig_1.3	0	gene	367392	371434	0	-	0	ID=HMPREF1120_03130;Name=HMPREF1120_03130T0
Supercontig_1.3	0	mRNA	367392	371434	0	-	0	ID=HMPREF1120_03130T0;Parent=HMPREF1120_03130;Name=HMPREF1120_03130T0
Supercontig_1.3	0	five_prime_UTR	369536	371434	0	-	0	ID=HMPREF1120_03130T0.utr5p1;Parent=HMPREF1120_03130T0
Supercontig_1.3	0	exon	367392	371434	0	-	0	ID=HMPREF1120_03130T0.exon1;Parent=HMPREF1120_03130T0
Supercontig_1.3	0	CDS	367640	369535	0	-	0	ID=cds.HMPREF1120_03130T0;Parent=HMPREF1120_03130T0
Supercontig_1.3	0	three_prime_UTR	367392	367639	0	-	0	ID=HMPREF1120_03130T0.utr3p1;Parent=HMPREF1120_03130T0
#PROT HMPREF1120_03130T0 HMPREF1120_03130	MAHNDPLHLAGMGSHPRSLDTHYSNVPSREATYTLAGPRSTAVDLPYIRSREPTSPMLEASHTRSRDQGTFVSQEYQDYNPKYAEPSNKPIWGLAAPLPRVKRPVIRPRHGTRKSKEQTKRPDSERQPTNQSVQPPAPAGTEAAPQIENTPSRNESEHEQLHEHPSRHAHRPAREQDLLRRATTARASTYQPEDVPPREPFQPEGAVSTGPSRQGQELEAQHISARDQDKAHLASSHDRTQDERATGGAVLQRQTTGSTVQDFGQEHEPPVGQVTSEVEIDSARRRMQAIADTADNVSDLRYGTPNIDWEEYQKDELEPQHSQNEEPKDPDYFNWWGPIRQRFRQPLAEYLGTLVLMIIGLCGSIVHMTSEDDYGNLLSAYLSWGFGVMIGIYIAGGIS…
# PASA_UPDATE: HMPREF1120_04048T0, single gene model update, valid-1, status:[pasa:asmbl_14499,status:14], valid-1
Supercontig_1.3	0	gene	2902835	2907941	0	+	0	ID=HMPREF1120_04048;Name=HMPREF1120_04048T0
Supercontig_1.3	0	mRNA	2902835	2907941	0	+	0	ID=HMPREF1120_04048T0;Parent=HMPREF1120_04048;Name=HMPREF1120_04048T0
Supercontig_1.3	0	five_prime_UTR	2902835	2903379	0	+	0	ID=HMPREF1120_04048T0.utr5p1;Parent=HMPREF1120_04048T0
Supercontig_1.3	0	exon	2902835	2903651	0	+	0	ID=HMPREF1120_04048T0.exon1;Parent=HMPREF1120_04048T0
Supercontig_1.3	0	CDS	2903380	2903651	0	+	0	ID=cds.HMPREF1120_04048T0;Parent=HMPREF1120_04048T0
Supercontig_1.3	0	exon	2903704	2907941	0	+	0	ID=HMPREF1120_04048T0.exon2;Parent=HMPREF1120_04048T0
Supercontig_1.3	0	CDS	2903704	2904832	0	+	1	ID=cds.HMPREF1120_04048T0;Parent=HMPREF1120_04048T0
Supercontig_1.3	0	three_prime_UTR	2904833	2907941	0	+	0	ID=HMPREF1120_04048T0.utr3p1;Parent=HMPREF1120_04048T0
#PROT HMPREF1120_04048T0 HMPREF1120_04048	MSSSTILDDDVEKETQAQRPHQPERLGLTRTRSSLDEALDAAANIDEDEHESGPPVNNTATSPADHAPPPNGGFHAWLQVAGSFFLFFNCWGTVNAFGVFQTYYETNPYWHESPSNISWIGSIQAFLLLLVGVITGPAYDAGYFRALVTTGAILIPLGFMMTSLAKEYWQTMLAQALCIGIGNGCLFIPSVAILPQYFSTKKALANGIAAAGSSVGGVIYPIVFRQVEQQLGFGWATRIIGFISLATVWFSVLVMKPRVMPKHKRHLTDLAAFKELPYTLFCIAMFFGFIGFYGPIYYIQTYAIQKHITTEHLAFYLLPILNAASVPGRIIPNFIADRTGPLNALIPCALMTAVLAFVWIAVKNLGGTIVFALLYGMFSGGFVSMPPVAIVSLTKDMHK…
# PASA_UPDATE: HMPREF1120_03583T0, single gene model update, valid-1, status:[pasa:asmbl_13594,status:14],[pasa:asmbl_13595,status:13], valid-1
Supercontig_1.3	0	gene	1647024	1648772	0	+	0	ID=HMPREF1120_03583;Name=HMPREF1120_03583T0
Supercontig_1.3	0	mRNA	1647024	1648772	0	+	0	ID=HMPREF1120_03583T0;Parent=HMPREF1120_03583;Name=HMPREF1120_03583T0
Supercontig_1.3	0	five_prime_UTR	1647024	1647254	0	+	0	ID=HMPREF1120_03583T0.utr5p1;Parent=HMPREF1120_03583T0
Supercontig_1.3	0	exon	1647024	1647290	0	+	0	ID=HMPREF1120_03583T0.exon1;Parent=HMPREF1120_03583T0
Supercontig_1.3	0	CDS	1647255	1647290	0	+	0	ID=cds.HMPREF1120_03583T0;Parent=HMPREF1120_03583T0
Supercontig_1.3	0	exon	1647387	1648772	0	+	0	ID=HMPREF1120_03583T0.exon2;Parent=HMPREF1120_03583T0
Supercontig_1.3	0	CDS	1647387	1647809	0	+	0	ID=cds.HMPREF1120_03583T0;Parent=HMPREF1120_03583T0
Supercontig_1.3	0	three_prime_UTR	1647810	1648772	0	+	0	ID=HMPREF1120_03583T0.utr3p1;Parent=HMPREF1120_03583T0
#PROT HMPREF1120_03583T0 HMPREF1120_03583	MSQQQQRISNDEFLSRLTTLLSSTHAESHGSVYLTQKPLITNSTTTEAAESLSSQTPQILIRATNGLSKSHRKATSSSKSNEKGSPKIKFATVVDVADLDAFYARYAEACKKGMEGLRKRDKKKAKEKAKAKKKGGKNTTTTTTTAAAAAGS*
# PASA_UPDATE: HMPREF1120_04206T0, single gene model update, valid-1, status:[pasa:asmbl_17639,status:14], valid-1
Supercontig_1.3	0	gene	3342999	3345423	0	-	0	ID=HMPREF1120_04206;Name=HMPREF1120_04206T0
Supercontig_1.3	0	mRNA	3342999	3345423	0	-	0	ID=HMPREF1120_04206T0;Parent=HMPREF1120_04206;Name=HMPREF1120_04206T0
Supercontig_1.3	0	five_prime_UTR	3345292	3345423	0	-	0	ID=HMPREF1120_04206T0.utr5p1;Parent=HMPREF1120_04206T0
Supercontig_1.3	0	exon	3345153	3345423	0	-	0	ID=HMPREF1120_04206T0.exon1;Parent=HMPREF1120_04206T0
Supercontig_1.3	0	CDS	3345153	3345291	0	-	0	ID=cds.HMPREF1120_04206T0;Parent=HMPREF1120_04206T0
Supercontig_1.3	0	exon	3342999	3345097	0	-	0	ID=HMPREF1120_04206T0.exon2;Parent=HMPREF1120_04206T0
Supercontig_1.3	0	CDS	3343287	3345097	0	-	2	ID=cds.HMPREF1120_04206T0;Parent=HMPREF1120_04206T0
Supercontig_1.3	0	three_prime_UTR	3342999	3343286	0	-	0	ID=HMPREF1120_04206T0.utr3p1;Parent=HMPREF1120_04206T0
#PROT HMPREF1120_04206T0 HMPREF1120_04206	MARDLLSSDGSDSEDASAEVQAGELKVNEEFARRFEYNKKREEMQRLEDKLGKTTTGKRKRDDEDDDTSDDDSESSSETEDEGELVTETIDKQIMETINAIRSKDPRVYDSSAKFYTEEDDETQTQQPKPKKEKPMHLQDYHRQNLLNGITTTEEEDQDAPMTYTQEQEHLKKSIVSEIHAAAAAESEEEAEKGDDDFLVAKPKEKQSQTEAKQQQVVTLDVENADKDPETFLSNFMVSRAWAAPTDPNLHPFESDDDEEERRADEFEEAYNLRFEDPEKSNEKLRSHARDLAEKYSVRRKEVNPRQKKREAEKARKEAEKQQRKEEKARLRKLKIEELEEKVKKIKQAAGLKTKDIRPEDWAHLVEEDWDDAKWEEEMQKRFGDEYYAEQEAESDEDN…
# PASA_UPDATE: HMPREF1120_03481T0, single gene model update, valid-1, status:[pasa:asmbl_13388,status:14], valid-1
Supercontig_1.3	0	gene	1334647	1335822	0	+	0	ID=HMPREF1120_03481;Name=HMPREF1120_03481T0
Supercontig_1.3	0	mRNA	1334647	1335822	0	+	0	ID=HMPREF1120_03481T0;Parent=HMPREF1120_03481;Name=HMPREF1120_03481T0
Supercontig_1.3	0	five_prime_UTR	1334647	1334973	0	+	0	ID=HMPREF1120_03481T0.utr5p1;Parent=HMPREF1120_03481T0
Supercontig_1.3	0	exon	1334647	1335231	0	+	0	ID=HMPREF1120_03481T0.exon1;Parent=HMPREF1120_03481T0
Supercontig_1.3	0	CDS	1334974	1335231	0	+	0	ID=cds.HMPREF1120_03481T0;Parent=HMPREF1120_03481T0
Supercontig_1.3	0	exon	1335296	1335822	0	+	0	ID=HMPREF1120_03481T0.exon2;Parent=HMPREF1120_03481T0
Supercontig_1.3	0	CDS	1335296	1335427	0	+	0	ID=cds.HMPREF1120_03481T0;Parent=HMPREF1120_03481T0
Supercontig_1.3	0	three_prime_UTR	1335428	1335822	0	+	0	ID=HMPREF1120_03481T0.utr3p1;Parent=HMPREF1120_03481T0
#PROT HMPREF1120_03481T0 HMPREF1120_03481	MAWGLPTWLGGSSTPAQPEPARPKSKDGGFVAPDRNARELCYESRDVFFDCLDRNNILDAIKEDEKARKVCPQEVAQYEKDCAKSWIKYFKEKRVMEYQRDQTIAQIQRDDAKAAAKAKEGRGKSSWLG*
# PASA_UPDATE: HMPREF1120_03971T0, single gene model update, valid-1, status:[pasa:asmbl_17169,status:14],[pasa:asmbl_17171,status:13], valid-1
Supercontig_1.3	0	gene	2702814	2709814	0	-	0	ID=HMPREF1120_03971;Name=HMPREF1120_03971T0
Supercontig_1.3	0	mRNA	2702814	2709814	0	-	0	ID=HMPREF1120_03971T0;Parent=HMPREF1120_03971;Name=HMPREF1120_03971T0
Supercontig_1.3	0	five_prime_UTR	2706933	2709814	0	-	0	ID=HMPREF1120_03971T0.utr5p1;Parent=HMPREF1120_03971T0
Supercontig_1.3	0	exon	2702814	2709814	0	-	0	ID=HMPREF1120_03971T0.exon1;Parent=HMPREF1120_03971T0
Supercontig_1.3	0	CDS	2703267	2706932	0	-	0	ID=cds.HMPREF1120_03971T0;Parent=HMPREF1120_03971T0
Supercontig_1.3	0	three_prime_UTR	2702814	2703266	0	-	0	ID=HMPREF1120_03971T0.utr3p1;Parent=HMPREF1120_03971T0
#PROT HMPREF1120_03971T0 HMPREF1120_03971	MNLDRRHVAFAAFAAFVAWGLAVRCLPVLRLLGYAFILGFLVALLLIAAATLSVVRSRAVYQHDRSLTADAPAFLVPEKWQSELSALKTSRRYQPAQLYNQSFVVSQALDTLVGLALRDFVSSWYGSISKSPAFVNEVDRNIRRAIAGIRDRILREDMVNVVVSKVVPILSAHLRDYDLAERAVRGRSLNRSVTESEELELAIAAKYRDGKLHPAASLAYPETKTIQQDHLRKMLVRILPFLLPETMLASRAVLVLVKEIVACAVLFPIVQLLADPDTWNQIVEAYGSTTLQDRKTVRRMRAALDQHASPMPKGKASQELPQLAPNDSERAFERFVRAIRKTKNLSDARRFRSQISSQIQRESMVEGQDPVYLRRLEMAKRVLDQKIAKLSHTGRPQQL…
# ORIGINAL: HMPREF1120_03746T0 original gene structure, not modified by PASA
Supercontig_1.3	exoDer1	gene	2103423	2106553	0	-	0	ID=HMPREF1120_03746;Name=HMPREF1120_03746T0
Supercontig_1.3	exoDer1	mRNA	2103423	2106553	0	-	0	ID=HMPREF1120_03746T0;Parent=HMPREF1120_03746;Name=HMPREF1120_03746T0
Supercontig_1.3	exoDer1	exon	2106518	2106553	0	-	0	ID=HMPREF1120_03746T0.exon1;Parent=HMPREF1120_03746T0
Supercontig_1.3	exoDer1	CDS	2106518	2106553	0	-	0	ID=cds.HMPREF1120_03746T0;Parent=HMPREF1120_03746T0
Supercontig_1.3	exoDer1	exon	2105924	2106470	0	-	0	ID=HMPREF1120_03746T0.exon2;Parent=HMPREF1120_03746T0
Supercontig_1.3	exoDer1	CDS	2105924	2106470	0	-	0	ID=cds.HMPREF1120_03746T0;Parent=HMPREF1120_03746T0
Supercontig_1.3	exoDer1	exon	2105749	2105875	0	-	0	ID=HMPREF1120_03746T0.exon3;Parent=HMPREF1120_03746T0
Supercontig_1.3	exoDer1	CDS	2105749	2105875	0	-	0	ID=cds.HMPREF1120_03746T0;Parent=HMPREF1120_03746T0
Supercontig_1.3	exoDer1	exon	2105631	2105669	0	-	0	ID=HMPREF1120_03746T0.exon4;Parent=HMPREF1120_03746T0
Supercontig_1.3	exoDer1	CDS	2105631	2105669	0	-	0	ID=cds.HMPREF1120_03746T0;Parent=HMPREF1120_03746T0
Supercontig_1.3	exoDer1	exon	2103634	2105578	0	-	0	ID=HMPREF1120_03746T0.exon5;Parent=HMPREF1120_03746T0
Supercontig_1.3	exoDer1	CDS	2103634	2105578	0	-	0	ID=cds.HMPREF1120_03746T0;Parent=HMPREF1120_03746T0
Supercontig_1.3	exoDer1	exon	2103423	2103581	0	-	0	ID=HMPREF1120_03746T0.exon6;Parent=HMPREF1120_03746T0
Supercontig_1.3	exoDer1	CDS	2103426	2103581	0	-	0	ID=cds.HMPREF1120_03746T0;Parent=HMPREF1120_03746T0
Supercontig_1.3	exoDer1	three_prime_UTR	2103423	2103425	0	-	0	ID=HMPREF1120_03746T0.utr3p1;Parent=HMPREF1120_03746T0
#PROT HMPREF1120_03746T0 HMPREF1120_03746	MAPRKDGDVVFSFNGKYVSWAHTVIAYAAFLGALIVGVLLHYHKIVQNEHYGYPDEWFPSVSATIGDRYPERSVFMVFIALTAGPRFALVGLWYFLTRRPNSNLPGIIAAVGLFRTFTCGGWTYVTSTDDHDWHDIFMISYLVATLPWTLGCLALSPPNPKAIKYRKILAGLFFGTLVPLIYFFIQHKVHRVAGAYTIYAFFEWSLILFDVAFDAVTAFDFETFELVVKDVKGMSRGDARLLKDSVKDKERDSPFIQTSTFEGPYYWPAMLDAAADIFHGFIFWSILTSLGVLVWYFPLWHMGISGYEVMVMSTISPLMLGVPFIRSLTIKYLRWVHLSSLVGLLAWLVKDPANRLFTVGFAVWMGCLAWSAEWYAERRNSARLQSRILAWCIGLVLSS…
# ORIGINAL: HMPREF1120_03434T0 original gene structure, not modified by PASA
Supercontig_1.3	exoDer1	gene	1198492	1199442	0	-	0	ID=HMPREF1120_03434;Name=HMPREF1120_03434T0
Supercontig_1.3	exoDer1	mRNA	1198492	1199442	0	-	0	ID=HMPREF1120_03434T0;Parent=HMPREF1120_03434;Name=HMPREF1120_03434T0
Supercontig_1.3	exoDer1	exon	1199411	1199442	0	-	0	ID=HMPREF1120_03434T0.exon1;Parent=HMPREF1120_03434T0
Supercontig_1.3	exoDer1	CDS	1199411	1199442	0	-	0	ID=cds.HMPREF1120_03434T0;Parent=HMPREF1120_03434T0
Supercontig_1.3	exoDer1	exon	1198492	1199284	0	-	0	ID=HMPREF1120_03434T0.exon2;Parent=HMPREF1120_03434T0
Supercontig_1.3	exoDer1	CDS	1198495	1199284	0	-	0	ID=cds.HMPREF1120_03434T0;Parent=HMPREF1120_03434T0
Supercontig_1.3	exoDer1	three_prime_UTR	1198492	1198494	0	-	0	ID=HMPREF1120_03434T0.utr3p1;Parent=HMPREF1120_03434T0
#PROT HMPREF1120_03434T0 HMPREF1120_03434	MGSEAQFDAALDLLRRLSPLKVSENLNAITTLVPDLTEDLLSSVDQPLSSARCKKTGRDYLLCDYNRDGDSYRSPWSNEFDPPLDDATYPSDRVRKMEVEANTAFDVYRQMYYEGGTGSVYLWDLDDGFAGVTLLKKSGGQDAGWDSIHVFEVDERRGSGRTCHYKLTSTVILHLGRESEAVGSLNLAGSMTRQVEADLVVESVGAQGKDGGHVCNIGRLVEDMEGKMRNMLQEVYFGKAKDVVGDLRSVASLTGVNQERQAQKEVISSMGGGK
# PASA_UPDATE: HMPREF1120_03047T0.1.5629324f, alt-splice addition, valid-1, status:[pasa:asmbl_12555,status:25], valid-1
# PASA_UPDATE: HMPREF1120_03047T0.2.5629324f, alt-splice addition, valid-1, status:[pasa:asmbl_12556,status:25], valid-1
# PASA_UPDATE: HMPREF1120_03047T0, single gene model update, valid-1, status:[pasa:asmbl_12554,status:14], valid-1
Supercontig_1.3	0	gene	126407	128640	0	+	0	ID=HMPREF1120_03047;Name=HMPREF1120_03047T0
Supercontig_1.3	0	mRNA	126407	128640	0	+	0	ID=HMPREF1120_03047T0.1.5629324f;Parent=HMPREF1120_03047;Name=HMPREF1120_03047T0
Supercontig_1.3	0	five_prime_UTR	126407	126951	0	+	0	ID=HMPREF1120_03047T0.1.5629324f.utr5p1;Parent=HMPREF1120_03047T0.1.5629324f
Supercontig_1.3	0	exon	126407	127053	0	+	0	ID=HMPREF1120_03047T0.1.5629324f.exon1;Parent=HMPREF1120_03047T0.1.5629324f
Supercontig_1.3	0	CDS	126952	127053	0	+	0	ID=cds.HMPREF1120_03047T0.1.5629324f;Parent=HMPREF1120_03047T0.1.5629324f
Supercontig_1.3	0	exon	127106	127347	0	+	0	ID=HMPREF1120_03047T0.1.5629324f.exon2;Parent=HMPREF1120_03047T0.1.5629324f
Supercontig_1.3	0	CDS	127106	127347	0	+	0	ID=cds.HMPREF1120_03047T0.1.5629324f;Parent=HMPREF1120_03047T0.1.5629324f
Supercontig_1.3	0	exon	127841	128640	0	+	0	ID=HMPREF1120_03047T0.1.5629324f.exon3;Parent=HMPREF1120_03047T0.1.5629324f
Supercontig_1.3	0	CDS	127841	127904	0	+	1	ID=cds.HMPREF1120_03047T0.1.5629324f;Parent=HMPREF1120_03047T0.1.5629324f
Supercontig_1.3	0	three_prime_UTR	127905	128640	0	+	0	ID=HMPREF1120_03047T0.1.5629324f.utr3p1;Parent=HMPREF1120_03047T0.1.5629324f
Supercontig_1.3	0	mRNA	126407	128640	0	+	0	ID=HMPREF1120_03047T0.2.5629324f;Parent=HMPREF1120_03047;Name=HMPREF1120_03047T0
Supercontig_1.3	0	five_prime_UTR	126407	126859	0	+	0	ID=HMPREF1120_03047T0.2.5629324f.utr5p1;Parent=HMPREF1120_03047T0.2.5629324f
Supercontig_1.3	0	five_prime_UTR	126925	126951	0	+	0	ID=HMPREF1120_03047T0.2.5629324f.utr5p2;Parent=HMPREF1120_03047T0.2.5629324f
Supercontig_1.3	0	exon	126407	126859	0	+	0	ID=HMPREF1120_03047T0.2.5629324f.exon1;Parent=HMPREF1120_03047T0.2.5629324f
Supercontig_1.3	0	exon	126925	127053	0	+	0	ID=HMPREF1120_03047T0.2.5629324f.exon2;Parent=HMPREF1120_03047T0.2.5629324f
Supercontig_1.3	0	CDS	126952	127053	0	+	0	ID=cds.HMPREF1120_03047T0.2.5629324f;Parent=HMPREF1120_03047T0.2.5629324f
Supercontig_1.3	0	exon	127106	128640	0	+	0	ID=HMPREF1120_03047T0.2.5629324f.exon3;Parent=HMPREF1120_03047T0.2.5629324f
Supercontig_1.3	0	CDS	127106	127387	0	+	0	ID=cds.HMPREF1120_03047T0.2.5629324f;Parent=HMPREF1120_03047T0.2.5629324f
Supercontig_1.3	0	three_prime_UTR	127388	128640	0	+	0	ID=HMPREF1120_03047T0.2.5629324f.utr3p1;Parent=HMPREF1120_03047T0.2.5629324f
Supercontig_1.3	0	mRNA	126407	128640	0	+	0	ID=HMPREF1120_03047T0;Parent=HMPREF1120_03047;Name=HMPREF1120_03047T0
Supercontig_1.3	0	five_prime_UTR	126407	126951	0	+	0	ID=HMPREF1120_03047T0.utr5p1;Parent=HMPREF1120_03047T0
Supercontig_1.3	0	exon	126407	127053	0	+	0	ID=HMPREF1120_03047T0.exon1;Parent=HMPREF1120_03047T0
Supercontig_1.3	0	CDS	126952	127053	0	+	0	ID=cds.HMPREF1120_03047T0;Parent=HMPREF1120_03047T0
Supercontig_1.3	0	exon	127106	128640	0	+	0	ID=HMPREF1120_03047T0.exon2;Parent=HMPREF1120_03047T0
Supercontig_1.3	0	CDS	127106	127387	0	+	0	ID=cds.HMPREF1120_03047T0;Parent=HMPREF1120_03047T0
Supercontig_1.3	0	three_prime_UTR	127388	128640	0	+	0	ID=HMPREF1120_03047T0.utr3p1;Parent=HMPREF1120_03047T0
#PROT HMPREF1120_03047T0.1.5629324f HMPREF1120_03047	MTSLPTTAMAQNQVKDSDIMVLIAAIQSSVGPIQVDAEKVARQLGMSLSSIPPKFTTIRKRYNIDIKVVNSGALQRNRLNNSPRKRQTVNGPRIISPINPPTQTHSHEPALSLEIVSGSSNATKVERWSVMAPGD*
#PROT HMPREF1120_03047T0.2.5629324f HMPREF1120_03047	MTSLPTTAMAQNQVKDSDIMVLIAAIQSSVGPIQVDAEKVARQLGMSLSSIPPKFTTIRKRYNIDIKVVNSGALQRNRLNNSPRKRQTVNGPRIISPINPPTQTHSHEPALSLEMYTDPEAKPVLEA*
#PROT HMPREF1120_03047T0 HMPREF1120_03047	MTSLPTTAMAQNQVKDSDIMVLIAAIQSSVGPIQVDAEKVARQLGMSLSSIPPKFTTIRKRYNIDIKVVNSGALQRNRLNNSPRKRQTVNGPRIISPINPPTQTHSHEPALSLEMYTDPEAKPVLEA*
# PASA_UPDATE: HMPREF1120_03166T0, single gene model update, valid-1, status:[pasa:asmbl_12745,status:14],[pasa:asmbl_12746,status:12], valid-1
Supercontig_1.3	0	gene	463963	467572	0	+	0	ID=HMPREF1120_03166;Name=HMPREF1120_03166T0
Supercontig_1.3	0	mRNA	463963	467572	0	+	0	ID=HMPREF1120_03166T0;Parent=HMPREF1120_03166;Name=HMPREF1120_03166T0
Supercontig_1.3	0	five_prime_UTR	463963	464880	0	+	0	ID=HMPREF1120_03166T0.utr5p1;Parent=HMPREF1120_03166T0
Supercontig_1.3	0	exon	463963	467572	0	+	0	ID=HMPREF1120_03166T0.exon1;Parent=HMPREF1120_03166T0
Supercontig_1.3	0	CDS	464881	465666	0	+	0	ID=cds.HMPREF1120_03166T0;Parent=HMPREF1120_03166T0
Supercontig_1.3	0	three_prime_UTR	465667	467572	0	+	0	ID=HMPREF1120_03166T0.utr3p1;Parent=HMPREF1120_03166T0
#PROT HMPREF1120_03166T0 HMPREF1120_03166	MKILTKEEEAAHYRATLKGGILGGVTGLAVGFVGVMAAQRRYHLIRNLTLPMKAFLVTSSGTFAGIITADHFSRSFEAETNPYQREYRQLETERAEAERRNKTFTERAMDFGRKERYKIVAGSWLASIAAAFAIVNRNPYLTGQQKIVQARVYAQFLTLGVLVVTAAFEISDSRSSQGRFETVRYVDPSDPEHKRILEKQVEREVSSQGGGGGSDDMWKQMVAAEEERIKEREARHQEYLREHPKKHNGNGKKQTENSGDK*
# ORIGINAL: HMPREF1120_03881T0 original gene structure, not modified by PASA
Supercontig_1.3	exoDer1	gene	2458215	2458943	0	-	0	ID=HMPREF1120_03881;Name=HMPREF1120_03881T0
Supercontig_1.3	exoDer1	mRNA	2458215	2458943	0	-	0	ID=HMPREF1120_03881T0;Parent=HMPREF1120_03881;Name=HMPREF1120_03881T0
Supercontig_1.3	exoDer1	exon	2458880	2458943	0	-	0	ID=HMPREF1120_03881T0.exon1;Parent=HMPREF1120_03881T0
Supercontig_1.3	exoDer1	CDS	2458880	2458943	0	-	0	ID=cds.HMPREF1120_03881T0;Parent=HMPREF1120_03881T0
Supercontig_1.3	exoDer1	exon	2458215	2458789	0	-	0	ID=HMPREF1120_03881T0.exon2;Parent=HMPREF1120_03881T0
Supercontig_1.3	exoDer1	CDS	2458218	2458789	0	-	0	ID=cds.HMPREF1120_03881T0;Parent=HMPREF1120_03881T0
Supercontig_1.3	exoDer1	three_prime_UTR	2458215	2458217	0	-	0	ID=HMPREF1120_03881T0.utr3p1;Parent=HMPREF1120_03881T0
#PROT HMPREF1120_03881T0 HMPREF1120_03881	MSSAKSHISSSAVSDNGKSDVEPPPPPGTVQEQPGVLHFGNVQQYHSGMGQPPPPYNASYKSVQQVTPWIPQTSLAHGQWTYNLPPNCSMDDGRMRIFEGQITTNIRGVETTMNYEKFLALDKDNRNALLTAGAPHSQIPPPPPPPIPIKSPTLTSPGSQSSTAQTPEPPKCMSCHLPAHLYPMHGLTVCGRCAAMDSTLAMDSRFEKKPTA
# ORIGINAL: HMPREF1120_04276T0 original gene structure, not modified by PASA
Supercontig_1.3	exoDer1	gene	3542481	3544296	0	-	0	ID=HMPREF1120_04276;Name=HMPREF1120_04276T0
Supercontig_1.3	exoDer1	mRNA	3542481	3544296	0	-	0	ID=HMPREF1120_04276T0;Parent=HMPREF1120_04276;Name=HMPREF1120_04276T0
Supercontig_1.3	exoDer1	exon	3542700	3544296	0	-	0	ID=HMPREF1120_04276T0.exon1;Parent=HMPREF1120_04276T0
Supercontig_1.3	exoDer1	CDS	3542700	3544296	0	-	0	ID=cds.HMPREF1120_04276T0;Parent=HMPREF1120_04276T0
Supercontig_1.3	exoDer1	exon	3542481	3542641	0	-	0	ID=HMPREF1120_04276T0.exon2;Parent=HMPREF1120_04276T0
Supercontig_1.3	exoDer1	CDS	3542484	3542641	0	-	0	ID=cds.HMPREF1120_04276T0;Parent=HMPREF1120_04276T0
Supercontig_1.3	exoDer1	three_prime_UTR	3542481	3542483	0	-	0	ID=HMPREF1120_04276T0.utr3p1;Parent=HMPREF1120_04276T0
#PROT HMPREF1120_04276T0 HMPREF1120_04276	MSGSCGRTLLSLPRPSASSASITRSVRRFHVSPSARTTLAAFKVPNISNEPNKHYAKGSPDREALAAAVAELQAKVPLEVPVVISGKSVQNSNILTQQNPSSHSTTIAKFSNASAQDVNNAIEEALAAKPAWEALPFADRAAIFLKAADLIGTKYRYDIMAATMLGQGKNAWQAEIDAAAELADFLRFNVKYAEELYSQQPQHNAPGVWNRVEYRPLEGFVYAISPFNFTAIGGNLAGAPALMGNVVVWKPSPSAVASNYLVHKIFLEAGLPAGVIQFVPGDAEEVTKVVLSHNQFAALHYTGSTAVFRKLFGQIGQGIAEGKYKGYPRIVGETGGKNFHLIHKSANIENAAVQTVRAAFEYQGQKCSACSRLYVPKSIWPEFKSRLVTLTENLKIGPP…
# ORIGINAL: HMPREF1120_03838T0 original gene structure, not modified by PASA
Supercontig_1.3	exoDer1	gene	2348383	2350493	0	-	0	ID=HMPREF1120_03838;Name=HMPREF1120_03838T0
Supercontig_1.3	exoDer1	mRNA	2348383	2350493	0	-	0	ID=HMPREF1120_03838T0;Parent=HMPREF1120_03838;Name=HMPREF1120_03838T0
Supercontig_1.3	exoDer1	five_prime_UTR	2350082	2350493	0	-	0	ID=HMPREF1120_03838T0.utr5p1;Parent=HMPREF1120_03838T0
Supercontig_1.3	exoDer1	exon	2348383	2350493	0	-	0	ID=HMPREF1120_03838T0.exon1;Parent=HMPREF1120_03838T0
Supercontig_1.3	exoDer1	CDS	2349041	2350081	0	-	0	ID=cds.HMPREF1120_03838T0;Parent=HMPREF1120_03838T0
Supercontig_1.3	exoDer1	three_prime_UTR	2348383	2349040	0	-	0	ID=HMPREF1120_03838T0.utr3p1;Parent=HMPREF1120_03838T0
#PROT HMPREF1120_03838T0 HMPREF1120_03838	MLLRQSGRGTIRAASPCLEAQFRARSALFRHRYGRDFHSSRPNRIIAEALQLSHSVFQEIHTVTGLPWALSIPLTASLFRLAWIPVQIISTISLKRRQIEGPLLKGWRKAYQDIAVVKFRDQTQQSAEAAERWVSKQLQARRKAIRQHSNYLSPLSVFGLQLSFFPIWILNADVIRRMAGDDRTLLSLFLKTNDSKVDTSIVPPEPGLQAESLWWIPDLVSPDHLWILPLTFGALSVASAWMAAGRGMAKQQERIATMEPGLARQRDIFFLSVSQFIVSASFLFPMFVIRSETPTAVVLYLIGSVGTQLIQRPLVSYLLGDPKKSAIEPLERKAPKLKGTKESRLNS
# ORIGINAL: HMPREF1120_03239T0 original gene structure, not modified by PASA
Supercontig_1.3	exoDer1	gene	675577	676506	0	-	0	ID=HMPREF1120_03239;Name=HMPREF1120_03239T0
Supercontig_1.3	exoDer1	mRNA	675577	676506	0	-	0	ID=HMPREF1120_03239T0;Parent=HMPREF1120_03239;Name=HMPREF1120_03239T0
Supercontig_1.3	exoDer1	exon	675577	676506	0	-	0	ID=HMPREF1120_03239T0.exon1;Parent=HMPREF1120_03239T0
Supercontig_1.3	exoDer1	CDS	675580	676506	0	-	0	ID=cds.HMPREF1120_03239T0;Parent=HMPREF1120_03239T0
Supercontig_1.3	exoDer1	three_prime_UTR	675577	675579	0	-	0	ID=HMPREF1120_03239T0.utr3p1;Parent=HMPREF1120_03239T0
#PROT HMPREF1120_03239T0 HMPREF1120_03239	MEEDKSKDILTTTLRDLISANHILHHHGIVDAYGHVSIRHPSDPTLYIMCGFLAPALVSSPSDLIHYRISDSAPVDPNAGRGYSERFIHGELYKRFADVHCVIHSHAEEVLPYVVTGVKLRAVYHMAGFLSNKGVKVFDIDPLYREGEQRDMLVLNERFGAALAEMFAGLADPAGHARPAGSVDPACTTVDPDGSTSQAPVESVVLMRRHGYTVVGRDIITAVYRAIYTRINAEAQTKAMGIANHAGAGIGSGHAEQLSFPFQGLTDEQSKGCAVMNEGYQAKPWRLWVREVERLPLYENTLSESKNFA
# ORIGINAL: HMPREF1120_03308T0 original gene structure, not modified by PASA
Supercontig_1.3	exoDer1	gene	852963	853676	0	+	0	ID=HMPREF1120_03308;Name=HMPREF1120_03308T0
Supercontig_1.3	exoDer1	mRNA	852963	853676	0	+	0	ID=HMPREF1120_03308T0;Parent=HMPREF1120_03308;Name=HMPREF1120_03308T0
Supercontig_1.3	exoDer1	exon	852963	853676	0	+	0	ID=HMPREF1120_03308T0.exon1;Parent=HMPREF1120_03308T0
Supercontig_1.3	exoDer1	CDS	852963	853674	0	+	0	ID=cds.HMPREF1120_03308T0;Parent=HMPREF1120_03308T0
Supercontig_1.3	exoDer1	three_prime_UTR	853675	853676	0	+	0	ID=HMPREF1120_03308T0.utr3p1;Parent=HMPREF1120_03308T0
#PROT HMPREF1120_03308T0 HMPREF1120_03308	MLAQPALAVPPPPPEYRFEFNTHISSPSTTSTTTAVQPKAVESIQLPSTRRTTRPSAAFSLRKATLQDARAIAELGSTVFTTTFGFSIPTPDLDVYLDEAYSVSAIERDIQNPDTHVIVAVESSSVDNDQIIGFAQLTEGTSEPCIEDLEGIVELQRLYVHEDFHGLGVGKALTAAIEDMAARVLDYRAIWLGVWEGNFKAQRVYEAMGYSRVGEHEFKMGRCIQTDWIMVKDLLYL
# ORIGINAL: HMPREF1120_03941T0 original gene structure, not modified by PASA
Supercontig_1.3	exoDer1	gene	2617672	2618493	0	-	0	ID=HMPREF1120_03941;Name=HMPREF1120_03941T0
Supercontig_1.3	exoDer1	mRNA	2617672	2618493	0	-	0	ID=HMPREF1120_03941T0;Parent=HMPREF1120_03941;Name=HMPREF1120_03941T0
Supercontig_1.3	exoDer1	exon	2617672	2618493	0	-	0	ID=HMPREF1120_03941T0.exon1;Parent=HMPREF1120_03941T0
Supercontig_1.3	exoDer1	CDS	2617675	2618493	0	-	0	ID=cds.HMPREF1120_03941T0;Parent=HMPREF1120_03941T0
Supercontig_1.3	exoDer1	three_prime_UTR	2617672	2617674	0	-	0	ID=HMPREF1120_03941T0.utr3p1;Parent=HMPREF1120_03941T0
#PROT HMPREF1120_03941T0 HMPREF1120_03941	MHLVLSRIEPQDLDAIVPLMFAAFHKVDLCHVFWGRPSPASYAYAKRKLLEGLQNDPADVFLKIEDLDAPQVDVDVLDDKGNVLRTEERNRIVCASNWKIYPTYVTPRELEEQEQKNAKAGAGSESAERKEAEAAAFSYLETEQERIDAAVLVEDFLSRRRRECREGHVLCFILFTVQEYQGKGCGRMMMQWGNDVADSLMLPCWIEASPEGEPLYKKMGYEGRERVRIETASFVSEYLHMRRPAMVDRVRLGEDGRTLVREKVDRETDDLDG
# ORIGINAL: HMPREF1120_02994T0 original gene structure, not modified by PASA
Supercontig_1.3	exoDer1	gene	1025	1678	0	-	0	ID=HMPREF1120_02994;Name=HMPREF1120_02994T0
Supercontig_1.3	exoDer1	mRNA	1025	1678	0	-	0	ID=HMPREF1120_02994T0;Parent=HMPREF1120_02994;Name=HMPREF1120_02994T0
Supercontig_1.3	exoDer1	exon	1514	1678	0	-	0	ID=HMPREF1120_02994T0.exon1;Parent=HMPREF1120_02994T0
Supercontig_1.3	exoDer1	CDS	1514	1678	0	-	0	ID=cds.HMPREF1120_02994T0;Parent=HMPREF1120_02994T0
Supercontig_1.3	exoDer1	exon	1025	1399	0	-	0	ID=HMPREF1120_02994T0.exon2;Parent=HMPREF1120_02994T0
Supercontig_1.3	exoDer1	CDS	1028	1399	0	-	0	ID=cds.HMPREF1120_02994T0;Parent=HMPREF1120_02994T0
Supercontig_1.3	exoDer1	three_prime_UTR	1025	1027	0	-	0	ID=HMPREF1120_02994T0.utr3p1;Parent=HMPREF1120_02994T0
#PROT HMPREF1120_02994T0 HMPREF1120_02994	MANTEQNHSKGLESESPMSTAAASLRARELEEENTSTQANLKRTIEELNQKFDNTICTVPSEDTSKWDNDARIRFITREVLNLNLSHDEHKQQIYPDELQVEATFRKVEKSIAELHSESEVYRPNFYTLMLATQKPVSIPGLESQTAQEDEKKQIRRMLAIQFRKISGFSFHAISTLID
# PASA_UPDATE: HMPREF1120_03859T0, single gene model update, valid-1, status:[pasa:asmbl_14099,status:14], valid-1
Supercontig_1.3	0	gene	2400970	2402604	0	+	0	ID=HMPREF1120_03859;Name=HMPREF1120_03859T0
Supercontig_1.3	0	mRNA	2400970	2402604	0	+	0	ID=HMPREF1120_03859T0;Parent=HMPREF1120_03859;Name=HMPREF1120_03859T0
Supercontig_1.3	0	five_prime_UTR	2400970	2401381	0	+	0	ID=HMPREF1120_03859T0.utr5p1;Parent=HMPREF1120_03859T0
Supercontig_1.3	0	exon	2400970	2402604	0	+	0	ID=HMPREF1120_03859T0.exon1;Parent=HMPREF1120_03859T0
Supercontig_1.3	0	CDS	2401382	2402224	0	+	0	ID=cds.HMPREF1120_03859T0;Parent=HMPREF1120_03859T0
Supercontig_1.3	0	three_prime_UTR	2402225	2402604	0	+	0	ID=HMPREF1120_03859T0.utr3p1;Parent=HMPREF1120_03859T0
#PROT HMPREF1120_03859T0 HMPREF1120_03859	MAPIPLHTASPINTNIPSHPQAVSPSTAAARYTPVDAPATTTATPTGSAHGAAPSSQPARPGAPAVPQPTNTVSSTCNRRFEPTATVPADGSSSSRVTDSPPPPQPGAVPSPPQSTSRDHSPKLSIPPAPRPGDVPQWTPSSASPIRHAVPSPTPTHSRPVPLPNHQQSPSLYTPTRSIPPAGMTSNYPQDLSHPPGYMQDSRASFDDKPVEFCQPYENRASPTSSNRGGILDAEPTFDRGSDNESGVLTTAIAWAKAAGKKLSKTEEQIWRQINGDGKT*
# PASA_UPDATE: HMPREF1120_04164T0, single gene model update, valid-1, status:[pasa:asmbl_17556,status:14], valid-1
Supercontig_1.3	0	gene	3205767	3209717	0	-	0	ID=HMPREF1120_04164;Name=HMPREF1120_04164T0
Supercontig_1.3	0	mRNA	3205767	3209717	0	-	0	ID=HMPREF1120_04164T0;Parent=HMPREF1120_04164;Name=HMPREF1120_04164T0
Supercontig_1.3	0	five_prime_UTR	3208018	3209717	0	-	0	ID=HMPREF1120_04164T0.utr5p1;Parent=HMPREF1120_04164T0
Supercontig_1.3	0	exon	3205767	3209717	0	-	0	ID=HMPREF1120_04164T0.exon1;Parent=HMPREF1120_04164T0
Supercontig_1.3	0	CDS	3206380	3208017	0	-	0	ID=cds.HMPREF1120_04164T0;Parent=HMPREF1120_04164T0
Supercontig_1.3	0	three_prime_UTR	3205767	3206379	0	-	0	ID=HMPREF1120_04164T0.utr3p1;Parent=HMPREF1120_04164T0
#PROT HMPREF1120_04164T0 HMPREF1120_04164	MTNASGAMPYIKTEPDEYGNNSGRFMSGGGFGNSQNYGSQFNQPQAATSVDPSELSMQNAGMGGIHYNNFAGGNMSSSFSMGNAGYDDNELLESLDFGHSNQGMMEDFSTMTQANAGMSRGSASIPVNQQNHLSNMYSSTPDGPPIQSPFLGTFDYNQFRPMGSLPQHMSPVQGSQFAKRPSIQSAHRKSSDQRTPLTPRTAAMAGLHIGTPESGSLANGRPIRAPNVQSRHSKTMSGQYDSTPGSLHSYLDSPLSSPGTGLHHAGISETLGTAQHASLPAKVENGLSNAETVEAKKRRRRASHNAVERRRRDNINERIQDLSHLVPQHRLEDDKVKKQLQNSGPMSPSMGATSMSPPNATNAATSLLAGAAGRRAASTAGNITIGLPIEEKEKGPNKG…
# PASA_UPDATE: HMPREF1120_04088T0, single gene model update, valid-1, status:[pasa:asmbl_17410,status:14], valid-1
Supercontig_1.3	0	gene	3017921	3020050	0	-	0	ID=HMPREF1120_04088;Name=HMPREF1120_04088T0
Supercontig_1.3	0	mRNA	3017921	3020050	0	-	0	ID=HMPREF1120_04088T0;Parent=HMPREF1120_04088;Name=HMPREF1120_04088T0
Supercontig_1.3	0	five_prime_UTR	3019847	3020050	0	-	0	ID=HMPREF1120_04088T0.utr5p1;Parent=HMPREF1120_04088T0
Supercontig_1.3	0	exon	3017921	3020050	0	-	0	ID=HMPREF1120_04088T0.exon1;Parent=HMPREF1120_04088T0
Supercontig_1.3	0	CDS	3018353	3019846	0	-	0	ID=cds.HMPREF1120_04088T0;Parent=HMPREF1120_04088T0
Supercontig_1.3	0	three_prime_UTR	3017921	3018352	0	-	0	ID=HMPREF1120_04088T0.utr3p1;Parent=HMPREF1120_04088T0
#PROT HMPREF1120_04088T0 HMPREF1120_04088	MTEATRRDGSIGSSNSSSGGGTTGFLSKITRSPSRRHKPLGSNGSIDATISVAGPTPPRPRPRPGYPRTTTAPAGPVALNTIKADTVSRNSSDATGLASNDKMMPLQVPILANGINSSRPLLHKIPSHGTGGSNTQGASNSGSAAGDNEGPSASVINGLLSNASAVPIHGSPSTALYTHIQELANKRIATLDYLRKAHEGRSFWFNTVRFSEADIAKLPSYTPDRLARRAVNYMLLGMSIPTILDVHPQPHPKSTASASAAVAQDYLRSLNTLLLEFESFQQLHPPDGSSASSLSRARIPQMFKRAATTSRPRKSSGPVTEIGLPMLPQTSSPPNLPETGHATQPSIDTTTSGNTFASSASTPATPSPSAPLPSGSFPSTSAIPPPAPVDAPNSTLLPN…
# ORIGINAL: HMPREF1120_03500T0 original gene structure, not modified by PASA
Supercontig_1.3	exoDer1	gene	1390365	1392558	0	+	0	ID=HMPREF1120_03500;Name=HMPREF1120_03500T0
Supercontig_1.3	exoDer1	mRNA	1390365	1392558	0	+	0	ID=HMPREF1120_03500T0;Parent=HMPREF1120_03500;Name=HMPREF1120_03500T0
Supercontig_1.3	exoDer1	exon	1390365	1391455	0	+	0	ID=HMPREF1120_03500T0.exon1;Parent=HMPREF1120_03500T0
Supercontig_1.3	exoDer1	CDS	1390365	1391455	0	+	0	ID=cds.HMPREF1120_03500T0;Parent=HMPREF1120_03500T0
Supercontig_1.3	exoDer1	exon	1391511	1392558	0	+	0	ID=HMPREF1120_03500T0.exon2;Parent=HMPREF1120_03500T0
Supercontig_1.3	exoDer1	CDS	1391511	1392556	0	+	0	ID=cds.HMPREF1120_03500T0;Parent=HMPREF1120_03500T0
Supercontig_1.3	exoDer1	three_prime_UTR	1392557	1392558	0	+	0	ID=HMPREF1120_03500T0.utr3p1;Parent=HMPREF1120_03500T0
#PROT HMPREF1120_03500T0 HMPREF1120_03500	MSLNSQKPRTSHPNLKRPRQEPVSCQFCRSKKLKCDRQQPCSNCVTRGLPCDGHGQPPHKVPAQVEGQNDSILARLKRLEEIVLGPSATNSIGVNQIPQLSSGLPQSRPTTSPVTCATPASEYEEAVHTLENLGTREGPWCPPSYTGPVFRIASTHHIASTYGFTQGRANQTRQESRYYFLPPRDEAIVFMDFYASNVSDLQHVIYIPRARAIMDSLYQNLEQGLSVAHSDAALMLSIFSSSAAILASEVDELQYIFKNVDPNQAAMFWADCAIELVDFSRRTGSPGLEDIQTSIIVGFLLYHMEGFTGRCRFLFVGAIGIARDMGMHRLDAPTSQPPQAWDSAVALEMEIKRRVWWHVVATDWLISLNGGPQEGTYLVHPRQMIVNLPRNVDDEHLAY…
# PASA_UPDATE: HMPREF1120_04174T0.1.5629324f, alt-splice addition, valid-1, status:[pasa:asmbl_14762,status:25], valid-1
# PASA_UPDATE: HMPREF1120_04174T0, single gene model update, valid-1, status:[pasa:asmbl_14761,status:14],[pasa:asmbl_14764,status:12],[pasa:asmbl_14765,status:12],[pasa:asmbl_14766,status:13], valid-1
# PASA_UPDATE: HMPREF1120_04174T0.2.5629324f, alt-splice addition, valid-1, status:[pasa:asmbl_14763,status:25], valid-1
Supercontig_1.3	0	gene	3230284	3237659	0	+	0	ID=HMPREF1120_04174;Name=HMPREF1120_04174T0
Supercontig_1.3	0	mRNA	3230284	3237564	0	+	0	ID=HMPREF1120_04174T0.1.5629324f;Parent=HMPREF1120_04174;Name=HMPREF1120_04174T0
Supercontig_1.3	0	five_prime_UTR	3230284	3232622	0	+	0	ID=HMPREF1120_04174T0.1.5629324f.utr5p1;Parent=HMPREF1120_04174T0.1.5629324f
Supercontig_1.3	0	five_prime_UTR	3232678	3233388	0	+	0	ID=HMPREF1120_04174T0.1.5629324f.utr5p2;Parent=HMPREF1120_04174T0.1.5629324f
Supercontig_1.3	0	exon	3230284	3232622	0	+	0	ID=HMPREF1120_04174T0.1.5629324f.exon1;Parent=HMPREF1120_04174T0.1.5629324f
Supercontig_1.3	0	exon	3232678	3233764	0	+	0	ID=HMPREF1120_04174T0.1.5629324f.exon2;Parent=HMPREF1120_04174T0.1.5629324f
Supercontig_1.3	0	CDS	3233389	3233764	0	+	0	ID=cds.HMPREF1120_04174T0.1.5629324f;Parent=HMPREF1120_04174T0.1.5629324f
Supercontig_1.3	0	exon	3233814	3234739	0	+	0	ID=HMPREF1120_04174T0.1.5629324f.exon3;Parent=HMPREF1120_04174T0.1.5629324f
Supercontig_1.3	0	CDS	3233814	3234739	0	+	2	ID=cds.HMPREF1120_04174T0.1.5629324f;Parent=HMPREF1120_04174T0.1.5629324f
Supercontig_1.3	0	exon	3234895	3237564	0	+	0	ID=HMPREF1120_04174T0.1.5629324f.exon4;Parent=HMPREF1120_04174T0.1.5629324f
Supercontig_1.3	0	CDS	3234895	3234906	0	+	0	ID=cds.HMPREF1120_04174T0.1.5629324f;Parent=HMPREF1120_04174T0.1.5629324f
Supercontig_1.3	0	three_prime_UTR	3234907	3237564	0	+	0	ID=HMPREF1120_04174T0.1.5629324f.utr3p1;Parent=HMPREF1120_04174T0.1.5629324f
Supercontig_1.3	0	mRNA	3230284	3237659	0	+	0	ID=HMPREF1120_04174T0;Parent=HMPREF1120_04174;Name=HMPREF1120_04174T0
Supercontig_1.3	0	five_prime_UTR	3230284	3233388	0	+	0	ID=HMPREF1120_04174T0.utr5p1;Parent=HMPREF1120_04174T0
Supercontig_1.3	0	exon	3230284	3233764	0	+	0	ID=HMPREF1120_04174T0.exon1;Parent=HMPREF1120_04174T0
Supercontig_1.3	0	CDS	3233389	3233764	0	+	0	ID=cds.HMPREF1120_04174T0;Parent=HMPREF1120_04174T0
Supercontig_1.3	0	exon	3233814	3234739	0	+	0	ID=HMPREF1120_04174T0.exon2;Parent=HMPREF1120_04174T0
Supercontig_1.3	0	CDS	3233814	3234739	0	+	2	ID=cds.HMPREF1120_04174T0;Parent=HMPREF1120_04174T0
Supercontig_1.3	0	exon	3234895	3237659	0	+	0	ID=HMPREF1120_04174T0.exon3;Parent=HMPREF1120_04174T0
Supercontig_1.3	0	CDS	3234895	3234906	0	+	0	ID=cds.HMPREF1120_04174T0;Parent=HMPREF1120_04174T0
Supercontig_1.3	0	three_prime_UTR	3234907	3237659	0	+	0	ID=HMPREF1120_04174T0.utr3p1;Parent=HMPREF1120_04174T0
Supercontig_1.3	0	mRNA	3230284	3237564	0	+	0	ID=HMPREF1120_04174T0.2.5629324f;Parent=HMPREF1120_04174;Name=HMPREF1120_04174T0
Supercontig_1.3	0	five_prime_UTR	3230284	3233388	0	+	0	ID=HMPREF1120_04174T0.2.5629324f.utr5p1;Parent=HMPREF1120_04174T0.2.5629324f
Supercontig_1.3	0	exon	3230284	3233764	0	+	0	ID=HMPREF1120_04174T0.2.5629324f.exon1;Parent=HMPREF1120_04174T0.2.5629324f
Supercontig_1.3	0	CDS	3233389	3233764	0	+	0	ID=cds.HMPREF1120_04174T0.2.5629324f;Parent=HMPREF1120_04174T0.2.5629324f
Supercontig_1.3	0	exon	3233814	3237564	0	+	0	ID=HMPREF1120_04174T0.2.5629324f.exon2;Parent=HMPREF1120_04174T0.2.5629324f
Supercontig_1.3	0	CDS	3233814	3235576	0	+	2	ID=cds.HMPREF1120_04174T0.2.5629324f;Parent=HMPREF1120_04174T0.2.5629324f
Supercontig_1.3	0	three_prime_UTR	3235577	3237564	0	+	0	ID=HMPREF1120_04174T0.2.5629324f.utr3p1;Parent=HMPREF1120_04174T0.2.5629324f
#PROT HMPREF1120_04174T0.1.5629324f HMPREF1120_04174	MSYYDDDRSRRPRSTRERSRRDDYYDGTVYDQDVRDTRIVKRRDDSSSSVEEVSRDFAPGDRGAALYRETTVRRSGHRPIRARSTDDRWYDDRFDDRSYTSRRRRGDDDDDTYVSKRTSRKYDDRRRSRRRDSDSDYSSRSRSRTPPRRERRKSTTEEVLGSLGLGGVAAAVLGKNRDRARSRSVSSDRVSRRRSRSRAGSRRSSSDRSGRRNKSKVRSEQVSQAIKAAVLAGASEAFRARKEPGGWGGEKGKRVLTAALAAGGVDGLISDKRDPDHHAKRDIVGSAIAGLAANRVINGPRSKSRGRTGSPDSRRGRSQSRGGLGDLAAGGVVAATAKKVYDHVRSRSRGRARSRDSSYDSGDSPSPPRRKRSQSVSGLAAKGLAALGFKDTADKVDPE…
#PROT HMPREF1120_04174T0 HMPREF1120_04174	MSYYDDDRSRRPRSTRERSRRDDYYDGTVYDQDVRDTRIVKRRDDSSSSVEEVSRDFAPGDRGAALYRETTVRRSGHRPIRARSTDDRWYDDRFDDRSYTSRRRRGDDDDDTYVSKRTSRKYDDRRRSRRRDSDSDYSSRSRSRTPPRRERRKSTTEEVLGSLGLGGVAAAVLGKNRDRARSRSVSSDRVSRRRSRSRAGSRRSSSDRSGRRNKSKVRSEQVSQAIKAAVLAGASEAFRARKEPGGWGGEKGKRVLTAALAAGGVDGLISDKRDPDHHAKRDIVGSAIAGLAANRVINGPRSKSRGRTGSPDSRRGRSQSRGGLGDLAAGGVVAATAKKVYDHVRSRSRGRARSRDSSYDSGDSPSPPRRKRSQSVSGLAAKGLAALGFKDTADKVDPE…
#PROT HMPREF1120_04174T0.2.5629324f HMPREF1120_04174	MSYYDDDRSRRPRSTRERSRRDDYYDGTVYDQDVRDTRIVKRRDDSSSSVEEVSRDFAPGDRGAALYRETTVRRSGHRPIRARSTDDRWYDDRFDDRSYTSRRRRGDDDDDTYVSKRTSRKYDDRRRSRRRDSDSDYSSRSRSRTPPRRERRKSTTEEVLGSLGLGGVAAAVLGKNRDRARSRSVSSDRVSRRRSRSRAGSRRSSSDRSGRRNKSKVRSEQVSQAIKAAVLAGASEAFRARKEPGGWGGEKGKRVLTAALAAGGVDGLISDKRDPDHHAKRDIVGSAIAGLAANRVINGPRSKSRGRTGSPDSRRGRSQSRGGLGDLAAGGVVAATAKKVYDHVRSRSRGRARSRDSSYDSGDSPSPPRRKRSQSVSGLAAKGLAALGFKDTADKVDPE…
# PASA_UPDATE: HMPREF1120_03455T0.1.5629324f, alt-splice addition, valid-1, status:[pasa:asmbl_13312,status:25], valid-1
# PASA_UPDATE: HMPREF1120_03455T0.2.5629324f, alt-splice addition, valid-1, status:[pasa:asmbl_13311,status:25], valid-1
# PASA_UPDATE: HMPREF1120_03455T0, single gene model update, valid-1, status:[pasa:asmbl_13309,status:14], valid-1
# PASA_UPDATE: HMPREF1120_03455T0.3.5629324f, alt-splice addition, valid-1, status:[pasa:asmbl_13310,status:25], valid-1
Supercontig_1.3	0	gene	1249743	1250804	0	+	0	ID=HMPREF1120_03455;Name=HMPREF1120_03455T0
Supercontig_1.3	0	mRNA	1249743	1250804	0	+	0	ID=HMPREF1120_03455T0.1.5629324f;Parent=HMPREF1120_03455;Name=HMPREF1120_03455T0
Supercontig_1.3	0	five_prime_UTR	1249743	1249962	0	+	0	ID=HMPREF1120_03455T0.1.5629324f.utr5p1;Parent=HMPREF1120_03455T0.1.5629324f
Supercontig_1.3	0	five_prime_UTR	1250204	1250213	0	+	0	ID=HMPREF1120_03455T0.1.5629324f.utr5p2;Parent=HMPREF1120_03455T0.1.5629324f
Supercontig_1.3	0	exon	1249743	1249962	0	+	0	ID=HMPREF1120_03455T0.1.5629324f.exon1;Parent=HMPREF1120_03455T0.1.5629324f
Supercontig_1.3	0	exon	1250204	1250409	0	+	0	ID=HMPREF1120_03455T0.1.5629324f.exon2;Parent=HMPREF1120_03455T0.1.5629324f
Supercontig_1.3	0	CDS	1250214	1250409	0	+	0	ID=cds.HMPREF1120_03455T0.1.5629324f;Parent=HMPREF1120_03455T0.1.5629324f
Supercontig_1.3	0	exon	1250471	1250804	0	+	0	ID=HMPREF1120_03455T0.1.5629324f.exon3;Parent=HMPREF1120_03455T0.1.5629324f
Supercontig_1.3	0	CDS	1250471	1250634	0	+	2	ID=cds.HMPREF1120_03455T0.1.5629324f;Parent=HMPREF1120_03455T0.1.5629324f
Supercontig_1.3	0	three_prime_UTR	1250635	1250804	0	+	0	ID=HMPREF1120_03455T0.1.5629324f.utr3p1;Parent=HMPREF1120_03455T0.1.5629324f
Supercontig_1.3	0	mRNA	1249743	1250804	0	+	0	ID=HMPREF1120_03455T0.2.5629324f;Parent=HMPREF1120_03455;Name=HMPREF1120_03455T0
Supercontig_1.3	0	five_prime_UTR	1249743	1249962	0	+	0	ID=HMPREF1120_03455T0.2.5629324f.utr5p1;Parent=HMPREF1120_03455T0.2.5629324f
Supercontig_1.3	0	five_prime_UTR	1250162	1250213	0	+	0	ID=HMPREF1120_03455T0.2.5629324f.utr5p2;Parent=HMPREF1120_03455T0.2.5629324f
Supercontig_1.3	0	exon	1249743	1249962	0	+	0	ID=HMPREF1120_03455T0.2.5629324f.exon1;Parent=HMPREF1120_03455T0.2.5629324f
Supercontig_1.3	0	exon	1250162	1250409	0	+	0	ID=HMPREF1120_03455T0.2.5629324f.exon2;Parent=HMPREF1120_03455T0.2.5629324f
Supercontig_1.3	0	CDS	1250214	1250409	0	+	0	ID=cds.HMPREF1120_03455T0.2.5629324f;Parent=HMPREF1120_03455T0.2.5629324f
Supercontig_1.3	0	exon	1250471	1250804	0	+	0	ID=HMPREF1120_03455T0.2.5629324f.exon3;Parent=HMPREF1120_03455T0.2.5629324f
Supercontig_1.3	0	CDS	1250471	1250634	0	+	2	ID=cds.HMPREF1120_03455T0.2.5629324f;Parent=HMPREF1120_03455T0.2.5629324f
Supercontig_1.3	0	three_prime_UTR	1250635	1250804	0	+	0	ID=HMPREF1120_03455T0.2.5629324f.utr3p1;Parent=HMPREF1120_03455T0.2.5629324f
Supercontig_1.3	0	mRNA	1249743	1250804	0	+	0	ID=HMPREF1120_03455T0;Parent=HMPREF1120_03455;Name=HMPREF1120_03455T0
Supercontig_1.3	0	five_prime_UTR	1249743	1250073	0	+	0	ID=HMPREF1120_03455T0.utr5p1;Parent=HMPREF1120_03455T0
Supercontig_1.3	0	five_prime_UTR	1250139	1250213	0	+	0	ID=HMPREF1120_03455T0.utr5p2;Parent=HMPREF1120_03455T0
Supercontig_1.3	0	exon	1249743	1250073	0	+	0	ID=HMPREF1120_03455T0.exon1;Parent=HMPREF1120_03455T0
Supercontig_1.3	0	exon	1250139	1250409	0	+	0	ID=HMPREF1120_03455T0.exon2;Parent=HMPREF1120_03455T0
Supercontig_1.3	0	CDS	1250214	1250409	0	+	0	ID=cds.HMPREF1120_03455T0;Parent=HMPREF1120_03455T0
Supercontig_1.3	0	exon	1250471	1250804	0	+	0	ID=HMPREF1120_03455T0.exon3;Parent=HMPREF1120_03455T0
Supercontig_1.3	0	CDS	1250471	1250634	0	+	2	ID=cds.HMPREF1120_03455T0;Parent=HMPREF1120_03455T0
Supercontig_1.3	0	three_prime_UTR	1250635	1250804	0	+	0	ID=HMPREF1120_03455T0.utr3p1;Parent=HMPREF1120_03455T0
Supercontig_1.3	0	mRNA	1249743	1250804	0	+	0	ID=HMPREF1120_03455T0.3.5629324f;Parent=HMPREF1120_03455;Name=HMPREF1120_03455T0
Supercontig_1.3	0	five_prime_UTR	1249743	1250213	0	+	0	ID=HMPREF1120_03455T0.3.5629324f.utr5p1;Parent=HMPREF1120_03455T0.3.5629324f
Supercontig_1.3	0	exon	1249743	1250409	0	+	0	ID=HMPREF1120_03455T0.3.5629324f.exon1;Parent=HMPREF1120_03455T0.3.5629324f
Supercontig_1.3	0	CDS	1250214	1250409	0	+	0	ID=cds.HMPREF1120_03455T0.3.5629324f;Parent=HMPREF1120_03455T0.3.5629324f
Supercontig_1.3	0	exon	1250471	1250804	0	+	0	ID=HMPREF1120_03455T0.3.5629324f.exon2;Parent=HMPREF1120_03455T0.3.5629324f
Supercontig_1.3	0	CDS	1250471	1250634	0	+	2	ID=cds.HMPREF1120_03455T0.3.5629324f;Parent=HMPREF1120_03455T0.3.5629324f
Supercontig_1.3	0	three_prime_UTR	1250635	1250804	0	+	0	ID=HMPREF1120_03455T0.3.5629324f.utr3p1;Parent=HMPREF1120_03455T0.3.5629324f
#PROT HMPREF1120_03455T0.1.5629324f HMPREF1120_03455	MTDKSNYRAADDRYEAQNDPKTEVSGDINDDSYVRSGDKTIPVQKDSAPVEDPIQPPQSNSDAQLEQDEREAIDKSNIVKGGRTRGAQPTGSYSEGPDEDDLPKEVVTGESGRSDIKAL*
#PROT HMPREF1120_03455T0.2.5629324f HMPREF1120_03455	MTDKSNYRAADDRYEAQNDPKTEVSGDINDDSYVRSGDKTIPVQKDSAPVEDPIQPPQSNSDAQLEQDEREAIDKSNIVKGGRTRGAQPTGSYSEGPDEDDLPKEVVTGESGRSDIKAL*
#PROT HMPREF1120_03455T0 HMPREF1120_03455	MTDKSNYRAADDRYEAQNDPKTEVSGDINDDSYVRSGDKTIPVQKDSAPVEDPIQPPQSNSDAQLEQDEREAIDKSNIVKGGRTRGAQPTGSYSEGPDEDDLPKEVVTGESGRSDIKAL*
#PROT HMPREF1120_03455T0.3.5629324f HMPREF1120_03455	MTDKSNYRAADDRYEAQNDPKTEVSGDINDDSYVRSGDKTIPVQKDSAPVEDPIQPPQSNSDAQLEQDEREAIDKSNIVKGGRTRGAQPTGSYSEGPDEDDLPKEVVTGESGRSDIKAL*
# ORIGINAL: HMPREF1120_03772T0 original gene structure, not modified by PASA
Supercontig_1.3	exoDer1	gene	2172507	2173745	0	+	0	ID=HMPREF1120_03772;Name=HMPREF1120_03772T0
Supercontig_1.3	exoDer1	mRNA	2172507	2173745	0	+	0	ID=HMPREF1120_03772T0;Parent=HMPREF1120_03772;Name=HMPREF1120_03772T0
Supercontig_1.3	exoDer1	exon	2172507	2173745	0	+	0	ID=HMPREF1120_03772T0.exon1;Parent=HMPREF1120_03772T0
Supercontig_1.3	exoDer1	CDS	2172507	2173743	0	+	0	ID=cds.HMPREF1120_03772T0;Parent=HMPREF1120_03772T0
Supercontig_1.3	exoDer1	three_prime_UTR	2173744	2173745	0	+	0	ID=HMPREF1120_03772T0.utr3p1;Parent=HMPREF1120_03772T0
#PROT HMPREF1120_03772T0 HMPREF1120_03772	MSFAYGIDHLEPAFSDRDIPFISYGLRFDEACGYHVENTLQASRVYIIASKSLSTNTPALKRLQHALGDKVVGVRIGMAPHTHWNEVLEVAQDAAPKNPDCIVTLGAGSLTDAAKVVAWMLANDITTSEGMETLATSGKDFKPPVIRHVAIPTSLSGGEYQAMAGVTRDDGSQLKQPFFAPPRNPSLVVLDPELSTTTPERIWLSTGVRAVDHCVETLCSLLSNERGDAEAEKGLLKLVPSLIRTHRDPRDLTARFESMRRVIEAMSAVSSGVPLGASHGIGHQLGPLGVGHGETSCILLPAVCKWNAKAGANIDRQKYCKQVLLRSPVVQELLRAKYGADQDKIDRLDLGDVLDAIFKDLGMPRSLKDVGVGRDKLDGLAENSLRDHWCQTNAKPLVE…
# ORIGINAL: HMPREF1120_03457T0 original gene structure, not modified by PASA
Supercontig_1.3	exoDer1	gene	1254730	1256139	0	+	0	ID=HMPREF1120_03457;Name=HMPREF1120_03457T0
Supercontig_1.3	exoDer1	mRNA	1254730	1256139	0	+	0	ID=HMPREF1120_03457T0;Parent=HMPREF1120_03457;Name=HMPREF1120_03457T0
Supercontig_1.3	exoDer1	exon	1254730	1254868	0	+	0	ID=HMPREF1120_03457T0.exon1;Parent=HMPREF1120_03457T0
Supercontig_1.3	exoDer1	CDS	1254730	1254868	0	+	0	ID=cds.HMPREF1120_03457T0;Parent=HMPREF1120_03457T0
Supercontig_1.3	exoDer1	exon	1254954	1255163	0	+	0	ID=HMPREF1120_03457T0.exon2;Parent=HMPREF1120_03457T0
Supercontig_1.3	exoDer1	CDS	1254954	1255163	0	+	0	ID=cds.HMPREF1120_03457T0;Parent=HMPREF1120_03457T0
Supercontig_1.3	exoDer1	exon	1255227	1255380	0	+	0	ID=HMPREF1120_03457T0.exon3;Parent=HMPREF1120_03457T0
Supercontig_1.3	exoDer1	CDS	1255227	1255380	0	+	0	ID=cds.HMPREF1120_03457T0;Parent=HMPREF1120_03457T0
Supercontig_1.3	exoDer1	exon	1255403	1255785	0	+	0	ID=HMPREF1120_03457T0.exon4;Parent=HMPREF1120_03457T0
Supercontig_1.3	exoDer1	CDS	1255403	1255785	0	+	0	ID=cds.HMPREF1120_03457T0;Parent=HMPREF1120_03457T0
Supercontig_1.3	exoDer1	exon	1255859	1256139	0	+	0	ID=HMPREF1120_03457T0.exon5;Parent=HMPREF1120_03457T0
Supercontig_1.3	exoDer1	CDS	1255859	1256137	0	+	0	ID=cds.HMPREF1120_03457T0;Parent=HMPREF1120_03457T0
Supercontig_1.3	exoDer1	three_prime_UTR	1256138	1256139	0	+	0	ID=HMPREF1120_03457T0.utr3p1;Parent=HMPREF1120_03457T0
#PROT HMPREF1120_03457T0 HMPREF1120_03457	MALVLQGYTFLYQYVNSWMHSTPKAKDTSKALKMGVLSSAQINAAAAIHPAETHPDVILYAIASRDADTAASQAKKYHFQKSYGSYQALLDDSEVDFVYISTPNGLHYEWASKTLKAGKHVLLEKPFTSNGAEAEALVREAEQANRVLEEAFHWQFHPAAHLFRSLLESYADARMTASPGVPDGDIRWQFDLAGGSLMDMTYALSFTRYALRAGLPDKILSAVARPYDKDKRVDAAMTANLLFKDRNGELVHSRIYTDMARDWIAYVIPRVWELPQIEVETEKCIIHFYNAMMPHLYHHIAITHKDTGRTEYKHQYSGGPVWENVETTAGKGGATYWSTYRYQLEAFVRKLQGKDPAYWVANDESVKQMQTIDQIYQAAGLPVRPGKV
# PASA_UPDATE: HMPREF1120_04114T0.1.5629324f, alt-splice addition, valid-1, status:[pasa:asmbl_14628,status:25], valid-1
# PASA_UPDATE: HMPREF1120_04114T0.2.5629324f, alt-splice addition, valid-1, status:[pasa:asmbl_14629,status:25], valid-1
# PASA_UPDATE: HMPREF1120_04114T0.3.5629324f, alt-splice addition, valid-1, status:[pasa:asmbl_14627,status:25], valid-1
# PASA_UPDATE: HMPREF1120_04114T0.4.5629324f, alt-splice addition, valid-1, status:[pasa:asmbl_14626,status:25], valid-1
# PASA_UPDATE: HMPREF1120_04114T0, single gene model update, valid-1, status:[pasa:asmbl_14625,status:14],[pasa:asmbl_14632,status:13], valid-1
Supercontig_1.3	0	gene	3080494	3086270	0	+	0	ID=HMPREF1120_04114;Name=HMPREF1120_04114T0
Supercontig_1.3	0	mRNA	3080494	3085547	0	+	0	ID=HMPREF1120_04114T0.1.5629324f;Parent=HMPREF1120_04114;Name=HMPREF1120_04114T0
Supercontig_1.3	0	five_prime_UTR	3080494	3080653	0	+	0	ID=HMPREF1120_04114T0.1.5629324f.utr5p1;Parent=HMPREF1120_04114T0.1.5629324f
Supercontig_1.3	0	five_prime_UTR	3081184	3081219	0	+	0	ID=HMPREF1120_04114T0.1.5629324f.utr5p2;Parent=HMPREF1120_04114T0.1.5629324f
Supercontig_1.3	0	five_prime_UTR	3081369	3082280	0	+	0	ID=HMPREF1120_04114T0.1.5629324f.utr5p3;Parent=HMPREF1120_04114T0.1.5629324f
Supercontig_1.3	0	exon	3080494	3080653	0	+	0	ID=HMPREF1120_04114T0.1.5629324f.exon1;Parent=HMPREF1120_04114T0.1.5629324f
Supercontig_1.3	0	exon	3081184	3081219	0	+	0	ID=HMPREF1120_04114T0.1.5629324f.exon2;Parent=HMPREF1120_04114T0.1.5629324f
Supercontig_1.3	0	exon	3081369	3082323	0	+	0	ID=HMPREF1120_04114T0.1.5629324f.exon3;Parent=HMPREF1120_04114T0.1.5629324f
Supercontig_1.3	0	CDS	3082281	3082323	0	+	0	ID=cds.HMPREF1120_04114T0.1.5629324f;Parent=HMPREF1120_04114T0.1.5629324f
Supercontig_1.3	0	exon	3082393	3082509	0	+	0	ID=HMPREF1120_04114T0.1.5629324f.exon4;Parent=HMPREF1120_04114T0.1.5629324f
Supercontig_1.3	0	CDS	3082393	3082509	0	+	2	ID=cds.HMPREF1120_04114T0.1.5629324f;Parent=HMPREF1120_04114T0.1.5629324f
Supercontig_1.3	0	exon	3082563	3085547	0	+	0	ID=HMPREF1120_04114T0.1.5629324f.exon5;Parent=HMPREF1120_04114T0.1.5629324f
Supercontig_1.3	0	CDS	3082563	3084022	0	+	2	ID=cds.HMPREF1120_04114T0.1.5629324f;Parent=HMPREF1120_04114T0.1.5629324f
Supercontig_1.3	0	three_prime_UTR	3084023	3085547	0	+	0	ID=HMPREF1120_04114T0.1.5629324f.utr3p1;Parent=HMPREF1120_04114T0.1.5629324f
Supercontig_1.3	0	mRNA	3080494	3085547	0	+	0	ID=HMPREF1120_04114T0.2.5629324f;Parent=HMPREF1120_04114;Name=HMPREF1120_04114T0
Supercontig_1.3	0	five_prime_UTR	3080494	3081219	0	+	0	ID=HMPREF1120_04114T0.2.5629324f.utr5p1;Parent=HMPREF1120_04114T0.2.5629324f
Supercontig_1.3	0	five_prime_UTR	3081369	3082280	0	+	0	ID=HMPREF1120_04114T0.2.5629324f.utr5p2;Parent=HMPREF1120_04114T0.2.5629324f
Supercontig_1.3	0	exon	3080494	3081219	0	+	0	ID=HMPREF1120_04114T0.2.5629324f.exon1;Parent=HMPREF1120_04114T0.2.5629324f
Supercontig_1.3	0	exon	3081369	3082323	0	+	0	ID=HMPREF1120_04114T0.2.5629324f.exon2;Parent=HMPREF1120_04114T0.2.5629324f
Supercontig_1.3	0	CDS	3082281	3082323	0	+	0	ID=cds.HMPREF1120_04114T0.2.5629324f;Parent=HMPREF1120_04114T0.2.5629324f
Supercontig_1.3	0	exon	3082393	3082509	0	+	0	ID=HMPREF1120_04114T0.2.5629324f.exon3;Parent=HMPREF1120_04114T0.2.5629324f
Supercontig_1.3	0	CDS	3082393	3082509	0	+	2	ID=cds.HMPREF1120_04114T0.2.5629324f;Parent=HMPREF1120_04114T0.2.5629324f
Supercontig_1.3	0	exon	3082563	3085547	0	+	0	ID=HMPREF1120_04114T0.2.5629324f.exon4;Parent=HMPREF1120_04114T0.2.5629324f
Supercontig_1.3	0	CDS	3082563	3084022	0	+	2	ID=cds.HMPREF1120_04114T0.2.5629324f;Parent=HMPREF1120_04114T0.2.5629324f
Supercontig_1.3	0	three_prime_UTR	3084023	3085547	0	+	0	ID=HMPREF1120_04114T0.2.5629324f.utr3p1;Parent=HMPREF1120_04114T0.2.5629324f
Supercontig_1.3	0	mRNA	3080494	3085547	0	+	0	ID=HMPREF1120_04114T0.3.5629324f;Parent=HMPREF1120_04114;Name=HMPREF1120_04114T0
Supercontig_1.3	0	five_prime_UTR	3080494	3081064	0	+	0	ID=HMPREF1120_04114T0.3.5629324f.utr5p1;Parent=HMPREF1120_04114T0.3.5629324f
Supercontig_1.3	0	five_prime_UTR	3081184	3082280	0	+	0	ID=HMPREF1120_04114T0.3.5629324f.utr5p2;Parent=HMPREF1120_04114T0.3.5629324f
Supercontig_1.3	0	exon	3080494	3081064	0	+	0	ID=HMPREF1120_04114T0.3.5629324f.exon1;Parent=HMPREF1120_04114T0.3.5629324f
Supercontig_1.3	0	exon	3081184	3082323	0	+	0	ID=HMPREF1120_04114T0.3.5629324f.exon2;Parent=HMPREF1120_04114T0.3.5629324f
Supercontig_1.3	0	CDS	3082281	3082323	0	+	0	ID=cds.HMPREF1120_04114T0.3.5629324f;Parent=HMPREF1120_04114T0.3.5629324f
Supercontig_1.3	0	exon	3082393	3082509	0	+	0	ID=HMPREF1120_04114T0.3.5629324f.exon3;Parent=HMPREF1120_04114T0.3.5629324f
Supercontig_1.3	0	CDS	3082393	3082509	0	+	2	ID=cds.HMPREF1120_04114T0.3.5629324f;Parent=HMPREF1120_04114T0.3.5629324f
Supercontig_1.3	0	exon	3082563	3085547	0	+	0	ID=HMPREF1120_04114T0.3.5629324f.exon4;Parent=HMPREF1120_04114T0.3.5629324f
Supercontig_1.3	0	CDS	3082563	3084022	0	+	2	ID=cds.HMPREF1120_04114T0.3.5629324f;Parent=HMPREF1120_04114T0.3.5629324f
Supercontig_1.3	0	three_prime_UTR	3084023	3085547	0	+	0	ID=HMPREF1120_04114T0.3.5629324f.utr3p1;Parent=HMPREF1120_04114T0.3.5629324f
Supercontig_1.3	0	mRNA	3080494	3085547	0	+	0	ID=HMPREF1120_04114T0.4.5629324f;Parent=HMPREF1120_04114;Name=HMPREF1120_04114T0
Supercontig_1.3	0	five_prime_UTR	3080494	3082323	0	+	0	ID=HMPREF1120_04114T0.4.5629324f.utr5p1;Parent=HMPREF1120_04114T0.4.5629324f
Supercontig_1.3	0	five_prime_UTR	3082393	3082502	0	+	0	ID=HMPREF1120_04114T0.4.5629324f.utr5p2;Parent=HMPREF1120_04114T0.4.5629324f
Supercontig_1.3	0	five_prime_UTR	3082563	3082816	0	+	0	ID=HMPREF1120_04114T0.4.5629324f.utr5p3;Parent=HMPREF1120_04114T0.4.5629324f
Supercontig_1.3	0	exon	3080494	3082323	0	+	0	ID=HMPREF1120_04114T0.4.5629324f.exon1;Parent=HMPREF1120_04114T0.4.5629324f
Supercontig_1.3	0	exon	3082393	3082502	0	+	0	ID=HMPREF1120_04114T0.4.5629324f.exon2;Parent=HMPREF1120_04114T0.4.5629324f
Supercontig_1.3	0	exon	3082563	3085547	0	+	0	ID=HMPREF1120_04114T0.4.5629324f.exon3;Parent=HMPREF1120_04114T0.4.5629324f
Supercontig_1.3	0	CDS	3082817	3084022	0	+	0	ID=cds.HMPREF1120_04114T0.4.5629324f;Parent=HMPREF1120_04114T0.4.5629324f
Supercontig_1.3	0	three_prime_UTR	3084023	3085547	0	+	0	ID=HMPREF1120_04114T0.4.5629324f.utr3p1;Parent=HMPREF1120_04114T0.4.5629324f
Supercontig_1.3	0	mRNA	3080494	3086270	0	+	0	ID=HMPREF1120_04114T0;Parent=HMPREF1120_04114;Name=HMPREF1120_04114T0
Supercontig_1.3	0	five_prime_UTR	3080494	3082280	0	+	0	ID=HMPREF1120_04114T0.utr5p1;Parent=HMPREF1120_04114T0
Supercontig_1.3	0	exon	3080494	3082323	0	+	0	ID=HMPREF1120_04114T0.exon1;Parent=HMPREF1120_04114T0
Supercontig_1.3	0	CDS	3082281	3082323	0	+	0	ID=cds.HMPREF1120_04114T0;Parent=HMPREF1120_04114T0
Supercontig_1.3	0	exon	3082393	3082509	0	+	0	ID=HMPREF1120_04114T0.exon2;Parent=HMPREF1120_04114T0
Supercontig_1.3	0	CDS	3082393	3082509	0	+	2	ID=cds.HMPREF1120_04114T0;Parent=HMPREF1120_04114T0
Supercontig_1.3	0	exon	3082563	3086270	0	+	0	ID=HMPREF1120_04114T0.exon3;Parent=HMPREF1120_04114T0
Supercontig_1.3	0	CDS	3082563	3084022	0	+	2	ID=cds.HMPREF1120_04114T0;Parent=HMPREF1120_04114T0
Supercontig_1.3	0	three_prime_UTR	3084023	3086270	0	+	0	ID=HMPREF1120_04114T0.utr3p1;Parent=HMPREF1120_04114T0
#PROT HMPREF1120_04114T0.1.5629324f HMPREF1120_04114	MAVWEKVLKVVGGRALAEKSEQKRLEREYEDAAAALKLITVVANEPRIEYPVSRPSSIYSNPIPERRKPTERTLHPPKKPVYERCASSPVIPVFAKQPTLAGPPDITARDLNSEDLKRNYSCDNVWNVKDQPLPPLPQMTGFGRYRRAVNASVEWQLEHLHHNLHDMGAVIVNHLGDCPPAGLDPETWQGYRARHSRASSTASSRSSSSGPAVTTPAVEYLDTATGTRVSRGFFPSATSSAASSLKDGSGYYRRDSNMSKPNSTSPASDGDTKYKRRPVSRGSPYRHTSTTSMSPLTAISETQEAHHYVPRKIEKPCEFDEDGDAENAVASDDDDEFDCDWTDMLEVGGGANTSNLTRGLERISSARAMGNARLALTRQRTNSSERPRSRAAKRAVPDR…
#PROT HMPREF1120_04114T0.2.5629324f HMPREF1120_04114	MAVWEKVLKVVGGRALAEKSEQKRLEREYEDAAAALKLITVVANEPRIEYPVSRPSSIYSNPIPERRKPTERTLHPPKKPVYERCASSPVIPVFAKQPTLAGPPDITARDLNSEDLKRNYSCDNVWNVKDQPLPPLPQMTGFGRYRRAVNASVEWQLEHLHHNLHDMGAVIVNHLGDCPPAGLDPETWQGYRARHSRASSTASSRSSSSGPAVTTPAVEYLDTATGTRVSRGFFPSATSSAASSLKDGSGYYRRDSNMSKPNSTSPASDGDTKYKRRPVSRGSPYRHTSTTSMSPLTAISETQEAHHYVPRKIEKPCEFDEDGDAENAVASDDDDEFDCDWTDMLEVGGGANTSNLTRGLERISSARAMGNARLALTRQRTNSSERPRSRAAKRAVPDR…
#PROT HMPREF1120_04114T0.3.5629324f HMPREF1120_04114	MAVWEKVLKVVGGRALAEKSEQKRLEREYEDAAAALKLITVVANEPRIEYPVSRPSSIYSNPIPERRKPTERTLHPPKKPVYERCASSPVIPVFAKQPTLAGPPDITARDLNSEDLKRNYSCDNVWNVKDQPLPPLPQMTGFGRYRRAVNASVEWQLEHLHHNLHDMGAVIVNHLGDCPPAGLDPETWQGYRARHSRASSTASSRSSSSGPAVTTPAVEYLDTATGTRVSRGFFPSATSSAASSLKDGSGYYRRDSNMSKPNSTSPASDGDTKYKRRPVSRGSPYRHTSTTSMSPLTAISETQEAHHYVPRKIEKPCEFDEDGDAENAVASDDDDEFDCDWTDMLEVGGGANTSNLTRGLERISSARAMGNARLALTRQRTNSSERPRSRAAKRAVPDR…
#PROT HMPREF1120_04114T0.4.5629324f HMPREF1120_04114	MTGFGRYRRAVNASVEWQLEHLHHNLHDMGAVIVNHLGDCPPAGLDPETWQGYRARHSRASSTASSRSSSSGPAVTTPAVEYLDTATGTRVSRGFFPSATSSAASSLKDGSGYYRRDSNMSKPNSTSPASDGDTKYKRRPVSRGSPYRHTSTTSMSPLTAISETQEAHHYVPRKIEKPCEFDEDGDAENAVASDDDDEFDCDWTDMLEVGGGANTSNLTRGLERISSARAMGNARLALTRQRTNSSERPRSRAAKRAVPDRSKTIKAVTRPAQRRILSRKQSDTAHAVQAAILQQTKGEETSKHEAENGNGNGRGRSTARVPAQPGKPSIAEPLSKAGNQSVAEKKTILAVKDGQTTCDTLSPASTLQLPARANRERSSTVLRIQRQEPQVAHEATENK…
#PROT HMPREF1120_04114T0 HMPREF1120_04114	MAVWEKVLKVVGGRALAEKSEQKRLEREYEDAAAALKLITVVANEPRIEYPVSRPSSIYSNPIPERRKPTERTLHPPKKPVYERCASSPVIPVFAKQPTLAGPPDITARDLNSEDLKRNYSCDNVWNVKDQPLPPLPQMTGFGRYRRAVNASVEWQLEHLHHNLHDMGAVIVNHLGDCPPAGLDPETWQGYRARHSRASSTASSRSSSSGPAVTTPAVEYLDTATGTRVSRGFFPSATSSAASSLKDGSGYYRRDSNMSKPNSTSPASDGDTKYKRRPVSRGSPYRHTSTTSMSPLTAISETQEAHHYVPRKIEKPCEFDEDGDAENAVASDDDDEFDCDWTDMLEVGGGANTSNLTRGLERISSARAMGNARLALTRQRTNSSERPRSRAAKRAVPDR…
# PASA_UPDATE: HMPREF1120_04035T0.1.5629324f, alt-splice addition, valid-1, status:[pasa:asmbl_14484,status:25], valid-1
# PASA_UPDATE: HMPREF1120_04035T0, single gene model update, valid-1, status:[pasa:asmbl_14482,status:14], valid-1
Supercontig_1.3	0	gene	2869267	2871373	0	+	0	ID=HMPREF1120_04035;Name=HMPREF1120_04035T0
Supercontig_1.3	0	mRNA	2869267	2871373	0	+	0	ID=HMPREF1120_04035T0.1.5629324f;Parent=HMPREF1120_04035;Name=HMPREF1120_04035T0
Supercontig_1.3	0	five_prime_UTR	2869267	2869285	0	+	0	ID=HMPREF1120_04035T0.1.5629324f.utr5p1;Parent=HMPREF1120_04035T0.1.5629324f
Supercontig_1.3	0	exon	2869267	2869709	0	+	0	ID=HMPREF1120_04035T0.1.5629324f.exon1;Parent=HMPREF1120_04035T0.1.5629324f
Supercontig_1.3	0	CDS	2869286	2869709	0	+	0	ID=cds.HMPREF1120_04035T0.1.5629324f;Parent=HMPREF1120_04035T0.1.5629324f
Supercontig_1.3	0	exon	2869844	2870148	0	+	0	ID=HMPREF1120_04035T0.1.5629324f.exon2;Parent=HMPREF1120_04035T0.1.5629324f
Supercontig_1.3	0	CDS	2869844	2870148	0	+	2	ID=cds.HMPREF1120_04035T0.1.5629324f;Parent=HMPREF1120_04035T0.1.5629324f
Supercontig_1.3	0	exon	2870207	2870270	0	+	0	ID=HMPREF1120_04035T0.1.5629324f.exon3;Parent=HMPREF1120_04035T0.1.5629324f
Supercontig_1.3	0	CDS	2870207	2870270	0	+	0	ID=cds.HMPREF1120_04035T0.1.5629324f;Parent=HMPREF1120_04035T0.1.5629324f
Supercontig_1.3	0	exon	2871368	2871373	0	+	0	ID=HMPREF1120_04035T0.1.5629324f.exon4;Parent=HMPREF1120_04035T0.1.5629324f
Supercontig_1.3	0	CDS	2871368	2871373	0	+	2	ID=cds.HMPREF1120_04035T0.1.5629324f;Parent=HMPREF1120_04035T0.1.5629324f;3_prime_partial=true
Supercontig_1.3	0	mRNA	2869267	2871008	0	+	0	ID=HMPREF1120_04035T0;Parent=HMPREF1120_04035;Name=HMPREF1120_04035T0
Supercontig_1.3	0	five_prime_UTR	2869267	2869285	0	+	0	ID=HMPREF1120_04035T0.utr5p1;Parent=HMPREF1120_04035T0
Supercontig_1.3	0	exon	2869267	2869709	0	+	0	ID=HMPREF1120_04035T0.exon1;Parent=HMPREF1120_04035T0
Supercontig_1.3	0	CDS	2869286	2869709	0	+	0	ID=cds.HMPREF1120_04035T0;Parent=HMPREF1120_04035T0
Supercontig_1.3	0	exon	2869844	2870148	0	+	0	ID=HMPREF1120_04035T0.exon2;Parent=HMPREF1120_04035T0
Supercontig_1.3	0	CDS	2869844	2870148	0	+	2	ID=cds.HMPREF1120_04035T0;Parent=HMPREF1120_04035T0
Supercontig_1.3	0	exon	2870207	2871008	0	+	0	ID=HMPREF1120_04035T0.exon3;Parent=HMPREF1120_04035T0
Supercontig_1.3	0	CDS	2870207	2870341	0	+	0	ID=cds.HMPREF1120_04035T0;Parent=HMPREF1120_04035T0
Supercontig_1.3	0	three_prime_UTR	2870342	2871008	0	+	0	ID=HMPREF1120_04035T0.utr3p1;Parent=HMPREF1120_04035T0
#PROT HMPREF1120_04035T0.1.5629324f HMPREF1120_04035	MLWLRSSLGPDIISRPHKMFVITPTNGLWHHSCPHSVRNYWEMSREFSSLPATVPTCRHCLRRCASFHQVNCSHHRPRKATLGTRPSCLLPAYNLQHWLHSFFSSITRPVYLCTQSIKPDTLAKTFDLSHTHNFITMATLHYLPPVKPSAIALGIVFNQISGAGVLAPLFGDVYHRAKAADSKEEFFKSKETATAAASWGSSILGSAIQTYGVAALINATGTLSYKGAAYLGGLIFAASYSPSLISALVLENRPVDTVAVGVLSLS
#PROT HMPREF1120_04035T0 HMPREF1120_04035	MLWLRSSLGPDIISRPHKMFVITPTNGLWHHSCPHSVRNYWEMSREFSSLPATVPTCRHCLRRCASFHQVNCSHHRPRKATLGTRPSCLLPAYNLQHWLHSFFSSITRPVYLCTQSIKPDTLAKTFDLSHTHNFITMATLHYLPPVKPSAIALGIVFNQISGAGVLAPLFGDVYHRAKAADSKEEFFKSKETATAAASWGSSILGSAIQTYGVAALINATGTLSYKGAAYLGGLIFAASYSPSLISALVLENRPVDTVAVGVLSRLLETVGLSLFLTYWGTRTNPFD*
# PASA_UPDATE: HMPREF1120_03462T0.1.5629324f, alt-splice addition, valid-1, status:[pasa:asmbl_16097,status:25], valid-1
# PASA_UPDATE: HMPREF1120_03462T0, single gene model update, valid-1, status:[pasa:asmbl_16096,status:14], valid-1
Supercontig_1.3	0	gene	1266176	1271123	0	-	0	ID=HMPREF1120_03462;Name=HMPREF1120_03462T0
Supercontig_1.3	0	mRNA	1266176	1271123	0	-	0	ID=HMPREF1120_03462T0.1.5629324f;Parent=HMPREF1120_03462;Name=HMPREF1120_03462T0
Supercontig_1.3	0	five_prime_UTR	1270864	1271123	0	-	0	ID=HMPREF1120_03462T0.1.5629324f.utr5p1;Parent=HMPREF1120_03462T0.1.5629324f
Supercontig_1.3	0	exon	1269887	1271123	0	-	0	ID=HMPREF1120_03462T0.1.5629324f.exon1;Parent=HMPREF1120_03462T0.1.5629324f
Supercontig_1.3	0	CDS	1269887	1270863	0	-	0	ID=cds.HMPREF1120_03462T0.1.5629324f;Parent=HMPREF1120_03462T0.1.5629324f
Supercontig_1.3	0	exon	1266768	1269673	0	-	0	ID=HMPREF1120_03462T0.1.5629324f.exon2;Parent=HMPREF1120_03462T0.1.5629324f
Supercontig_1.3	0	CDS	1268974	1269673	0	-	1	ID=cds.HMPREF1120_03462T0.1.5629324f;Parent=HMPREF1120_03462T0.1.5629324f
Supercontig_1.3	0	exon	1266176	1266454	0	-	0	ID=HMPREF1120_03462T0.1.5629324f.exon3;Parent=HMPREF1120_03462T0.1.5629324f
Supercontig_1.3	0	three_prime_UTR	1266768	1268973	0	-	0	ID=HMPREF1120_03462T0.1.5629324f.utr3p1;Parent=HMPREF1120_03462T0.1.5629324f
Supercontig_1.3	0	three_prime_UTR	1266176	1266454	0	-	0	ID=HMPREF1120_03462T0.1.5629324f.utr3p2;Parent=HMPREF1120_03462T0.1.5629324f
Supercontig_1.3	0	mRNA	1266176	1271123	0	-	0	ID=HMPREF1120_03462T0;Parent=HMPREF1120_03462;Name=HMPREF1120_03462T0
Supercontig_1.3	0	five_prime_UTR	1270864	1271123	0	-	0	ID=HMPREF1120_03462T0.utr5p1;Parent=HMPREF1120_03462T0
Supercontig_1.3	0	exon	1266768	1271123	0	-	0	ID=HMPREF1120_03462T0.exon1;Parent=HMPREF1120_03462T0
Supercontig_1.3	0	CDS	1268974	1270863	0	-	0	ID=cds.HMPREF1120_03462T0;Parent=HMPREF1120_03462T0
Supercontig_1.3	0	exon	1266176	1266454	0	-	0	ID=HMPREF1120_03462T0.exon2;Parent=HMPREF1120_03462T0
Supercontig_1.3	0	three_prime_UTR	1266768	1268973	0	-	0	ID=HMPREF1120_03462T0.utr3p1;Parent=HMPREF1120_03462T0
Supercontig_1.3	0	three_prime_UTR	1266176	1266454	0	-	0	ID=HMPREF1120_03462T0.utr3p2;Parent=HMPREF1120_03462T0
#PROT HMPREF1120_03462T0.1.5629324f HMPREF1120_03462	MPPHSRGASPESGSGSGHQRPHSKSLSASFPPTLRPYLENLPSPTLLIPSDQRTPTGPYMDKSQTDRGPSPSTPVTPKTPRRRAATTTVFEGEDRGRRTSGDFEDGEEEDDEDEEDEEIDVTGVTLDDDDFESHYSRHESEEESGSDQFGSQDEDIEEHSQFESSSQNGHAAAAASTATTADEQESEYISAQQKQRPGSLARVHSLPARPPLPARHHHQAQGQGLHTSQSTTSLGPPPSHPPPPPPLYPPFYNRPPTPLPPSPSLTSLLRPPSLLNRSTASTRPTTPDSSDVETPNDTEAAVAQSARRAHPLPPTSPKVPTYEYYGLECMVDDAANVAVLDEKTGRIRKGGSKRLMKELEERERYFEHHPEQHRGGTETKRNRRLSRGQASNLNQLRNN…
#PROT HMPREF1120_03462T0 HMPREF1120_03462	MPPHSRGASPESGSGSGHQRPHSKSLSASFPPTLRPYLENLPSPTLLIPSDQRTPTGPYMDKSQTDRGPSPSTPVTPKTPRRRAATTTVFEGEDRGRRTSGDFEDGEEEDDEDEEDEEIDVTGVTLDDDDFESHYSRHESEEESGSDQFGSQDEDIEEHSQFESSSQNGHAAAAASTATTADEQESEYISAQQKQRPGSLARVHSLPARPPLPARHHHQAQGQGLHTSQSTTSLGPPPSHPPPPPPLYPPFYNRPPTPLPPSPSLTSLLRPPSLLNRSTASTRPTTPDSSDVETPNDTEAAVAQSARRAHPLPPTSPKVPTYEYYGFVLYLASSLAFLFYILWSYLPSPFLHALGITYYPNRWWSLAIPAWIVMLLVYIYVALLSYNVEYLTLPLNSLE…
# ORIGINAL: HMPREF1120_03716T0 original gene structure, not modified by PASA
Supercontig_1.3	exoDer1	gene	2022433	2023071	0	+	0	ID=HMPREF1120_03716;Name=HMPREF1120_03716T0
Supercontig_1.3	exoDer1	mRNA	2022433	2023071	0	+	0	ID=HMPREF1120_03716T0;Parent=HMPREF1120_03716;Name=HMPREF1120_03716T0
Supercontig_1.3	exoDer1	exon	2022433	2023071	0	+	0	ID=HMPREF1120_03716T0.exon1;Parent=HMPREF1120_03716T0
Supercontig_1.3	exoDer1	CDS	2022433	2023069	0	+	0	ID=cds.HMPREF1120_03716T0;Parent=HMPREF1120_03716T0
Supercontig_1.3	exoDer1	three_prime_UTR	2023070	2023071	0	+	0	ID=HMPREF1120_03716T0.utr3p1;Parent=HMPREF1120_03716T0
#PROT HMPREF1120_03716T0 HMPREF1120_03716	MTESNTKFTIHRIPAGEVSPTRIQPILDLSNLIFDTARSPPTHHSSIEVWRQRLSPPPPQSGLPAPILVYATATEGFKSESSSSTTNNDPTGHDDHVGSPIGQDQVGSPPIGFIFAIPRTDSDPSIPSPTLHIWLAGVSEQARGTGVFAALMAEVEQHARRDENESRVKVMSVCTYPKRFGKMFAILQRQGWEIRQWLEDGEKVLFVKGLGV
# PASA_UPDATE: HMPREF1120_04330T0.1.5629324f, alt-splice addition, valid-1, status:[pasa:asmbl_15096,status:25], valid-1
# PASA_UPDATE: HMPREF1120_04330T0, single gene model update, valid-1, status:[pasa:asmbl_15095,status:14], valid-1
Supercontig_1.3	0	gene	3675103	3678734	0	+	0	ID=HMPREF1120_04330;Name=HMPREF1120_04330T0
Supercontig_1.3	0	mRNA	3675103	3678734	0	+	0	ID=HMPREF1120_04330T0.1.5629324f;Parent=HMPREF1120_04330;Name=HMPREF1120_04330T0
Supercontig_1.3	0	five_prime_UTR	3675103	3675350	0	+	0	ID=HMPREF1120_04330T0.1.5629324f.utr5p1;Parent=HMPREF1120_04330T0.1.5629324f
Supercontig_1.3	0	exon	3675103	3675400	0	+	0	ID=HMPREF1120_04330T0.1.5629324f.exon1;Parent=HMPREF1120_04330T0.1.5629324f
Supercontig_1.3	0	CDS	3675351	3675400	0	+	0	ID=cds.HMPREF1120_04330T0.1.5629324f;Parent=HMPREF1120_04330T0.1.5629324f
Supercontig_1.3	0	exon	3675456	3676847	0	+	0	ID=HMPREF1120_04330T0.1.5629324f.exon2;Parent=HMPREF1120_04330T0.1.5629324f
Supercontig_1.3	0	CDS	3675456	3675960	0	+	1	ID=cds.HMPREF1120_04330T0.1.5629324f;Parent=HMPREF1120_04330T0.1.5629324f
Supercontig_1.3	0	exon	3676934	3678734	0	+	0	ID=HMPREF1120_04330T0.1.5629324f.exon3;Parent=HMPREF1120_04330T0.1.5629324f
Supercontig_1.3	0	three_prime_UTR	3675961	3676847	0	+	0	ID=HMPREF1120_04330T0.1.5629324f.utr3p1;Parent=HMPREF1120_04330T0.1.5629324f
Supercontig_1.3	0	three_prime_UTR	3676934	3678734	0	+	0	ID=HMPREF1120_04330T0.1.5629324f.utr3p2;Parent=HMPREF1120_04330T0.1.5629324f
Supercontig_1.3	0	mRNA	3675103	3678734	0	+	0	ID=HMPREF1120_04330T0;Parent=HMPREF1120_04330;Name=HMPREF1120_04330T0
Supercontig_1.3	0	five_prime_UTR	3675103	3675350	0	+	0	ID=HMPREF1120_04330T0.utr5p1;Parent=HMPREF1120_04330T0
Supercontig_1.3	0	exon	3675103	3675400	0	+	0	ID=HMPREF1120_04330T0.exon1;Parent=HMPREF1120_04330T0
Supercontig_1.3	0	CDS	3675351	3675400	0	+	0	ID=cds.HMPREF1120_04330T0;Parent=HMPREF1120_04330T0
Supercontig_1.3	0	exon	3675456	3678734	0	+	0	ID=HMPREF1120_04330T0.exon2;Parent=HMPREF1120_04330T0
Supercontig_1.3	0	CDS	3675456	3675960	0	+	1	ID=cds.HMPREF1120_04330T0;Parent=HMPREF1120_04330T0
Supercontig_1.3	0	three_prime_UTR	3675961	3678734	0	+	0	ID=HMPREF1120_04330T0.utr3p1;Parent=HMPREF1120_04330T0
#PROT HMPREF1120_04330T0.1.5629324f HMPREF1120_04330	MPDTSILYSAAPYHIISYGVLLGAETFQSFIGGIIAFRVLPRPQFATLQQAIFPIYFSLQTALPAILALTFPAERTAIGMTASSVSGVLEPQNRLHVLTPLVTIFLTGLANAAYVGPETTKCMRERKHQETRDGKKSYDSPPHSKEMQKLNEKFGRLHGISTLLNLVGWAATVWYGFYLADRIS*
#PROT HMPREF1120_04330T0 HMPREF1120_04330	MPDTSILYSAAPYHIISYGVLLGAETFQSFIGGIIAFRVLPRPQFATLQQAIFPIYFSLQTALPAILALTFPAERTAIGMTASSVSGVLEPQNRLHVLTPLVTIFLTGLANAAYVGPETTKCMRERKHQETRDGKKSYDSPPHSKEMQKLNEKFGRLHGISTLLNLVGWAATVWYGFYLADRIS*
# PASA_UPDATE: HMPREF1120_03774T0, single gene model update, valid-1, status:[pasa:asmbl_16737,status:16], valid-1
Supercontig_1.3	0	gene	2175689	2178381	0	-	0	ID=HMPREF1120_03774;Name=HMPREF1120_03774T0
Supercontig_1.3	0	mRNA	2175689	2178381	0	-	0	ID=HMPREF1120_03774T0;Parent=HMPREF1120_03774;Name=HMPREF1120_03774T0
Supercontig_1.3	0	five_prime_UTR	2178249	2178381	0	-	0	ID=HMPREF1120_03774T0.utr5p1;Parent=HMPREF1120_03774T0
Supercontig_1.3	0	five_prime_UTR	2178058	2178193	0	-	0	ID=HMPREF1120_03774T0.utr5p2;Parent=HMPREF1120_03774T0
Supercontig_1.3	0	five_prime_UTR	2177832	2177994	0	-	0	ID=HMPREF1120_03774T0.utr5p3;Parent=HMPREF1120_03774T0
Supercontig_1.3	0	exon	2178249	2178381	0	-	0	ID=HMPREF1120_03774T0.exon1;Parent=HMPREF1120_03774T0
Supercontig_1.3	0	exon	2178058	2178193	0	-	0	ID=HMPREF1120_03774T0.exon2;Parent=HMPREF1120_03774T0
Supercontig_1.3	0	exon	2175689	2177994	0	-	0	ID=HMPREF1120_03774T0.exon3;Parent=HMPREF1120_03774T0
Supercontig_1.3	0	CDS	2176299	2177831	0	-	0	ID=cds.HMPREF1120_03774T0;Parent=HMPREF1120_03774T0
Supercontig_1.3	0	three_prime_UTR	2175689	2176298	0	-	0	ID=HMPREF1120_03774T0.utr3p1;Parent=HMPREF1120_03774T0
#PROT HMPREF1120_03774T0 HMPREF1120_03774	MARLTDLPPEILTLLPLSRQSLANMTAVNKEMREVFRPLLYRTVEIYGTVPKNAIDYPALEAWMVPPDINRLYLTLLQEPELWRQVRQLTIAYLKTSVLEQDDRNWMIAELSTLRHLLSCFKTLQHIKFLGDSLQVLPEQPWPILRSALVACFGEGLTTSSLTWLLRLPMMRRLELNAMYGIIPGPKFYQSFQINHGPPRQHDDLIPTGAGTTIILAGVNVTPSDLEQMFDACSSPLKTFVWCTPGRETIARGVGLCARHFVGGELPAPNATFDDAFAKVSTSLENLVLTRDRRDCCYWWKRLFSGSLRGFENLKELRIDATMLIGHASGPHLLLYWRTFHSHVSDDYRHPADLASLLPASLERLGISLCSNELELNRHYCGFISDRLIQAKRDSDLSL…
# PASA_UPDATE: HMPREF1120_04320T0, single gene model update, valid-1, status:[pasa:asmbl_15078,status:14],[pasa:asmbl_15079,status:13], valid-1
Supercontig_1.3	0	gene	3653606	3657677	0	+	0	ID=HMPREF1120_04320;Name=HMPREF1120_04320T0
Supercontig_1.3	0	mRNA	3653606	3657677	0	+	0	ID=HMPREF1120_04320T0;Parent=HMPREF1120_04320;Name=HMPREF1120_04320T0
Supercontig_1.3	0	five_prime_UTR	3653606	3653766	0	+	0	ID=HMPREF1120_04320T0.utr5p1;Parent=HMPREF1120_04320T0
Supercontig_1.3	0	exon	3653606	3657677	0	+	0	ID=HMPREF1120_04320T0.exon1;Parent=HMPREF1120_04320T0
Supercontig_1.3	0	CDS	3653767	3657516	0	+	0	ID=cds.HMPREF1120_04320T0;Parent=HMPREF1120_04320T0
Supercontig_1.3	0	three_prime_UTR	3657517	3657677	0	+	0	ID=HMPREF1120_04320T0.utr3p1;Parent=HMPREF1120_04320T0
#PROT HMPREF1120_04320T0 HMPREF1120_04320	MLNLYTETAFSLRPATTSSVVDFSVPRAEASSARSRISSARTTNGKNSIKDEDTFTANVLASQSSIYCRQCKSYPRTFYWRVLHNGRVLEVRCADYARSENDVKEAYFTLRFDFHNQILPRGVCFADLDQGDELHVFVCTDKNELLNLQLPTAAFRDPTLLRDESTDRWCRPVDTSTLGIETVHQLWASSPLEVFLTFTSGKLQKISRRSVNGAWKQDNYDDRSWGASLRGIVSRRGLHTIEYGSHQVDARTAQAMATSPDGKFLFTICLNHTLRAWDLYNGNVVATKDLLGIERDPNDRTRLNPAEAAHIQVFKLPNERHPFIMTYTPHEGGQFKVWEVKGGSTDSIVLEDKYPGFRMCAPDPDPSGNTVWSMVGFKLHPPSDLKPAGLWVLWRNHNF…
# PASA_UPDATE: HMPREF1120_03137T0.1.5629324f, alt-splice addition, valid-1, status:[pasa:asmbl_12702,status:25], valid-1
# PASA_UPDATE: HMPREF1120_03137T0, single gene model update, valid-1, status:[pasa:asmbl_12701,status:14], valid-1
Supercontig_1.3	0	gene	384278	390119	0	+	0	ID=HMPREF1120_03137;Name=HMPREF1120_03137T0
Supercontig_1.3	0	mRNA	384278	390119	0	+	0	ID=HMPREF1120_03137T0.1.5629324f;Parent=HMPREF1120_03137;Name=HMPREF1120_03137T0
Supercontig_1.3	0	five_prime_UTR	384278	386627	0	+	0	ID=HMPREF1120_03137T0.1.5629324f.utr5p1;Parent=HMPREF1120_03137T0.1.5629324f
Supercontig_1.3	0	exon	384278	389010	0	+	0	ID=HMPREF1120_03137T0.1.5629324f.exon1;Parent=HMPREF1120_03137T0.1.5629324f
Supercontig_1.3	0	CDS	386628	389010	0	+	0	ID=cds.HMPREF1120_03137T0.1.5629324f;Parent=HMPREF1120_03137T0.1.5629324f
Supercontig_1.3	0	exon	389083	389202	0	+	0	ID=HMPREF1120_03137T0.1.5629324f.exon2;Parent=HMPREF1120_03137T0.1.5629324f
Supercontig_1.3	0	CDS	389083	389147	0	+	2	ID=cds.HMPREF1120_03137T0.1.5629324f;Parent=HMPREF1120_03137T0.1.5629324f
Supercontig_1.3	0	exon	389269	390119	0	+	0	ID=HMPREF1120_03137T0.1.5629324f.exon3;Parent=HMPREF1120_03137T0.1.5629324f
Supercontig_1.3	0	three_prime_UTR	389148	389202	0	+	0	ID=HMPREF1120_03137T0.1.5629324f.utr3p1;Parent=HMPREF1120_03137T0.1.5629324f
Supercontig_1.3	0	three_prime_UTR	389269	390119	0	+	0	ID=HMPREF1120_03137T0.1.5629324f.utr3p2;Parent=HMPREF1120_03137T0.1.5629324f
Supercontig_1.3	0	mRNA	384278	390119	0	+	0	ID=HMPREF1120_03137T0;Parent=HMPREF1120_03137;Name=HMPREF1120_03137T0
Supercontig_1.3	0	five_prime_UTR	384278	386627	0	+	0	ID=HMPREF1120_03137T0.utr5p1;Parent=HMPREF1120_03137T0
Supercontig_1.3	0	exon	384278	389010	0	+	0	ID=HMPREF1120_03137T0.exon1;Parent=HMPREF1120_03137T0
Supercontig_1.3	0	CDS	386628	389010	0	+	0	ID=cds.HMPREF1120_03137T0;Parent=HMPREF1120_03137T0
Supercontig_1.3	0	exon	389083	390119	0	+	0	ID=HMPREF1120_03137T0.exon2;Parent=HMPREF1120_03137T0
Supercontig_1.3	0	CDS	389083	389147	0	+	2	ID=cds.HMPREF1120_03137T0;Parent=HMPREF1120_03137T0
Supercontig_1.3	0	three_prime_UTR	389148	390119	0	+	0	ID=HMPREF1120_03137T0.utr3p1;Parent=HMPREF1120_03137T0
#PROT HMPREF1120_03137T0.1.5629324f HMPREF1120_03137	MPGEVMDRPNPPPPPSNIPDYVSDLLVKLDKPTLADNTNDLMAKYRRAANYIAAAMIFLQDNVLLERDLTFDDIKPRLLGHWGTCPGLTLVYSHLNLLIKRHDLDMLFVVGPGHGAPAILANLWLEGSLAKFYPQYSQDAKGLHRLISGFSTTGGFPSHINAETPGAIHEGGELGYALAVSFGAVMDNPNLIVACVVGDGEAETGPTATAWHGYKYIDPAESGAVLPIVHVNGFKISERTIYGCLDDKELAALFTGYGYQPRVVEDLGDIDADLSSSMEWAVSEIRRIQKAARSGKPIMKPRWPVLILRTPKGWSGPKKVHGQFVEGSYKSHQVPLPAAKTDKEELKQLQEWLESYKPKELFKENGDVIDEIKSVFPEKPERLLGQKKEAYDAYQPLNA…
#PROT HMPREF1120_03137T0 HMPREF1120_03137	MPGEVMDRPNPPPPPSNIPDYVSDLLVKLDKPTLADNTNDLMAKYRRAANYIAAAMIFLQDNVLLERDLTFDDIKPRLLGHWGTCPGLTLVYSHLNLLIKRHDLDMLFVVGPGHGAPAILANLWLEGSLAKFYPQYSQDAKGLHRLISGFSTTGGFPSHINAETPGAIHEGGELGYALAVSFGAVMDNPNLIVACVVGDGEAETGPTATAWHGYKYIDPAESGAVLPIVHVNGFKISERTIYGCLDDKELAALFTGYGYQPRVVEDLGDIDADLSSSMEWAVSEIRRIQKAARSGKPIMKPRWPVLILRTPKGWSGPKKVHGQFVEGSYKSHQVPLPAAKTDKEELKQLQEWLESYKPKELFKENGDVIDEIKSVFPEKPERLLGQKKEAYDAYQPLNA…
# ORIGINAL: HMPREF1120_03682T0 original gene structure, not modified by PASA
Supercontig_1.3	exoDer1	gene	1936909	1941281	0	-	0	ID=HMPREF1120_03682;Name=HMPREF1120_03682T0
Supercontig_1.3	exoDer1	mRNA	1936909	1941281	0	-	0	ID=HMPREF1120_03682T0;Parent=HMPREF1120_03682;Name=HMPREF1120_03682T0
Supercontig_1.3	exoDer1	five_prime_UTR	1941181	1941281	0	-	0	ID=HMPREF1120_03682T0.utr5p1;Parent=HMPREF1120_03682T0
Supercontig_1.3	exoDer1	exon	1936909	1941281	0	-	0	ID=HMPREF1120_03682T0.exon1;Parent=HMPREF1120_03682T0
Supercontig_1.3	exoDer1	CDS	1937149	1941180	0	-	0	ID=cds.HMPREF1120_03682T0;Parent=HMPREF1120_03682T0
Supercontig_1.3	exoDer1	three_prime_UTR	1936909	1937148	0	-	0	ID=HMPREF1120_03682T0.utr3p1;Parent=HMPREF1120_03682T0
#PROT HMPREF1120_03682T0 HMPREF1120_03682	MRTMFSPEASRPQSLRPKRTRQAAGQDDSVKLPQAKRKRSALRKDTFEPLTEASINEVAGRETNNEKGNENTTQASTVRDLALRGGKKHEKRATGSSNAALILSNNEFYTVAQLPALPDQIRNRPNLPYSCVLSPEYGYALALTHTDAIIWPYHSSASTPSSRDVVTFKLPFPPASVDDPLPLATFTARAASGEPGIVAVSAKLGKVVYWETISSATSLLPGQASSVQGSIPGMQSNEAVEEIVNAEPSGFILTLRHGRAAHLTIRDQMGRPGIGVQFLRKPTNGAAGLFGSIRHVFGGDRRKGTPIVKAGGSRKGQRDIIIATRDAELELWSTTLSSGNTLEASFGFKDEVVEALRAFSSEDGQLQFEILDVELSAGPSTTVARRESHGAPMMVLASL…
# PASA_UPDATE: HMPREF1120_03187T0, single gene model update, valid-1, status:[pasa:asmbl_12803,status:14], valid-1
Supercontig_1.3	0	gene	514185	517775	0	+	0	ID=HMPREF1120_03187;Name=HMPREF1120_03187T0
Supercontig_1.3	0	mRNA	514185	517775	0	+	0	ID=HMPREF1120_03187T0;Parent=HMPREF1120_03187;Name=HMPREF1120_03187T0
Supercontig_1.3	0	five_prime_UTR	514185	514856	0	+	0	ID=HMPREF1120_03187T0.utr5p1;Parent=HMPREF1120_03187T0
Supercontig_1.3	0	exon	514185	515365	0	+	0	ID=HMPREF1120_03187T0.exon1;Parent=HMPREF1120_03187T0
Supercontig_1.3	0	CDS	514857	515365	0	+	0	ID=cds.HMPREF1120_03187T0;Parent=HMPREF1120_03187T0
Supercontig_1.3	0	exon	515417	517775	0	+	0	ID=HMPREF1120_03187T0.exon2;Parent=HMPREF1120_03187T0
Supercontig_1.3	0	CDS	515417	517331	0	+	1	ID=cds.HMPREF1120_03187T0;Parent=HMPREF1120_03187T0
Supercontig_1.3	0	three_prime_UTR	517332	517775	0	+	0	ID=HMPREF1120_03187T0.utr3p1;Parent=HMPREF1120_03187T0
#PROT HMPREF1120_03187T0 HMPREF1120_03187	MASQGFSRKRPAPGADPVPFASPIPATLPGFNDGLGPNLSNDEFFQWGQTGQTGVPYNDPGYAINGTIFPQPVSQPVPQVQPPQQQPQPQPQMQPSNQLTRRPINQLAARGRLSEDSTTWGETLNGIPHTTEADWPDDDIAELEARAQIAKREAQAKRKQIPPFVQKLNSFLEDGKNTDLIRWSDDGNSFIVLDEDEFAKTLIPELFKHNNYASFVRQLNMYGFHKKVGLSDNSMRASERKNKSPSEYSNPYFRRGHPDLLWLIQKPKNVSGPASKRKGKTENDQTEEDAEEYTDDVGHNGENRVRARPGQLALRAPESALTQEQFKNVQRELATIRHQQAQISRMMQALKREHEQLYGQAATFQEQHNRHENSINAILTFLATVYNRGLQGHDGIQGI…
# PASA_UPDATE: HMPREF1120_04211T0.1.56293250, alt-splice addition, valid-1, status:[pasa:asmbl_17650,status:25], valid-1
# PASA_UPDATE: HMPREF1120_04211T0, single gene model update, valid-1, status:[pasa:asmbl_17649,status:14], valid-1
Supercontig_1.3	0	gene	3361669	3366217	0	-	0	ID=HMPREF1120_04211;Name=HMPREF1120_04211T0
Supercontig_1.3	0	mRNA	3361669	3366217	0	-	0	ID=HMPREF1120_04211T0.1.56293250;Parent=HMPREF1120_04211;Name=HMPREF1120_04211T0
Supercontig_1.3	0	five_prime_UTR	3363499	3366217	0	-	0	ID=HMPREF1120_04211T0.1.56293250.utr5p1;Parent=HMPREF1120_04211T0.1.56293250
Supercontig_1.3	0	five_prime_UTR	3363232	3363330	0	-	0	ID=HMPREF1120_04211T0.1.56293250.utr5p2;Parent=HMPREF1120_04211T0.1.56293250
Supercontig_1.3	0	exon	3363499	3366217	0	-	0	ID=HMPREF1120_04211T0.1.56293250.exon1;Parent=HMPREF1120_04211T0.1.56293250
Supercontig_1.3	0	exon	3363066	3363330	0	-	0	ID=HMPREF1120_04211T0.1.56293250.exon2;Parent=HMPREF1120_04211T0.1.56293250
Supercontig_1.3	0	CDS	3363066	3363231	0	-	0	ID=cds.HMPREF1120_04211T0.1.56293250;Parent=HMPREF1120_04211T0.1.56293250
Supercontig_1.3	0	exon	3361669	3362995	0	-	0	ID=HMPREF1120_04211T0.1.56293250.exon3;Parent=HMPREF1120_04211T0.1.56293250
Supercontig_1.3	0	CDS	3362475	3362995	0	-	2	ID=cds.HMPREF1120_04211T0.1.56293250;Parent=HMPREF1120_04211T0.1.56293250
Supercontig_1.3	0	three_prime_UTR	3361669	3362474	0	-	0	ID=HMPREF1120_04211T0.1.56293250.utr3p1;Parent=HMPREF1120_04211T0.1.56293250
Supercontig_1.3	0	mRNA	3361669	3366217	0	-	0	ID=HMPREF1120_04211T0;Parent=HMPREF1120_04211;Name=HMPREF1120_04211T0
Supercontig_1.3	0	five_prime_UTR	3363232	3366217	0	-	0	ID=HMPREF1120_04211T0.utr5p1;Parent=HMPREF1120_04211T0
Supercontig_1.3	0	exon	3363066	3366217	0	-	0	ID=HMPREF1120_04211T0.exon1;Parent=HMPREF1120_04211T0
Supercontig_1.3	0	CDS	3363066	3363231	0	-	0	ID=cds.HMPREF1120_04211T0;Parent=HMPREF1120_04211T0
Supercontig_1.3	0	exon	3361669	3362995	0	-	0	ID=HMPREF1120_04211T0.exon2;Parent=HMPREF1120_04211T0
Supercontig_1.3	0	CDS	3362475	3362995	0	-	2	ID=cds.HMPREF1120_04211T0;Parent=HMPREF1120_04211T0
Supercontig_1.3	0	three_prime_UTR	3361669	3362474	0	-	0	ID=HMPREF1120_04211T0.utr3p1;Parent=HMPREF1120_04211T0
#PROT HMPREF1120_04211T0.1.56293250 HMPREF1120_04211	MSRFVSAGTDADSKVPDEAWLKAQQEVEAQRKPKPSEPGQQEGGKSLYEVLQQNKAAKQEAFEESIRLKNQFRPLDEDEIEFLDSVLEADRAKENAVKQETAEQLEAFRKQRALAEQALLDQQAREAADNVDTTVSKNVWTTQKKKRRRDKDGESGSAENPKARKLSSSTNERKPVSPVSAEKPPTATSTDTPEPSPERKKSQTEAQTIQPKPAAVGLDLGDYSSDDD*
#PROT HMPREF1120_04211T0 HMPREF1120_04211	MSRFVSAGTDADSKVPDEAWLKAQQEVEAQRKPKPSEPGQQEGGKSLYEVLQQNKAAKQEAFEESIRLKNQFRPLDEDEIEFLDSVLEADRAKENAVKQETAEQLEAFRKQRALAEQALLDQQAREAADNVDTTVSKNVWTTQKKKRRRDKDGESGSAENPKARKLSSSTNERKPVSPVSAEKPPTATSTDTPEPSPERKKSQTEAQTIQPKPAAVGLDLGDYSSDDD*
# PASA_UPDATE: HMPREF1120_03171T0, single gene model update, valid-1, status:[pasa:asmbl_15470,status:14], valid-1
# PASA_UPDATE: HMPREF1120_03171T0.1.5629324f, alt-splice addition, valid-1, status:[pasa:asmbl_15473,status:25], valid-1
# PASA_UPDATE: HMPREF1120_03171T0.2.5629324f, alt-splice addition, valid-1, status:[pasa:asmbl_15472,status:25], valid-1
# PASA_UPDATE: HMPREF1120_03171T0.3.5629324f, alt-splice addition, valid-1, status:[pasa:asmbl_15471,status:25], valid-1
Supercontig_1.3	0	gene	473701	474949	0	-	0	ID=HMPREF1120_03171;Name=HMPREF1120_03171T0
Supercontig_1.3	0	mRNA	473701	474949	0	-	0	ID=HMPREF1120_03171T0;Parent=HMPREF1120_03171;Name=HMPREF1120_03171T0
Supercontig_1.3	0	five_prime_UTR	474839	474949	0	-	0	ID=HMPREF1120_03171T0.utr5p1;Parent=HMPREF1120_03171T0
Supercontig_1.3	0	exon	474834	474949	0	-	0	ID=HMPREF1120_03171T0.exon1;Parent=HMPREF1120_03171T0
Supercontig_1.3	0	CDS	474834	474838	0	-	0	ID=cds.HMPREF1120_03171T0;Parent=HMPREF1120_03171T0
Supercontig_1.3	0	exon	474724	474767	0	-	0	ID=HMPREF1120_03171T0.exon2;Parent=HMPREF1120_03171T0
Supercontig_1.3	0	CDS	474724	474767	0	-	1	ID=cds.HMPREF1120_03171T0;Parent=HMPREF1120_03171T0
Supercontig_1.3	0	exon	474578	474651	0	-	0	ID=HMPREF1120_03171T0.exon3;Parent=HMPREF1120_03171T0
Supercontig_1.3	0	CDS	474578	474651	0	-	2	ID=cds.HMPREF1120_03171T0;Parent=HMPREF1120_03171T0
Supercontig_1.3	0	exon	474457	474518	0	-	0	ID=HMPREF1120_03171T0.exon4;Parent=HMPREF1120_03171T0
Supercontig_1.3	0	CDS	474457	474518	0	-	0	ID=cds.HMPREF1120_03171T0;Parent=HMPREF1120_03171T0
Supercontig_1.3	0	exon	474294	474395	0	-	0	ID=HMPREF1120_03171T0.exon5;Parent=HMPREF1120_03171T0
Supercontig_1.3	0	CDS	474294	474395	0	-	1	ID=cds.HMPREF1120_03171T0;Parent=HMPREF1120_03171T0
Supercontig_1.3	0	exon	473701	474240	0	-	0	ID=HMPREF1120_03171T0.exon6;Parent=HMPREF1120_03171T0
Supercontig_1.3	0	CDS	474162	474240	0	-	1	ID=cds.HMPREF1120_03171T0;Parent=HMPREF1120_03171T0
Supercontig_1.3	0	three_prime_UTR	473701	474161	0	-	0	ID=HMPREF1120_03171T0.utr3p1;Parent=HMPREF1120_03171T0
Supercontig_1.3	0	mRNA	473701	474949	0	-	0	ID=HMPREF1120_03171T0.1.5629324f;Parent=HMPREF1120_03171;Name=HMPREF1120_03171T0
Supercontig_1.3	0	five_prime_UTR	474785	474949	0	-	0	ID=HMPREF1120_03171T0.1.5629324f.utr5p1;Parent=HMPREF1120_03171T0.1.5629324f
Supercontig_1.3	0	exon	474578	474949	0	-	0	ID=HMPREF1120_03171T0.1.5629324f.exon1;Parent=HMPREF1120_03171T0.1.5629324f
Supercontig_1.3	0	CDS	474578	474784	0	-	0	ID=cds.HMPREF1120_03171T0.1.5629324f;Parent=HMPREF1120_03171T0.1.5629324f
Supercontig_1.3	0	exon	474457	474518	0	-	0	ID=HMPREF1120_03171T0.1.5629324f.exon2;Parent=HMPREF1120_03171T0.1.5629324f
Supercontig_1.3	0	CDS	474457	474518	0	-	0	ID=cds.HMPREF1120_03171T0.1.5629324f;Parent=HMPREF1120_03171T0.1.5629324f
Supercontig_1.3	0	exon	474294	474395	0	-	0	ID=HMPREF1120_03171T0.1.5629324f.exon3;Parent=HMPREF1120_03171T0.1.5629324f
Supercontig_1.3	0	CDS	474294	474395	0	-	1	ID=cds.HMPREF1120_03171T0.1.5629324f;Parent=HMPREF1120_03171T0.1.5629324f
Supercontig_1.3	0	exon	473701	474240	0	-	0	ID=HMPREF1120_03171T0.1.5629324f.exon4;Parent=HMPREF1120_03171T0.1.5629324f
Supercontig_1.3	0	CDS	474162	474240	0	-	1	ID=cds.HMPREF1120_03171T0.1.5629324f;Parent=HMPREF1120_03171T0.1.5629324f
Supercontig_1.3	0	three_prime_UTR	473701	474161	0	-	0	ID=HMPREF1120_03171T0.1.5629324f.utr3p1;Parent=HMPREF1120_03171T0.1.5629324f
Supercontig_1.3	0	mRNA	473701	474949	0	-	0	ID=HMPREF1120_03171T0.2.5629324f;Parent=HMPREF1120_03171;Name=HMPREF1120_03171T0
Supercontig_1.3	0	five_prime_UTR	474834	474949	0	-	0	ID=HMPREF1120_03171T0.2.5629324f.utr5p1;Parent=HMPREF1120_03171T0.2.5629324f
Supercontig_1.3	0	five_prime_UTR	474645	474767	0	-	0	ID=HMPREF1120_03171T0.2.5629324f.utr5p2;Parent=HMPREF1120_03171T0.2.5629324f
Supercontig_1.3	0	exon	474834	474949	0	-	0	ID=HMPREF1120_03171T0.2.5629324f.exon1;Parent=HMPREF1120_03171T0.2.5629324f
Supercontig_1.3	0	exon	474457	474767	0	-	0	ID=HMPREF1120_03171T0.2.5629324f.exon2;Parent=HMPREF1120_03171T0.2.5629324f
Supercontig_1.3	0	CDS	474457	474644	0	-	0	ID=cds.HMPREF1120_03171T0.2.5629324f;Parent=HMPREF1120_03171T0.2.5629324f
Supercontig_1.3	0	exon	474294	474395	0	-	0	ID=HMPREF1120_03171T0.2.5629324f.exon3;Parent=HMPREF1120_03171T0.2.5629324f
Supercontig_1.3	0	CDS	474294	474395	0	-	1	ID=cds.HMPREF1120_03171T0.2.5629324f;Parent=HMPREF1120_03171T0.2.5629324f
Supercontig_1.3	0	exon	473701	474240	0	-	0	ID=HMPREF1120_03171T0.2.5629324f.exon4;Parent=HMPREF1120_03171T0.2.5629324f
Supercontig_1.3	0	CDS	474162	474240	0	-	1	ID=cds.HMPREF1120_03171T0.2.5629324f;Parent=HMPREF1120_03171T0.2.5629324f
Supercontig_1.3	0	three_prime_UTR	473701	474161	0	-	0	ID=HMPREF1120_03171T0.2.5629324f.utr3p1;Parent=HMPREF1120_03171T0.2.5629324f
Supercontig_1.3	0	mRNA	473701	474949	0	-	0	ID=HMPREF1120_03171T0.3.5629324f;Parent=HMPREF1120_03171;Name=HMPREF1120_03171T0
Supercontig_1.3	0	five_prime_UTR	474645	474949	0	-	0	ID=HMPREF1120_03171T0.3.5629324f.utr5p1;Parent=HMPREF1120_03171T0.3.5629324f
Supercontig_1.3	0	exon	474457	474949	0	-	0	ID=HMPREF1120_03171T0.3.5629324f.exon1;Parent=HMPREF1120_03171T0.3.5629324f
Supercontig_1.3	0	CDS	474457	474644	0	-	0	ID=cds.HMPREF1120_03171T0.3.5629324f;Parent=HMPREF1120_03171T0.3.5629324f
Supercontig_1.3	0	exon	474294	474395	0	-	0	ID=HMPREF1120_03171T0.3.5629324f.exon2;Parent=HMPREF1120_03171T0.3.5629324f
Supercontig_1.3	0	CDS	474294	474395	0	-	1	ID=cds.HMPREF1120_03171T0.3.5629324f;Parent=HMPREF1120_03171T0.3.5629324f
Supercontig_1.3	0	exon	473701	474240	0	-	0	ID=HMPREF1120_03171T0.3.5629324f.exon3;Parent=HMPREF1120_03171T0.3.5629324f
Supercontig_1.3	0	CDS	474162	474240	0	-	1	ID=cds.HMPREF1120_03171T0.3.5629324f;Parent=HMPREF1120_03171T0.3.5629324f
Supercontig_1.3	0	three_prime_UTR	473701	474161	0	-	0	ID=HMPREF1120_03171T0.3.5629324f.utr3p1;Parent=HMPREF1120_03171T0.3.5629324f
#PROT HMPREF1120_03171T0 HMPREF1120_03171	MCKHILNAQVSIRSPCCRKWFDCAECHAESEDHPLLQSFDMTFICKKCKKAFRKNTKDWDESDEYCPNCDNHFVIDAVTPKAALKVESDDTRMDARMLKDERVKQAEKSIFDIHDWTGRLG*
#PROT HMPREF1120_03171T0.1.5629324f HMPREF1120_03171	MAHLISKHILNAQVSIRSPCCKFIRRQTRNSHGEDEDGGLIPRKGRKWFDCAECHAESEDHPLLQSFDMTFICKKCKKAFRKNTKDWDESDEYCPNCDNHFVIDAVTPKAALKVESDDTRMDARMLKDERVKQAEKSIFDIHDWTGRLG*
#PROT HMPREF1120_03171T0.2.5629324f HMPREF1120_03171	MVRLCRVPCRVRRPSAVAKFRHGNGPPQPHFSVFTRLMVVKKTFICKKCKKAFRKNTKDWDESDEYCPNCDNHFVIDAVTPKAALKVESDDTRMDARMLKDERVKQAEKSIFDIHDWTGRLG*
#PROT HMPREF1120_03171T0.3.5629324f HMPREF1120_03171	MVRLCRVPCRVRRPSAVAKFRHGNGPPQPHFSVFTRLMVVKKTFICKKCKKAFRKNTKDWDESDEYCPNCDNHFVIDAVTPKAALKVESDDTRMDARMLKDERVKQAEKSIFDIHDWTGRLG*
# ORIGINAL: HMPREF1120_04296T0 original gene structure, not modified by PASA
Supercontig_1.3	exoDer1	gene	3594032	3595178	0	+	0	ID=HMPREF1120_04296;Name=HMPREF1120_04296T0
Supercontig_1.3	exoDer1	mRNA	3594032	3595178	0	+	0	ID=HMPREF1120_04296T0;Parent=HMPREF1120_04296;Name=HMPREF1120_04296T0
Supercontig_1.3	exoDer1	exon	3594032	3594391	0	+	0	ID=HMPREF1120_04296T0.exon1;Parent=HMPREF1120_04296T0
Supercontig_1.3	exoDer1	CDS	3594032	3594391	0	+	0	ID=cds.HMPREF1120_04296T0;Parent=HMPREF1120_04296T0
Supercontig_1.3	exoDer1	exon	3594438	3595178	0	+	0	ID=HMPREF1120_04296T0.exon2;Parent=HMPREF1120_04296T0
Supercontig_1.3	exoDer1	CDS	3594438	3595176	0	+	0	ID=cds.HMPREF1120_04296T0;Parent=HMPREF1120_04296T0
Supercontig_1.3	exoDer1	three_prime_UTR	3595177	3595178	0	+	0	ID=HMPREF1120_04296T0.utr3p1;Parent=HMPREF1120_04296T0
#PROT HMPREF1120_04296T0 HMPREF1120_04296	MALPVVRSLTECADYNSTVAPYLTQLRPLPALFVESFANSAALKQLYLDTNPLVAAAALSLALAPIFLVVSEINKNYSQVDRVWSILPTVYNVHYALYAHLAGLSSTRLDIAAAISAIWSIRLTYNYYRKGGYSIGSEDYRWAIVKKYTGPAVFFVFNVTFISLAQSILLFTITTPTYVLLLAQRLATHSSQTASWGWEDSLAAITMLSCIGIAFVADEQQWRYQSAKAAYRKEAKVPAGFDRADLDRGFNTKGLFAYSRHPNFAAEQGVWVSLYLWSCLVTKTWYNWTGIGAAAYLILFQSSTWLTELLSSNKYPEYKIYQKQVAKFLPLPGSTPYTPTVGTPHGGAGSRLESDAIREKQRFDLR
# PASA_UPDATE: HMPREF1120_04109T0, single gene model update, valid-1, status:[pasa:asmbl_17443,status:14],[pasa:asmbl_17445,status:12],[pasa:asmbl_17446,status:13], valid-1
Supercontig_1.3	0	gene	3070428	3073244	0	-	0	ID=HMPREF1120_04109;Name=HMPREF1120_04109T0
Supercontig_1.3	0	mRNA	3070428	3073244	0	-	0	ID=HMPREF1120_04109T0;Parent=HMPREF1120_04109;Name=HMPREF1120_04109T0
Supercontig_1.3	0	five_prime_UTR	3071798	3073244	0	-	0	ID=HMPREF1120_04109T0.utr5p1;Parent=HMPREF1120_04109T0
Supercontig_1.3	0	exon	3071032	3073244	0	-	0	ID=HMPREF1120_04109T0.exon1;Parent=HMPREF1120_04109T0
Supercontig_1.3	0	CDS	3071435	3071797	0	-	0	ID=cds.HMPREF1120_04109T0;Parent=HMPREF1120_04109T0
Supercontig_1.3	0	exon	3070428	3070975	0	-	0	ID=HMPREF1120_04109T0.exon2;Parent=HMPREF1120_04109T0
Supercontig_1.3	0	three_prime_UTR	3071032	3071434	0	-	0	ID=HMPREF1120_04109T0.utr3p1;Parent=HMPREF1120_04109T0
Supercontig_1.3	0	three_prime_UTR	3070428	3070975	0	-	0	ID=HMPREF1120_04109T0.utr3p2;Parent=HMPREF1120_04109T0
#PROT HMPREF1120_04109T0 HMPREF1120_04109	MRCQDFARIIHCSSPHVKGECMQGTSKEVPRVSENVRQRPPLAVLTRAKLTSCKPCKGSIIHSTSTGRILSSEDMYSARVRGWLGDIGFVLLHDRLWCNHEDQGSEIEIVPRAASGAVGT*
# PASA_UPDATE: HMPREF1120_03639T0.1.5629324f, alt-splice addition, valid-1, status:[pasa:asmbl_16466,status:25], valid-1
# PASA_UPDATE: HMPREF1120_03639T0, single gene model update, valid-1, status:[pasa:asmbl_16462,status:14], valid-1
Supercontig_1.3	0	gene	1795292	1796873	0	-	0	ID=HMPREF1120_03639;Name=HMPREF1120_03639T0
Supercontig_1.3	0	mRNA	1795292	1796873	0	-	0	ID=HMPREF1120_03639T0.1.5629324f;Parent=HMPREF1120_03639;Name=HMPREF1120_03639T0
Supercontig_1.3	0	five_prime_UTR	1796772	1796873	0	-	0	ID=HMPREF1120_03639T0.1.5629324f.utr5p1;Parent=HMPREF1120_03639T0.1.5629324f
Supercontig_1.3	0	exon	1796769	1796873	0	-	0	ID=HMPREF1120_03639T0.1.5629324f.exon1;Parent=HMPREF1120_03639T0.1.5629324f
Supercontig_1.3	0	CDS	1796769	1796771	0	-	0	ID=cds.HMPREF1120_03639T0.1.5629324f;Parent=HMPREF1120_03639T0.1.5629324f
Supercontig_1.3	0	exon	1796506	1796651	0	-	0	ID=HMPREF1120_03639T0.1.5629324f.exon2;Parent=HMPREF1120_03639T0.1.5629324f
Supercontig_1.3	0	CDS	1796506	1796651	0	-	0	ID=cds.HMPREF1120_03639T0.1.5629324f;Parent=HMPREF1120_03639T0.1.5629324f
Supercontig_1.3	0	exon	1796017	1796401	0	-	0	ID=HMPREF1120_03639T0.1.5629324f.exon3;Parent=HMPREF1120_03639T0.1.5629324f
Supercontig_1.3	0	CDS	1796167	1796401	0	-	1	ID=cds.HMPREF1120_03639T0.1.5629324f;Parent=HMPREF1120_03639T0.1.5629324f
Supercontig_1.3	0	exon	1795292	1795688	0	-	0	ID=HMPREF1120_03639T0.1.5629324f.exon4;Parent=HMPREF1120_03639T0.1.5629324f
Supercontig_1.3	0	three_prime_UTR	1796017	1796166	0	-	0	ID=HMPREF1120_03639T0.1.5629324f.utr3p1;Parent=HMPREF1120_03639T0.1.5629324f
Supercontig_1.3	0	three_prime_UTR	1795292	1795688	0	-	0	ID=HMPREF1120_03639T0.1.5629324f.utr3p2;Parent=HMPREF1120_03639T0.1.5629324f
Supercontig_1.3	0	mRNA	1795292	1796873	0	-	0	ID=HMPREF1120_03639T0;Parent=HMPREF1120_03639;Name=HMPREF1120_03639T0
Supercontig_1.3	0	five_prime_UTR	1796772	1796873	0	-	0	ID=HMPREF1120_03639T0.utr5p1;Parent=HMPREF1120_03639T0
Supercontig_1.3	0	exon	1796769	1796873	0	-	0	ID=HMPREF1120_03639T0.exon1;Parent=HMPREF1120_03639T0
Supercontig_1.3	0	CDS	1796769	1796771	0	-	0	ID=cds.HMPREF1120_03639T0;Parent=HMPREF1120_03639T0
Supercontig_1.3	0	exon	1796506	1796651	0	-	0	ID=HMPREF1120_03639T0.exon2;Parent=HMPREF1120_03639T0
Supercontig_1.3	0	CDS	1796506	1796651	0	-	0	ID=cds.HMPREF1120_03639T0;Parent=HMPREF1120_03639T0
Supercontig_1.3	0	exon	1795292	1796401	0	-	0	ID=HMPREF1120_03639T0.exon3;Parent=HMPREF1120_03639T0
Supercontig_1.3	0	CDS	1796167	1796401	0	-	1	ID=cds.HMPREF1120_03639T0;Parent=HMPREF1120_03639T0
Supercontig_1.3	0	three_prime_UTR	1795292	1796166	0	-	0	ID=HMPREF1120_03639T0.utr3p1;Parent=HMPREF1120_03639T0
#PROT HMPREF1120_03639T0.1.5629324f HMPREF1120_03639	MSTNAKVKPGQLWGKSKDDLKKQLDELKSELLQLRVQKIAGGASSKLTRIHDLRKSIARVLTVINANQRHQLRLFYQKKKYLPLDLRPKQTRAIRRRLSKKDASRITEKQKKRQIHFPQRKYAVKAE*
#PROT HMPREF1120_03639T0 HMPREF1120_03639	MSTNAKVKPGQLWGKSKDDLKKQLDELKSELLQLRVQKIAGGASSKLTRIHDLRKSIARVLTVINANQRHQLRLFYQKKKYLPLDLRPKQTRAIRRRLSKKDASRITEKQKKRQIHFPQRKYAVKAE*
# PASA_UPDATE: HMPREF1120_03540T0.1.5629324f, alt-splice addition, valid-1, status:[pasa:asmbl_16257,status:25], valid-1
# PASA_UPDATE: HMPREF1120_03540T0, single gene model update, valid-1, status:[pasa:asmbl_16255,status:14], valid-1
Supercontig_1.3	0	gene	1501089	1502962	0	-	0	ID=HMPREF1120_03540;Name=HMPREF1120_03540T0
Supercontig_1.3	0	mRNA	1501089	1502962	0	-	0	ID=HMPREF1120_03540T0.1.5629324f;Parent=HMPREF1120_03540;Name=HMPREF1120_03540T0
Supercontig_1.3	0	five_prime_UTR	1502879	1502962	0	-	0	ID=HMPREF1120_03540T0.1.5629324f.utr5p1;Parent=HMPREF1120_03540T0.1.5629324f
Supercontig_1.3	0	exon	1502506	1502962	0	-	0	ID=HMPREF1120_03540T0.1.5629324f.exon1;Parent=HMPREF1120_03540T0.1.5629324f
Supercontig_1.3	0	CDS	1502506	1502878	0	-	0	ID=cds.HMPREF1120_03540T0.1.5629324f;Parent=HMPREF1120_03540T0.1.5629324f
Supercontig_1.3	0	exon	1502108	1502140	0	-	0	ID=HMPREF1120_03540T0.1.5629324f.exon2;Parent=HMPREF1120_03540T0.1.5629324f
Supercontig_1.3	0	CDS	1502108	1502140	0	-	2	ID=cds.HMPREF1120_03540T0.1.5629324f;Parent=HMPREF1120_03540T0.1.5629324f
Supercontig_1.3	0	exon	1501820	1502009	0	-	0	ID=HMPREF1120_03540T0.1.5629324f.exon3;Parent=HMPREF1120_03540T0.1.5629324f
Supercontig_1.3	0	CDS	1501820	1502009	0	-	2	ID=cds.HMPREF1120_03540T0.1.5629324f;Parent=HMPREF1120_03540T0.1.5629324f
Supercontig_1.3	0	exon	1501089	1501714	0	-	0	ID=HMPREF1120_03540T0.1.5629324f.exon4;Parent=HMPREF1120_03540T0.1.5629324f
Supercontig_1.3	0	CDS	1501558	1501714	0	-	1	ID=cds.HMPREF1120_03540T0.1.5629324f;Parent=HMPREF1120_03540T0.1.5629324f
Supercontig_1.3	0	three_prime_UTR	1501089	1501557	0	-	0	ID=HMPREF1120_03540T0.1.5629324f.utr3p1;Parent=HMPREF1120_03540T0.1.5629324f
Supercontig_1.3	0	mRNA	1501558	1502962	0	-	0	ID=HMPREF1120_03540T0;Parent=HMPREF1120_03540;Name=HMPREF1120_03540T0
Supercontig_1.3	0	five_prime_UTR	1502259	1502962	0	-	0	ID=HMPREF1120_03540T0.utr5p1;Parent=HMPREF1120_03540T0
Supercontig_1.3	0	exon	1502108	1502962	0	-	0	ID=HMPREF1120_03540T0.exon1;Parent=HMPREF1120_03540T0
Supercontig_1.3	0	CDS	1502108	1502258	0	-	0	ID=cds.HMPREF1120_03540T0;Parent=HMPREF1120_03540T0
Supercontig_1.3	0	exon	1501820	1502009	0	-	0	ID=HMPREF1120_03540T0.exon2;Parent=HMPREF1120_03540T0
Supercontig_1.3	0	CDS	1501820	1502009	0	-	2	ID=cds.HMPREF1120_03540T0;Parent=HMPREF1120_03540T0
Supercontig_1.3	0	exon	1501558	1501714	0	-	0	ID=HMPREF1120_03540T0.exon3;Parent=HMPREF1120_03540T0
Supercontig_1.3	0	CDS	1501558	1501714	0	-	1	ID=cds.HMPREF1120_03540T0;Parent=HMPREF1120_03540T0
#PROT HMPREF1120_03540T0.1.5629324f HMPREF1120_03540	MEMEGWCCNAYSCMQGVHTRPLGVRLGVFSVSIWATNIPDFCRIPTNPLMRCLSRNFRTVVFWKDNLSIEANMRCRSTQHAMPSWPRVARFSSMFVQRHSFTIQCLSAPKHLSQIAQRGQQTDYDPKSTESTYVEFDFCDQDTPDIGSTHCCVQWAVGLNPPVTSGNTCDNTTFAVLVTSWGGVQNLSLELSHTYIDNSVGQAPYNVLTKFADLNLTYPGTNNYECDSAQAECKSCDGEVIVATVSRAVA*
#PROT HMPREF1120_03540T0 HMPREF1120_03540	MPPPFALLTAAACFLVSMVAAFSGNFELTNLVVSSPFQADPKSTESTYVEFDFCDQDTPDIGSTHCCVQWAVGLNPPVTSGNTCDNTTFAVLVTSWGGVQNLSLELSHTYIDNSVGQAPYNVLTKFADLNLTYPGTNNYECDSAQAECKSCDGEVIVATVSRAVA*
# ORIGINAL: HMPREF1120_04322T0 original gene structure, not modified by PASA
Supercontig_1.3	exoDer1	gene	3661044	3662874	0	+	0	ID=HMPREF1120_04322;Name=HMPREF1120_04322T0
Supercontig_1.3	exoDer1	mRNA	3661044	3662874	0	+	0	ID=HMPREF1120_04322T0;Parent=HMPREF1120_04322;Name=HMPREF1120_04322T0
Supercontig_1.3	exoDer1	exon	3661044	3661197	0	+	0	ID=HMPREF1120_04322T0.exon1;Parent=HMPREF1120_04322T0
Supercontig_1.3	exoDer1	CDS	3661044	3661197	0	+	0	ID=cds.HMPREF1120_04322T0;Parent=HMPREF1120_04322T0
Supercontig_1.3	exoDer1	exon	3661256	3662874	0	+	0	ID=HMPREF1120_04322T0.exon2;Parent=HMPREF1120_04322T0
Supercontig_1.3	exoDer1	CDS	3661256	3662872	0	+	0	ID=cds.HMPREF1120_04322T0;Parent=HMPREF1120_04322T0
Supercontig_1.3	exoDer1	three_prime_UTR	3662873	3662874	0	+	0	ID=HMPREF1120_04322T0.utr3p1;Parent=HMPREF1120_04322T0
#PROT HMPREF1120_04322T0 HMPREF1120_04322	MDSEFLKASLLDVLIPADTVTESSALLERSVGVSKDFGRLLAIEERDILFIDERLKTFVVLRVPACAEATLKSYLSRLSCRLDVWAIDDSSGRGPDVQTPVPKELVFSIDGIQKNEPMVLATQSDENAESLTMVWEVEVIINRPKLRGAQTSVVFIPSAAVAAVHEAQDVQNADMLPFQPLDSNVLEPMRLIPNLERAPPYLPASRLERVMPIAPSTKPRFHIPQVPSRRHRIVPAVIARIHYSKSSSLSTSVINLALLDIEIIPFIAVEATIEHVELSLRHGRVESLTSSLLPMTCRSGDCITFIYRLYHDADASMSVGGGVASTNIDDLSVEMRVDINLSSHCKSVVIMDWTTHVDFTQALNPAFGPPSQPIQRANRPPGLPVNGRKLSSAMMPSTA…
# PASA_UPDATE: HMPREF1120_03795T0, single gene model update, valid-1, status:[pasa:asmbl_13985,status:14], valid-1
Supercontig_1.3	0	gene	2232602	2234487	0	+	0	ID=HMPREF1120_03795;Name=HMPREF1120_03795T0
Supercontig_1.3	0	mRNA	2232602	2234487	0	+	0	ID=HMPREF1120_03795T0;Parent=HMPREF1120_03795;Name=HMPREF1120_03795T0
Supercontig_1.3	0	five_prime_UTR	2232602	2232764	0	+	0	ID=HMPREF1120_03795T0.utr5p1;Parent=HMPREF1120_03795T0
Supercontig_1.3	0	exon	2232602	2232818	0	+	0	ID=HMPREF1120_03795T0.exon1;Parent=HMPREF1120_03795T0
Supercontig_1.3	0	CDS	2232765	2232818	0	+	0	ID=cds.HMPREF1120_03795T0;Parent=HMPREF1120_03795T0
Supercontig_1.3	0	exon	2232866	2234487	0	+	0	ID=HMPREF1120_03795T0.exon2;Parent=HMPREF1120_03795T0
Supercontig_1.3	0	CDS	2232866	2233348	0	+	0	ID=cds.HMPREF1120_03795T0;Parent=HMPREF1120_03795T0
Supercontig_1.3	0	three_prime_UTR	2233349	2234487	0	+	0	ID=HMPREF1120_03795T0.utr3p1;Parent=HMPREF1120_03795T0
#PROT HMPREF1120_03795T0 HMPREF1120_03795	MALNATPAIACIGIIGRHDNPLHMSLFPPHQDEDLDMTFLLNSCLDIFDLRARAKTLDQDLGLLQAIDERLAAYGWLTNTGIKFIIVVDMMGRPPPPDQDKRRFPPVVGLRDADLKPAFRAVQTAYIQLMLNPFYSPDDRTPLQIANYGSKSPEITSKRFINELQRIGKIWTPGIASI*
# PASA_UPDATE: HMPREF1120_03392T0, single gene model update, valid-1, status:[pasa:asmbl_15946,status:14], valid-1
# PASA_UPDATE: HMPREF1120_03392T0.1.5629324f, alt-splice addition, valid-1, status:[pasa:asmbl_15947,status:25], valid-1
Supercontig_1.3	0	gene	1083609	1085659	0	-	0	ID=HMPREF1120_03392;Name=HMPREF1120_03392T0
Supercontig_1.3	0	mRNA	1083609	1085659	0	-	0	ID=HMPREF1120_03392T0;Parent=HMPREF1120_03392;Name=HMPREF1120_03392T0
Supercontig_1.3	0	five_prime_UTR	1085516	1085659	0	-	0	ID=HMPREF1120_03392T0.utr5p1;Parent=HMPREF1120_03392T0
Supercontig_1.3	0	exon	1085406	1085659	0	-	0	ID=HMPREF1120_03392T0.exon1;Parent=HMPREF1120_03392T0
Supercontig_1.3	0	CDS	1085406	1085515	0	-	0	ID=cds.HMPREF1120_03392T0;Parent=HMPREF1120_03392T0
Supercontig_1.3	0	exon	1085243	1085337	0	-	0	ID=HMPREF1120_03392T0.exon2;Parent=HMPREF1120_03392T0
Supercontig_1.3	0	CDS	1085243	1085337	0	-	1	ID=cds.HMPREF1120_03392T0;Parent=HMPREF1120_03392T0
Supercontig_1.3	0	exon	1084999	1085149	0	-	0	ID=HMPREF1120_03392T0.exon3;Parent=HMPREF1120_03392T0
Supercontig_1.3	0	CDS	1084999	1085149	0	-	2	ID=cds.HMPREF1120_03392T0;Parent=HMPREF1120_03392T0
Supercontig_1.3	0	exon	1083609	1084941	0	-	0	ID=HMPREF1120_03392T0.exon4;Parent=HMPREF1120_03392T0
Supercontig_1.3	0	CDS	1084176	1084941	0	-	1	ID=cds.HMPREF1120_03392T0;Parent=HMPREF1120_03392T0
Supercontig_1.3	0	three_prime_UTR	1083609	1084175	0	-	0	ID=HMPREF1120_03392T0.utr3p1;Parent=HMPREF1120_03392T0
Supercontig_1.3	0	mRNA	1083609	1085390	0	-	0	ID=HMPREF1120_03392T0.1.5629324f;Parent=HMPREF1120_03392;Name=HMPREF1120_03392T0
Supercontig_1.3	0	five_prime_UTR	1085243	1085390	0	-	0	ID=HMPREF1120_03392T0.1.5629324f.utr5p1;Parent=HMPREF1120_03392T0.1.5629324f
Supercontig_1.3	0	five_prime_UTR	1085058	1085149	0	-	0	ID=HMPREF1120_03392T0.1.5629324f.utr5p2;Parent=HMPREF1120_03392T0.1.5629324f
Supercontig_1.3	0	exon	1085243	1085390	0	-	0	ID=HMPREF1120_03392T0.1.5629324f.exon1;Parent=HMPREF1120_03392T0.1.5629324f
Supercontig_1.3	0	exon	1084999	1085149	0	-	0	ID=HMPREF1120_03392T0.1.5629324f.exon2;Parent=HMPREF1120_03392T0.1.5629324f
Supercontig_1.3	0	CDS	1084999	1085057	0	-	0	ID=cds.HMPREF1120_03392T0.1.5629324f;Parent=HMPREF1120_03392T0.1.5629324f
Supercontig_1.3	0	exon	1083609	1084941	0	-	0	ID=HMPREF1120_03392T0.1.5629324f.exon3;Parent=HMPREF1120_03392T0.1.5629324f
Supercontig_1.3	0	CDS	1084176	1084941	0	-	1	ID=cds.HMPREF1120_03392T0.1.5629324f;Parent=HMPREF1120_03392T0.1.5629324f
Supercontig_1.3	0	three_prime_UTR	1083609	1084175	0	-	0	ID=HMPREF1120_03392T0.1.5629324f.utr3p1;Parent=HMPREF1120_03392T0.1.5629324f
#PROT HMPREF1120_03392T0 HMPREF1120_03392	MSSRPTVGILGADGSSSGETHPLPAVFSAPIRPDIVQSVHTGIAKNKRQPYAVSEKAGEQTSAESWGTGRAVARIPRVSGGGTHRAGQAAFGNQCRSGRMFAPTKVWRKWHQKINLGQKRFATVSAVAASSVPALLLARGHRIETAPEVPLVVSSKAFEGSSVVKTSAAVSLLKAVGAGPDVVKVQKSRKLRAGKGKMRNRRYRQRRGPLVVYNPETDGKDLVRAFRNIPGVETSSVFALNLLQLAPGGHLGRFIIWTSSAFAALDTIYGSTTEASGLKKDFLLPSNLVSNADITRLINSSEVQSVLKEPKGYATTKRSAVQKKNPLRNRQVLLRLNPYAAAYSKEKLGQKGVEENKKPERVSDKFLEVVHEN*
#PROT HMPREF1120_03392T0.1.5629324f HMPREF1120_03392	MFAPTKVWRKWHQKINLGQKRFATVSAVAASSVPALLLARGHRIETAPEVPLVVSSKAFEGSSVVKTSAAVSLLKAVGAGPDVVKVQKSRKLRAGKGKMRNRRYRQRRGPLVVYNPETDGKDLVRAFRNIPGVETSSVFALNLLQLAPGGHLGRFIIWTSSAFAALDTIYGSTTEASGLKKDFLLPSNLVSNADITRLINSSEVQSVLKEPKGYATTKRSAVQKKNPLRNRQVLLRLNPYAAAYSKEKLGQKGVEENKKPERVSDKFLEVVHEN*
# PASA_UPDATE: HMPREF1120_03510T0.1.5629324f, alt-splice addition, valid-1, status:[pasa:asmbl_13434,status:25], valid-1
# PASA_UPDATE: HMPREF1120_03510T0, single gene model update, valid-1, status:[pasa:asmbl_13433,status:14], valid-1
Supercontig_1.3	0	gene	1417327	1423377	0	+	0	ID=HMPREF1120_03510;Name=HMPREF1120_03510T0
Supercontig_1.3	0	mRNA	1417327	1423377	0	+	0	ID=HMPREF1120_03510T0.1.5629324f;Parent=HMPREF1120_03510;Name=HMPREF1120_03510T0
Supercontig_1.3	0	five_prime_UTR	1417327	1417795	0	+	0	ID=HMPREF1120_03510T0.1.5629324f.utr5p1;Parent=HMPREF1120_03510T0.1.5629324f
Supercontig_1.3	0	exon	1417327	1422320	0	+	0	ID=HMPREF1120_03510T0.1.5629324f.exon1;Parent=HMPREF1120_03510T0.1.5629324f
Supercontig_1.3	0	CDS	1417796	1422320	0	+	0	ID=cds.HMPREF1120_03510T0.1.5629324f;Parent=HMPREF1120_03510T0.1.5629324f
Supercontig_1.3	0	exon	1422396	1423377	0	+	0	ID=HMPREF1120_03510T0.1.5629324f.exon2;Parent=HMPREF1120_03510T0.1.5629324f
Supercontig_1.3	0	CDS	1422396	1422979	0	+	2	ID=cds.HMPREF1120_03510T0.1.5629324f;Parent=HMPREF1120_03510T0.1.5629324f
Supercontig_1.3	0	three_prime_UTR	1422980	1423377	0	+	0	ID=HMPREF1120_03510T0.1.5629324f.utr3p1;Parent=HMPREF1120_03510T0.1.5629324f
Supercontig_1.3	0	mRNA	1417327	1423377	0	+	0	ID=HMPREF1120_03510T0;Parent=HMPREF1120_03510;Name=HMPREF1120_03510T0
Supercontig_1.3	0	five_prime_UTR	1417327	1417795	0	+	0	ID=HMPREF1120_03510T0.utr5p1;Parent=HMPREF1120_03510T0
Supercontig_1.3	0	exon	1417327	1423377	0	+	0	ID=HMPREF1120_03510T0.exon1;Parent=HMPREF1120_03510T0
Supercontig_1.3	0	CDS	1417796	1422979	0	+	0	ID=cds.HMPREF1120_03510T0;Parent=HMPREF1120_03510T0
Supercontig_1.3	0	three_prime_UTR	1422980	1423377	0	+	0	ID=HMPREF1120_03510T0.utr3p1;Parent=HMPREF1120_03510T0
#PROT HMPREF1120_03510T0.1.5629324f HMPREF1120_03510	MSSSILSSASIRPPQSERRSSSRVPGGFDAEEEEEDDMSPASSDHELNEHHNESSWSRDPGDSSGLLPVPGEDRDNSTNDLPQPLERDNNVNAPGNMTLEENTNMDGPATVTLDESDMNNKLLEVESSFLPERSQFTGKDSTTAGADDTHLFGIPNHNLAVRKKPQPIVVSYHSDETENHHHARSRSTEVQQSPRTPPGGYKTPAPERQDFADFDESDGNTPQIPNTSALENMSSSPTAAAAARTLNRVQSLATMGGYETANEQDYDSGSERADTGEEEDPDLGEDGHGTDVSGSEKRQAHSSNEAVVDADATPRRDRSQPRQENQYLNVPGAVDGQQERADSKSDPSSKRPQYLHKRSSQARLSYDSMASSNTDASEVTLGADFALQSGGALPESGAQ…
#PROT HMPREF1120_03510T0 HMPREF1120_03510	MSSSILSSASIRPPQSERRSSSRVPGGFDAEEEEEDDMSPASSDHELNEHHNESSWSRDPGDSSGLLPVPGEDRDNSTNDLPQPLERDNNVNAPGNMTLEENTNMDGPATVTLDESDMNNKLLEVESSFLPERSQFTGKDSTTAGADDTHLFGIPNHNLAVRKKPQPIVVSYHSDETENHHHARSRSTEVQQSPRTPPGGYKTPAPERQDFADFDESDGNTPQIPNTSALENMSSSPTAAAAARTLNRVQSLATMGGYETANEQDYDSGSERADTGEEEDPDLGEDGHGTDVSGSEKRQAHSSNEAVVDADATPRRDRSQPRQENQYLNVPGAVDGQQERADSKSDPSSKRPQYLHKRSSQARLSYDSMASSNTDASEVTLGADFALQSGGALPESGAQ…
# PASA_UPDATE: HMPREF1120_03541T0, single gene model update, valid-1, status:[pasa:asmbl_16258,status:16], valid-1
Supercontig_1.3	0	gene	1503020	1504780	0	-	0	ID=HMPREF1120_03541;Name=HMPREF1120_03541T0
Supercontig_1.3	0	mRNA	1503020	1504780	0	-	0	ID=HMPREF1120_03541T0;Parent=HMPREF1120_03541;Name=HMPREF1120_03541T0
Supercontig_1.3	0	five_prime_UTR	1504693	1504780	0	-	0	ID=HMPREF1120_03541T0.utr5p1;Parent=HMPREF1120_03541T0
Supercontig_1.3	0	exon	1504689	1504780	0	-	0	ID=HMPREF1120_03541T0.exon1;Parent=HMPREF1120_03541T0
Supercontig_1.3	0	CDS	1504689	1504692	0	-	0	ID=cds.HMPREF1120_03541T0;Parent=HMPREF1120_03541T0
Supercontig_1.3	0	exon	1504529	1504555	0	-	0	ID=HMPREF1120_03541T0.exon2;Parent=HMPREF1120_03541T0
Supercontig_1.3	0	CDS	1504529	1504555	0	-	2	ID=cds.HMPREF1120_03541T0;Parent=HMPREF1120_03541T0
Supercontig_1.3	0	exon	1504333	1504471	0	-	0	ID=HMPREF1120_03541T0.exon3;Parent=HMPREF1120_03541T0
Supercontig_1.3	0	CDS	1504333	1504471	0	-	2	ID=cds.HMPREF1120_03541T0;Parent=HMPREF1120_03541T0
Supercontig_1.3	0	exon	1503020	1504262	0	-	0	ID=HMPREF1120_03541T0.exon4;Parent=HMPREF1120_03541T0
Supercontig_1.3	0	CDS	1503965	1504262	0	-	1	ID=cds.HMPREF1120_03541T0;Parent=HMPREF1120_03541T0
Supercontig_1.3	0	three_prime_UTR	1503020	1503964	0	-	0	ID=HMPREF1120_03541T0.utr3p1;Parent=HMPREF1120_03541T0
#PROT HMPREF1120_03541T0 HMPREF1120_03541	MSLVSGEKSNFQYILRLLNTNVDGKQKIMYALTRIKGVGRRYSNLVCKKADVDLNKRAGEITTEELERIVTIIQNPTQYKIPEWFLNRQRDIVDGKNTQVLANSMESKLREDLERLKKIRAHRGLRHYWGLRVRGQHTKTTGRRGRTVGVSKKKG*
# PASA_UPDATE: HMPREF1120_03870T0, single gene model update, valid-1, status:[pasa:asmbl_14116,status:14], valid-1
Supercontig_1.3	0	gene	2422538	2424304	0	+	0	ID=HMPREF1120_03870;Name=HMPREF1120_03870T0
Supercontig_1.3	0	mRNA	2422538	2424304	0	+	0	ID=HMPREF1120_03870T0;Parent=HMPREF1120_03870;Name=HMPREF1120_03870T0
Supercontig_1.3	0	five_prime_UTR	2422538	2422641	0	+	0	ID=HMPREF1120_03870T0.utr5p1;Parent=HMPREF1120_03870T0
Supercontig_1.3	0	exon	2422538	2423445	0	+	0	ID=HMPREF1120_03870T0.exon1;Parent=HMPREF1120_03870T0
Supercontig_1.3	0	CDS	2422642	2423445	0	+	0	ID=cds.HMPREF1120_03870T0;Parent=HMPREF1120_03870T0
Supercontig_1.3	0	exon	2423556	2423861	0	+	0	ID=HMPREF1120_03870T0.exon2;Parent=HMPREF1120_03870T0
Supercontig_1.3	0	CDS	2423556	2423861	0	+	0	ID=cds.HMPREF1120_03870T0;Parent=HMPREF1120_03870T0
Supercontig_1.3	0	exon	2423941	2424304	0	+	0	ID=HMPREF1120_03870T0.exon3;Parent=HMPREF1120_03870T0
Supercontig_1.3	0	CDS	2423941	2424066	0	+	0	ID=cds.HMPREF1120_03870T0;Parent=HMPREF1120_03870T0
Supercontig_1.3	0	three_prime_UTR	2424067	2424304	0	+	0	ID=HMPREF1120_03870T0.utr3p1;Parent=HMPREF1120_03870T0
#PROT HMPREF1120_03870T0 HMPREF1120_03870	MTMGDTLEFYGKALRAMLGLTIARTIQQIQAASHRWTYRETPNPKTVVILGGSYAGTWLARRLSETLPTGYKAVLIERNSHFNHLFAFPRYSVVPGREHQAFIPYDGISAYGPPGILQHIRASAVGITPTQVKLSSGESLDYEYLAIATGSWQPPPSKASSTEKAEACVELQGSQRRIHDANSIAVVGGGPVGVQIATDIAAYFPDKNVTLVHSRPQLLSNFGPKLHGNVVEALKRLNVDIILGERPQLREKSTLSYSDGRNVQYDLVIPCTGQRPNSAILKTLAPAAICPSTKQILVQPTLQIQDSDPKTRIFALGDVAKTNGPRMARAARAQADVVTLNILSMINQQKPSNVYRPQIYEGAIKLTLGKCNYIYYGKDQNGKEIYVNGTEKSGDLNIS…
# ORIGINAL: HMPREF1120_04155T0 original gene structure, not modified by PASA
Supercontig_1.3	exoDer1	gene	3183110	3185648	0	+	0	ID=HMPREF1120_04155;Name=HMPREF1120_04155T0
Supercontig_1.3	exoDer1	mRNA	3183110	3185648	0	+	0	ID=HMPREF1120_04155T0;Parent=HMPREF1120_04155;Name=HMPREF1120_04155T0
Supercontig_1.3	exoDer1	five_prime_UTR	3183110	3183543	0	+	0	ID=HMPREF1120_04155T0.utr5p1;Parent=HMPREF1120_04155T0
Supercontig_1.3	exoDer1	exon	3183110	3184150	0	+	0	ID=HMPREF1120_04155T0.exon1;Parent=HMPREF1120_04155T0
Supercontig_1.3	exoDer1	CDS	3183544	3184150	0	+	0	ID=cds.HMPREF1120_04155T0;Parent=HMPREF1120_04155T0
Supercontig_1.3	exoDer1	exon	3184205	3184643	0	+	0	ID=HMPREF1120_04155T0.exon2;Parent=HMPREF1120_04155T0
Supercontig_1.3	exoDer1	CDS	3184205	3184643	0	+	0	ID=cds.HMPREF1120_04155T0;Parent=HMPREF1120_04155T0
Supercontig_1.3	exoDer1	exon	3184694	3185648	0	+	0	ID=HMPREF1120_04155T0.exon3;Parent=HMPREF1120_04155T0
Supercontig_1.3	exoDer1	CDS	3184694	3184869	0	+	0	ID=cds.HMPREF1120_04155T0;Parent=HMPREF1120_04155T0
Supercontig_1.3	exoDer1	three_prime_UTR	3184870	3185648	0	+	0	ID=HMPREF1120_04155T0.utr3p1;Parent=HMPREF1120_04155T0
#PROT HMPREF1120_04155T0 HMPREF1120_04155	MLQTQHLYSHQQQYSQHDQGAWQHGGLQQNHQPLNHGQQQAQAAAAAAAAAQQQHYNRLALNQNHNSSHAQGANRQSSGDNAQNPIVSSLTTMNEQGSPGMEQQLSEENRKVLQWVAELMDPNRREGALMELSKKREQVPELALILWHSFGVMTSLLQEIISVYPLLNPSQLTAAASNRVCNALALLQCVASHNETRGLFLHAHIPLFLYPFLNTTSKSRPFEYLRLTSLGVIGALVKNEPSSSGSMNPAGTPGAPGNTSNSSPTINFLLTTEIIPLCLRIMETGSELSKTVAIFIVQKILLDDTGLGYICATYERFYAVGTVLSNMVIGLVETQTVRLLKHVVRCFLRLSDNNRARQALRQCLPEPLRDATFSNVLRDDAATKRCLAQLLINLSDTVT…
# ORIGINAL: HMPREF1120_03256T0 original gene structure, not modified by PASA
Supercontig_1.3	exoDer1	gene	714922	715935	0	+	0	ID=HMPREF1120_03256;Name=HMPREF1120_03256T0
Supercontig_1.3	exoDer1	mRNA	714922	715935	0	+	0	ID=HMPREF1120_03256T0;Parent=HMPREF1120_03256;Name=HMPREF1120_03256T0
Supercontig_1.3	exoDer1	exon	714922	715935	0	+	0	ID=HMPREF1120_03256T0.exon1;Parent=HMPREF1120_03256T0
Supercontig_1.3	exoDer1	CDS	714922	715933	0	+	0	ID=cds.HMPREF1120_03256T0;Parent=HMPREF1120_03256T0
Supercontig_1.3	exoDer1	three_prime_UTR	715934	715935	0	+	0	ID=HMPREF1120_03256T0.utr3p1;Parent=HMPREF1120_03256T0
#PROT HMPREF1120_03256T0 HMPREF1120_03256	MHVPALRTLTSFLKLWEGSWADDALNPDPENDTYIDPDKVRTIHHHGKYFNLDTRHIVDPSPQRTPFLFQAGTSPAGSEFAATHAEAIFVSSHSTKVLRPKIDKIRQLAAEKGRDPRSIKFFGTYTPIVGRTDEEAREKHEELKKYASTIGGLVLFSGWTGIDISKIPIDQDITAADSAEAHKITSLLDAFTTTSENVPKWTPRVVAEKAAIGGLGPVGIGSPQTVADDMERWIREADLDGFNLSYVTTPGTFEDVVDLLIPELRKRGLYPEAGAQEEGLTAREKVYGKGQSKLRADHVGSNYKYDVYKEDEPYVPAEKNEEKQQQQPNGEPVKAAA
# PASA_UPDATE: HMPREF1120_04149T0, single gene model update, valid-1, status:[pasa:asmbl_14708,status:14], valid-1
# PASA_UPDATE: HMPREF1120_04149T0.1.5629324f, alt-splice addition, valid-1, status:[pasa:asmbl_14709,status:25], valid-1
Supercontig_1.3	0	gene	3167384	3169286	0	+	0	ID=HMPREF1120_04149;Name=HMPREF1120_04149T0
Supercontig_1.3	0	mRNA	3167384	3169286	0	+	0	ID=HMPREF1120_04149T0;Parent=HMPREF1120_04149;Name=HMPREF1120_04149T0
Supercontig_1.3	0	five_prime_UTR	3167384	3167687	0	+	0	ID=HMPREF1120_04149T0.utr5p1;Parent=HMPREF1120_04149T0
Supercontig_1.3	0	exon	3167384	3168235	0	+	0	ID=HMPREF1120_04149T0.exon1;Parent=HMPREF1120_04149T0
Supercontig_1.3	0	CDS	3167688	3168235	0	+	0	ID=cds.HMPREF1120_04149T0;Parent=HMPREF1120_04149T0
Supercontig_1.3	0	exon	3168306	3168394	0	+	0	ID=HMPREF1120_04149T0.exon2;Parent=HMPREF1120_04149T0
Supercontig_1.3	0	CDS	3168306	3168394	0	+	1	ID=cds.HMPREF1120_04149T0;Parent=HMPREF1120_04149T0
Supercontig_1.3	0	exon	3168483	3168562	0	+	0	ID=HMPREF1120_04149T0.exon3;Parent=HMPREF1120_04149T0
Supercontig_1.3	0	CDS	3168483	3168562	0	+	2	ID=cds.HMPREF1120_04149T0;Parent=HMPREF1120_04149T0
Supercontig_1.3	0	exon	3168629	3169286	0	+	0	ID=HMPREF1120_04149T0.exon4;Parent=HMPREF1120_04149T0
Supercontig_1.3	0	CDS	3168629	3168805	0	+	0	ID=cds.HMPREF1120_04149T0;Parent=HMPREF1120_04149T0
Supercontig_1.3	0	three_prime_UTR	3168806	3169286	0	+	0	ID=HMPREF1120_04149T0.utr3p1;Parent=HMPREF1120_04149T0
Supercontig_1.3	0	mRNA	3167384	3169286	0	+	0	ID=HMPREF1120_04149T0.1.5629324f;Parent=HMPREF1120_04149;Name=HMPREF1120_04149T0
Supercontig_1.3	0	five_prime_UTR	3167384	3167687	0	+	0	ID=HMPREF1120_04149T0.1.5629324f.utr5p1;Parent=HMPREF1120_04149T0.1.5629324f
Supercontig_1.3	0	exon	3167384	3168235	0	+	0	ID=HMPREF1120_04149T0.1.5629324f.exon1;Parent=HMPREF1120_04149T0.1.5629324f
Supercontig_1.3	0	CDS	3167688	3168235	0	+	0	ID=cds.HMPREF1120_04149T0.1.5629324f;Parent=HMPREF1120_04149T0.1.5629324f
Supercontig_1.3	0	exon	3168306	3168562	0	+	0	ID=HMPREF1120_04149T0.1.5629324f.exon2;Parent=HMPREF1120_04149T0.1.5629324f
Supercontig_1.3	0	CDS	3168306	3168444	0	+	1	ID=cds.HMPREF1120_04149T0.1.5629324f;Parent=HMPREF1120_04149T0.1.5629324f
Supercontig_1.3	0	exon	3168629	3169286	0	+	0	ID=HMPREF1120_04149T0.1.5629324f.exon3;Parent=HMPREF1120_04149T0.1.5629324f
Supercontig_1.3	0	three_prime_UTR	3168445	3168562	0	+	0	ID=HMPREF1120_04149T0.1.5629324f.utr3p1;Parent=HMPREF1120_04149T0.1.5629324f
Supercontig_1.3	0	three_prime_UTR	3168629	3169286	0	+	0	ID=HMPREF1120_04149T0.1.5629324f.utr3p2;Parent=HMPREF1120_04149T0.1.5629324f
#PROT HMPREF1120_04149T0 HMPREF1120_04149	MSGIQNAIDSGAVVGNVSNICPQGTRLYLLEVGWLEADDAFMVRGANTSTKSTENRSFVNKRRKLPMYCVLIKHPHEGLILWETGSGYDYPTIWGPAIADVFSRVEYKPEHELKAAVEATGHKLEDIKKIIIGHLHLDHAGGLDQFFDRKDVEIWVHDKELKSAFWSIATGADDQVYLKHYMKLDLNWKVFDEQKLDFCQGITLHHLPGHTDGLIGIQINLPDSGTFFFISDHCHVMENWRDGIPQGWLARDHPSWFKSTQRLKHLERTTKGRVIPGHDAETFLELQAETNVKGYLT*
#PROT HMPREF1120_04149T0.1.5629324f HMPREF1120_04149	MSGIQNAIDSGAVVGNVSNICPQGTRLYLLEVGWLEADDAFMVRGANTSTKSTENRSFVNKRRKLPMYCVLIKHPHEGLILWETGSGYDYPTIWGPAIADVFSRVEYKPEHELKAAVEATGHKLEDIKKIIIGHLHLDHAGGLDQFFDRKDVEIWVHDKELKSAFWSIATGADDQVYLKHYMKLDLNWKVFDEQKLDFCQGITLHHLPGHTDGKDCDPSSSCKPVGHS*
# PASA_UPDATE: HMPREF1120_04216T0, single gene model update, valid-1, status:[pasa:asmbl_14846,status:16],[pasa:asmbl_14847,status:14], valid-1
Supercontig_1.3	0	gene	3374378	3376665	0	+	0	ID=HMPREF1120_04216;Name=HMPREF1120_04216T0
Supercontig_1.3	0	mRNA	3374378	3376665	0	+	0	ID=HMPREF1120_04216T0;Parent=HMPREF1120_04216;Name=HMPREF1120_04216T0
Supercontig_1.3	0	five_prime_UTR	3374378	3374715	0	+	0	ID=HMPREF1120_04216T0.utr5p1;Parent=HMPREF1120_04216T0
Supercontig_1.3	0	five_prime_UTR	3375178	3375528	0	+	0	ID=HMPREF1120_04216T0.utr5p2;Parent=HMPREF1120_04216T0
Supercontig_1.3	0	exon	3374378	3374715	0	+	0	ID=HMPREF1120_04216T0.exon1;Parent=HMPREF1120_04216T0
Supercontig_1.3	0	exon	3375178	3376665	0	+	0	ID=HMPREF1120_04216T0.exon2;Parent=HMPREF1120_04216T0
Supercontig_1.3	0	CDS	3375529	3376095	0	+	0	ID=cds.HMPREF1120_04216T0;Parent=HMPREF1120_04216T0
Supercontig_1.3	0	three_prime_UTR	3376096	3376665	0	+	0	ID=HMPREF1120_04216T0.utr3p1;Parent=HMPREF1120_04216T0
#PROT HMPREF1120_04216T0 HMPREF1120_04216	MGFSSALFAAAQPTPTPAAEPTTTESSSSLRSEDTHDDGHGNATTSPDKSAGAGKYNAYTYIYPWLGPDYTNGNISFETQFQDWEIENPAIALQEMLGEVWRKFVDGIHAEFSLPMFMSMSRFGHGISSTNTTTTTSSSSXXXXXXXPPPPPPPPPPPQRVRVRGRVRGLRRFVGAIFDSRTDRMSKR*
# ORIGINAL: HMPREF1120_03652T0 original gene structure, not modified by PASA
Supercontig_1.3	exoDer1	gene	1856554	1860254	0	-	0	ID=HMPREF1120_03652;Name=HMPREF1120_03652T0
Supercontig_1.3	exoDer1	mRNA	1856554	1860254	0	-	0	ID=HMPREF1120_03652T0;Parent=HMPREF1120_03652;Name=HMPREF1120_03652T0
Supercontig_1.3	exoDer1	five_prime_UTR	1860151	1860254	0	-	0	ID=HMPREF1120_03652T0.utr5p1;Parent=HMPREF1120_03652T0
Supercontig_1.3	exoDer1	exon	1856554	1860254	0	-	0	ID=HMPREF1120_03652T0.exon1;Parent=HMPREF1120_03652T0
Supercontig_1.3	exoDer1	CDS	1856824	1860150	0	-	0	ID=cds.HMPREF1120_03652T0;Parent=HMPREF1120_03652T0
Supercontig_1.3	exoDer1	three_prime_UTR	1856554	1856823	0	-	0	ID=HMPREF1120_03652T0.utr3p1;Parent=HMPREF1120_03652T0
#PROT HMPREF1120_03652T0 HMPREF1120_03652	MLSQVQLMRPALEPTDDSTLNVVSHVSESSSKKRKSDVIDRESTQEVAFNAIYLPSKEQTVTFSAVALIARACLPLAWLNTSEVLPGPVFEASIPSVQEWEQRALVVRKLLNGGLYAVENVGGDNYVAVALHNWVTEEWCRNAAFGKITAAKIEDILKRDDGACRSHTRSLSGGGTPSLPGPKSPKKPTNRRGALARMSILTPRDMAGQREATPRTPDSPGLNNPAAAAEPSPTTPPLPVTPAAHIKEENSFDAGSVPTGEAVEIVQEAVPKPEQAMAAEDQCAPERLRDQYFEHLYSSKTSLAFYVKGPLSRARAHVRSTTISPSKAIAELAAFYEESILAAKKIDLKYKETLSTVIKGLDSELESQESRRKRQKKRKPMKLGKDGLWPDEEEFIAKW…
# PASA_UPDATE: HMPREF1120_03469T0, single gene model update, valid-1, status:[pasa:asmbl_13349,status:14], valid-1
Supercontig_1.3	0	gene	1287409	1290414	0	+	0	ID=HMPREF1120_03469;Name=HMPREF1120_03469T0
Supercontig_1.3	0	mRNA	1287409	1290414	0	+	0	ID=HMPREF1120_03469T0;Parent=HMPREF1120_03469;Name=HMPREF1120_03469T0
Supercontig_1.3	0	five_prime_UTR	1287409	1287785	0	+	0	ID=HMPREF1120_03469T0.utr5p1;Parent=HMPREF1120_03469T0
Supercontig_1.3	0	exon	1287409	1288509	0	+	0	ID=HMPREF1120_03469T0.exon1;Parent=HMPREF1120_03469T0
Supercontig_1.3	0	CDS	1287786	1288509	0	+	0	ID=cds.HMPREF1120_03469T0;Parent=HMPREF1120_03469T0
Supercontig_1.3	0	exon	1288562	1289035	0	+	0	ID=HMPREF1120_03469T0.exon2;Parent=HMPREF1120_03469T0
Supercontig_1.3	0	CDS	1288562	1289035	0	+	2	ID=cds.HMPREF1120_03469T0;Parent=HMPREF1120_03469T0
Supercontig_1.3	0	exon	1289088	1289162	0	+	0	ID=HMPREF1120_03469T0.exon3;Parent=HMPREF1120_03469T0
Supercontig_1.3	0	CDS	1289088	1289162	0	+	2	ID=cds.HMPREF1120_03469T0;Parent=HMPREF1120_03469T0
Supercontig_1.3	0	exon	1289230	1290414	0	+	0	ID=HMPREF1120_03469T0.exon4;Parent=HMPREF1120_03469T0
Supercontig_1.3	0	CDS	1289230	1290005	0	+	2	ID=cds.HMPREF1120_03469T0;Parent=HMPREF1120_03469T0
Supercontig_1.3	0	three_prime_UTR	1290006	1290414	0	+	0	ID=HMPREF1120_03469T0.utr3p1;Parent=HMPREF1120_03469T0
#PROT HMPREF1120_03469T0 HMPREF1120_03469	MASWRPDARRDNEGERSSDTEPFPAMPESSDAEPSTTTFTTTTTTTTTVPSRGRPYTVTTTHPPVQIQNPPSDQIPVTIVSPPSEPPNNAPATRSTVVQTLPSQVNRLRPIGIKRLRSTDFNRQQDGGDTTPGTASGNVSRSSSLRGRSSSAPQHATAFASSSSSTGKQTPRHSHLSTVTEGTPIDRVPTNEASSSGPSRRRSVSNAARSMVSRLSDHSTERRDHQGPEYESEVVDLLDVLDPEVSTLTTLTNVQNSLFVPDLGKWLNRRPTYELSRQTTGRERPPTIGERDTTGMKPVISETTPEEGFTEVEPEEGTSVTPAVQRTWSWQRKPQLERTHSLSSMVSESHYAVLPHGVRLEDWSPEDIDALDDHVRHMLHSKRSKFKQSMVAFGKYVRK…
# PASA_UPDATE: HMPREF1120_03562T0, single gene model update, valid-1, status:[pasa:asmbl_16307,status:14], valid-1
Supercontig_1.3	0	gene	1582203	1584142	0	-	0	ID=HMPREF1120_03562;Name=HMPREF1120_03562T0
Supercontig_1.3	0	mRNA	1582203	1584142	0	-	0	ID=HMPREF1120_03562T0;Parent=HMPREF1120_03562;Name=HMPREF1120_03562T0
Supercontig_1.3	0	five_prime_UTR	1584021	1584142	0	-	0	ID=HMPREF1120_03562T0.utr5p1;Parent=HMPREF1120_03562T0
Supercontig_1.3	0	exon	1583553	1584142	0	-	0	ID=HMPREF1120_03562T0.exon1;Parent=HMPREF1120_03562T0
Supercontig_1.3	0	CDS	1583553	1584020	0	-	0	ID=cds.HMPREF1120_03562T0;Parent=HMPREF1120_03562T0
Supercontig_1.3	0	exon	1582203	1583500	0	-	0	ID=HMPREF1120_03562T0.exon2;Parent=HMPREF1120_03562T0
Supercontig_1.3	0	CDS	1582520	1583500	0	-	0	ID=cds.HMPREF1120_03562T0;Parent=HMPREF1120_03562T0
Supercontig_1.3	0	three_prime_UTR	1582203	1582519	0	-	0	ID=HMPREF1120_03562T0.utr3p1;Parent=HMPREF1120_03562T0
#PROT HMPREF1120_03562T0 HMPREF1120_03562	MGSDSQFIKYPDLTLAQHIFSLGITPRTPQTASINYIQNAIKEHKMAPLYRHLAHPIEGVLNSVGESSAQPANPPLKAPSRRTSLVSSNLLPSKKLLSSGILPWDEALYEQLKADNEKELEEYQKEEEEAEEKAGETEVQAARSKRAEFWARVGDKDKAIAAYETVFDKTGPLGTKIDIVLAIIRIGLFFNDKAFVKKQVERADILVESGGDWDRRNRLKAYKGLHLLTVRSYNLAAPLLLDSLSTFTSYELCSYSSLVVYAVLAGSLSLKRVDFKAKVVDAPEIKAILGNNEEKAPGADEEMKDVSSATAERASGLVNLNTLGTGSAVESQTEAPMDFSSLAGLVNSLYSGNYRNFFLALAAVEENFLTQDRYLYEHRAWFVREMRLRGYQQLLQSYR…
[truncated: 150,147 more rows]

## Sheet: exoDer_new_Protein
Supercontig_1.6	transdecoder	gene		2411987	2412489	0	+	0	ID=asmbl_32261|g.75967;Name=asmbl_32261|m.75967;
Supercontig_1.6	transdecoder	mRNA		2411987	2412489	0	+	0	ID=asmbl_32261|m.75967;Name=asmbl_32261|m.75967;Parent=asmbl_32261|g.75967;
Supercontig_1.6	transdecoder	exon		2411987	2412063	0	+	0	ID=asmbl_32261|m.75967.exon1;Parent=asmbl_32261|m.75967;
Supercontig_1.6	transdecoder	CDS		2411987	2412063	0	+	0	ID=cds.asmbl_32261|m.75967;Parent=asmbl_32261|m.75967;
Supercontig_1.6	transdecoder	exon		2412253	2412489	0	+	0	ID=asmbl_32261|m.75967.exon2;Parent=asmbl_32261|m.75967;
Supercontig_1.6	transdecoder	CDS		2412253	2412489	0	+	0	ID=cds.asmbl_32261|m.75967;Parent=asmbl_32261|m.75967;
Supercontig_1.6	transdecoder	gene		293572	295463	0	-	0	ID=asmbl_28704|g.82582;Name=asmbl_28704|m.82582;
Supercontig_1.6	transdecoder	mRNA		293572	295463	0	-	0	ID=asmbl_28704|m.82582;Name=asmbl_28704|m.82582;Parent=asmbl_28704|g.82582;
Supercontig_1.6	transdecoder	exon		293572	295463	0	-	0	ID=asmbl_28704|m.82582.exon1;Parent=asmbl_28704|m.82582;
Supercontig_1.6	transdecoder	CDS		295136	295463	0	-	0	ID=cds.asmbl_28704|m.82582;Parent=asmbl_28704|m.82582;
Supercontig_1.6	transdecoder	three_prime_utr		293572	295135	0	-	0	ID=asmbl_28704|m.82582.utr3p1;Parent=asmbl_28704|m.82582;
Supercontig_1.6	transdecoder	mRNA		293572	295861	0	-	0	ID=asmbl_28701|m.75619;Name=asmbl_28701|m.75619;Parent=asmbl_28704|g.82582;
Supercontig_1.6	transdecoder	five_prime_utr		295489	295861	0	-	0	ID=asmbl_28701|m.75619.utr5p1;Parent=asmbl_28701|m.75619;
Supercontig_1.6	transdecoder	five_prime_utr		294100	295422	0	-	0	ID=asmbl_28701|m.75619.utr5p2;Parent=asmbl_28701|m.75619;
Supercontig_1.6	transdecoder	exon		295489	295861	0	-	0	ID=asmbl_28701|m.75619.exon1;Parent=asmbl_28701|m.75619;
Supercontig_1.6	transdecoder	exon		293572	295422	0	-	0	ID=asmbl_28701|m.75619.exon2;Parent=asmbl_28701|m.75619;
Supercontig_1.6	transdecoder	CDS		293761	294099	0	-	0	ID=cds.asmbl_28701|m.75619;Parent=asmbl_28701|m.75619;
Supercontig_1.6	transdecoder	three_prime_utr		293572	293760	0	-	0	ID=asmbl_28701|m.75619.utr3p1;Parent=asmbl_28701|m.75619;
Supercontig_1.6	transdecoder	mRNA		293572	295861	0	-	0	ID=asmbl_28702|m.77935;Name=asmbl_28702|m.77935;Parent=asmbl_28704|g.82582;
Supercontig_1.6	transdecoder	five_prime_utr		295489	295861	0	-	0	ID=asmbl_28702|m.77935.utr5p1;Parent=asmbl_28702|m.77935;
Supercontig_1.6	transdecoder	five_prime_utr		294100	295409	0	-	0	ID=asmbl_28702|m.77935.utr5p2;Parent=asmbl_28702|m.77935;
Supercontig_1.6	transdecoder	exon		295489	295861	0	-	0	ID=asmbl_28702|m.77935.exon1;Parent=asmbl_28702|m.77935;
Supercontig_1.6	transdecoder	exon		293572	295409	0	-	0	ID=asmbl_28702|m.77935.exon2;Parent=asmbl_28702|m.77935;
Supercontig_1.6	transdecoder	CDS		293761	294099	0	-	0	ID=cds.asmbl_28702|m.77935;Parent=asmbl_28702|m.77935;
Supercontig_1.6	transdecoder	three_prime_utr		293572	293760	0	-	0	ID=asmbl_28702|m.77935.utr3p1;Parent=asmbl_28702|m.77935;
Supercontig_1.6	transdecoder	mRNA		293572	295463	0	-	0	ID=asmbl_28704|m.82581;Name=asmbl_28704|m.82581;Parent=asmbl_28704|g.82582;
Supercontig_1.6	transdecoder	five_prime_utr		294100	295463	0	-	0	ID=asmbl_28704|m.82581.utr5p1;Parent=asmbl_28704|m.82581;
Supercontig_1.6	transdecoder	exon		293572	295463	0	-	0	ID=asmbl_28704|m.82581.exon1;Parent=asmbl_28704|m.82581;
Supercontig_1.6	transdecoder	CDS		293761	294099	0	-	0	ID=cds.asmbl_28704|m.82581;Parent=asmbl_28704|m.82581;
Supercontig_1.6	transdecoder	three_prime_utr		293572	293760	0	-	0	ID=asmbl_28704|m.82581.utr3p1;Parent=asmbl_28704|m.82581;
Supercontig_1.6	transdecoder	gene		1465983	1466988	0	+	0	ID=asmbl_31611|g.73344;Name=asmbl_31611|m.73344;
Supercontig_1.6	transdecoder	mRNA		1465983	1466988	0	+	0	ID=asmbl_31611|m.73344;Name=asmbl_31611|m.73344;Parent=asmbl_31611|g.73344;
Supercontig_1.6	transdecoder	five_prime_utr		1465983	1466164	0	+	0	ID=asmbl_31611|m.73344.utr5p1;Parent=asmbl_31611|m.73344;
Supercontig_1.6	transdecoder	exon		1465983	1466323	0	+	0	ID=asmbl_31611|m.73344.exon1;Parent=asmbl_31611|m.73344;
Supercontig_1.6	transdecoder	CDS		1466165	1466323	0	+	0	ID=cds.asmbl_31611|m.73344;Parent=asmbl_31611|m.73344;
Supercontig_1.6	transdecoder	exon		1466389	1466988	0	+	0	ID=asmbl_31611|m.73344.exon2;Parent=asmbl_31611|m.73344;
Supercontig_1.6	transdecoder	CDS		1466389	1466628	0	+	0	ID=cds.asmbl_31611|m.73344;Parent=asmbl_31611|m.73344;
Supercontig_1.6	transdecoder	three_prime_utr		1466629	1466988	0	+	0	ID=asmbl_31611|m.73344.utr3p1;Parent=asmbl_31611|m.73344;
Supercontig_1.6	transdecoder	gene		1646108	1648627	0	+	0	ID=asmbl_31749|g.75845;Name=asmbl_31749|m.75845;
Supercontig_1.6	transdecoder	mRNA		1646108	1648627	0	+	0	ID=asmbl_31749|m.75845;Name=asmbl_31749|m.75845;Parent=asmbl_31749|g.75845;
Supercontig_1.6	transdecoder	five_prime_utr		1646108	1648127	0	+	0	ID=asmbl_31749|m.75845.utr5p1;Parent=asmbl_31749|m.75845;
Supercontig_1.6	transdecoder	exon		1646108	1648627	0	+	0	ID=asmbl_31749|m.75845.exon1;Parent=asmbl_31749|m.75845;
Supercontig_1.6	transdecoder	CDS		1648128	1648445	0	+	0	ID=cds.asmbl_31749|m.75845;Parent=asmbl_31749|m.75845;
Supercontig_1.6	transdecoder	three_prime_utr		1648446	1648627	0	+	0	ID=asmbl_31749|m.75845.utr3p1;Parent=asmbl_31749|m.75845;
Supercontig_1.6	transdecoder	gene		106425	111993	0	+	0	ID=asmbl_30641|g.81412;Name=asmbl_30641|m.81412;
Supercontig_1.6	transdecoder	mRNA		106425	111993	0	+	0	ID=asmbl_30641|m.81412;Name=asmbl_30641|m.81412;Parent=asmbl_30641|g.81412;
Supercontig_1.6	transdecoder	five_prime_utr		106425	107131	0	+	0	ID=asmbl_30641|m.81412.utr5p1;Parent=asmbl_30641|m.81412;
Supercontig_1.6	transdecoder	five_prime_utr		107186	107509	0	+	0	ID=asmbl_30641|m.81412.utr5p2;Parent=asmbl_30641|m.81412;
Supercontig_1.6	transdecoder	five_prime_utr		107569	108209	0	+	0	ID=asmbl_30641|m.81412.utr5p3;Parent=asmbl_30641|m.81412;
Supercontig_1.6	transdecoder	five_prime_utr		108269	108915	0	+	0	ID=asmbl_30641|m.81412.utr5p4;Parent=asmbl_30641|m.81412;
Supercontig_1.6	transdecoder	five_prime_utr		108980	110859	0	+	0	ID=asmbl_30641|m.81412.utr5p5;Parent=asmbl_30641|m.81412;
Supercontig_1.6	transdecoder	exon		106425	107131	0	+	0	ID=asmbl_30641|m.81412.exon1;Parent=asmbl_30641|m.81412;
Supercontig_1.6	transdecoder	exon		107186	107509	0	+	0	ID=asmbl_30641|m.81412.exon2;Parent=asmbl_30641|m.81412;
Supercontig_1.6	transdecoder	exon		107569	108209	0	+	0	ID=asmbl_30641|m.81412.exon3;Parent=asmbl_30641|m.81412;
Supercontig_1.6	transdecoder	exon		108269	108915	0	+	0	ID=asmbl_30641|m.81412.exon4;Parent=asmbl_30641|m.81412;
Supercontig_1.6	transdecoder	exon		108980	111993	0	+	0	ID=asmbl_30641|m.81412.exon5;Parent=asmbl_30641|m.81412;
Supercontig_1.6	transdecoder	CDS		110860	111405	0	+	0	ID=cds.asmbl_30641|m.81412;Parent=asmbl_30641|m.81412;
Supercontig_1.6	transdecoder	three_prime_utr		111406	111993	0	+	0	ID=asmbl_30641|m.81412.utr3p1;Parent=asmbl_30641|m.81412;
Supercontig_1.6	transdecoder	mRNA		106425	111993	0	+	0	ID=asmbl_30643|m.75405;Name=asmbl_30643|m.75405;Parent=asmbl_30641|g.81412;
Supercontig_1.6	transdecoder	five_prime_utr		106425	107131	0	+	0	ID=asmbl_30643|m.75405.utr5p1;Parent=asmbl_30643|m.75405;
Supercontig_1.6	transdecoder	five_prime_utr		107186	107509	0	+	0	ID=asmbl_30643|m.75405.utr5p2;Parent=asmbl_30643|m.75405;
Supercontig_1.6	transdecoder	five_prime_utr		107569	108209	0	+	0	ID=asmbl_30643|m.75405.utr5p3;Parent=asmbl_30643|m.75405;
Supercontig_1.6	transdecoder	five_prime_utr		108269	108915	0	+	0	ID=asmbl_30643|m.75405.utr5p4;Parent=asmbl_30643|m.75405;
Supercontig_1.6	transdecoder	five_prime_utr		108980	109181	0	+	0	ID=asmbl_30643|m.75405.utr5p5;Parent=asmbl_30643|m.75405;
Supercontig_1.6	transdecoder	five_prime_utr		109240	109336	0	+	0	ID=asmbl_30643|m.75405.utr5p6;Parent=asmbl_30643|m.75405;
Supercontig_1.6	transdecoder	five_prime_utr		109409	110859	0	+	0	ID=asmbl_30643|m.75405.utr5p7;Parent=asmbl_30643|m.75405;
Supercontig_1.6	transdecoder	exon		106425	107131	0	+	0	ID=asmbl_30643|m.75405.exon1;Parent=asmbl_30643|m.75405;
Supercontig_1.6	transdecoder	exon		107186	107509	0	+	0	ID=asmbl_30643|m.75405.exon2;Parent=asmbl_30643|m.75405;
Supercontig_1.6	transdecoder	exon		107569	108209	0	+	0	ID=asmbl_30643|m.75405.exon3;Parent=asmbl_30643|m.75405;
Supercontig_1.6	transdecoder	exon		108269	108915	0	+	0	ID=asmbl_30643|m.75405.exon4;Parent=asmbl_30643|m.75405;
Supercontig_1.6	transdecoder	exon		108980	109181	0	+	0	ID=asmbl_30643|m.75405.exon5;Parent=asmbl_30643|m.75405;
Supercontig_1.6	transdecoder	exon		109240	109336	0	+	0	ID=asmbl_30643|m.75405.exon6;Parent=asmbl_30643|m.75405;
Supercontig_1.6	transdecoder	exon		109409	111267	0	+	0	ID=asmbl_30643|m.75405.exon7;Parent=asmbl_30643|m.75405;
Supercontig_1.6	transdecoder	CDS		110860	111267	0	+	0	ID=cds.asmbl_30643|m.75405;Parent=asmbl_30643|m.75405;
Supercontig_1.6	transdecoder	exon		111366	111993	0	+	0	ID=asmbl_30643|m.75405.exon8;Parent=asmbl_30643|m.75405;
Supercontig_1.6	transdecoder	CDS		111366	111488	0	+	0	ID=cds.asmbl_30643|m.75405;Parent=asmbl_30643|m.75405;
Supercontig_1.6	transdecoder	three_prime_utr		111489	111993	0	+	0	ID=asmbl_30643|m.75405.utr3p1;Parent=asmbl_30643|m.75405;
Supercontig_1.6	transdecoder	mRNA		106425	111993	0	+	0	ID=asmbl_30642|m.73126;Name=asmbl_30642|m.73126;Parent=asmbl_30641|g.81412;
Supercontig_1.6	transdecoder	five_prime_utr		106425	107509	0	+	0	ID=asmbl_30642|m.73126.utr5p1;Parent=asmbl_30642|m.73126;
Supercontig_1.6	transdecoder	five_prime_utr		107569	108209	0	+	0	ID=asmbl_30642|m.73126.utr5p2;Parent=asmbl_30642|m.73126;
Supercontig_1.6	transdecoder	five_prime_utr		108269	108915	0	+	0	ID=asmbl_30642|m.73126.utr5p3;Parent=asmbl_30642|m.73126;
Supercontig_1.6	transdecoder	five_prime_utr		108980	109336	0	+	0	ID=asmbl_30642|m.73126.utr5p4;Parent=asmbl_30642|m.73126;
Supercontig_1.6	transdecoder	five_prime_utr		109409	110859	0	+	0	ID=asmbl_30642|m.73126.utr5p5;Parent=asmbl_30642|m.73126;
Supercontig_1.6	transdecoder	exon		106425	107509	0	+	0	ID=asmbl_30642|m.73126.exon1;Parent=asmbl_30642|m.73126;
Supercontig_1.6	transdecoder	exon		107569	108209	0	+	0	ID=asmbl_30642|m.73126.exon2;Parent=asmbl_30642|m.73126;
Supercontig_1.6	transdecoder	exon		108269	108915	0	+	0	ID=asmbl_30642|m.73126.exon3;Parent=asmbl_30642|m.73126;
Supercontig_1.6	transdecoder	exon		108980	109336	0	+	0	ID=asmbl_30642|m.73126.exon4;Parent=asmbl_30642|m.73126;
Supercontig_1.6	transdecoder	exon		109409	111993	0	+	0	ID=asmbl_30642|m.73126.exon5;Parent=asmbl_30642|m.73126;
Supercontig_1.6	transdecoder	CDS		110860	111405	0	+	0	ID=cds.asmbl_30642|m.73126;Parent=asmbl_30642|m.73126;
Supercontig_1.6	transdecoder	three_prime_utr		111406	111993	0	+	0	ID=asmbl_30642|m.73126.utr3p1;Parent=asmbl_30642|m.73126;
Supercontig_1.6	transdecoder	mRNA		106425	111993	0	+	0	ID=asmbl_30636|m.80412;Name=asmbl_30636|m.80412;Parent=asmbl_30641|g.81412;
Supercontig_1.6	transdecoder	five_prime_utr		106425	107131	0	+	0	ID=asmbl_30636|m.80412.utr5p1;Parent=asmbl_30636|m.80412;
Supercontig_1.6	transdecoder	five_prime_utr		107186	107509	0	+	0	ID=asmbl_30636|m.80412.utr5p2;Parent=asmbl_30636|m.80412;
Supercontig_1.6	transdecoder	five_prime_utr		107569	108209	0	+	0	ID=asmbl_30636|m.80412.utr5p3;Parent=asmbl_30636|m.80412;
Supercontig_1.6	transdecoder	five_prime_utr		108269	108915	0	+	0	ID=asmbl_30636|m.80412.utr5p4;Parent=asmbl_30636|m.80412;
Supercontig_1.6	transdecoder	five_prime_utr		108980	109181	0	+	0	ID=asmbl_30636|m.80412.utr5p5;Parent=asmbl_30636|m.80412;
Supercontig_1.6	transdecoder	five_prime_utr		109240	109336	0	+	0	ID=asmbl_30636|m.80412.utr5p6;Parent=asmbl_30636|m.80412;
Supercontig_1.6	transdecoder	five_prime_utr		109446	110859	0	+	0	ID=asmbl_30636|m.80412.utr5p7;Parent=asmbl_30636|m.80412;
Supercontig_1.6	transdecoder	exon		106425	107131	0	+	0	ID=asmbl_30636|m.80412.exon1;Parent=asmbl_30636|m.80412;
Supercontig_1.6	transdecoder	exon		107186	107509	0	+	0	ID=asmbl_30636|m.80412.exon2;Parent=asmbl_30636|m.80412;
Supercontig_1.6	transdecoder	exon		107569	108209	0	+	0	ID=asmbl_30636|m.80412.exon3;Parent=asmbl_30636|m.80412;
Supercontig_1.6	transdecoder	exon		108269	108915	0	+	0	ID=asmbl_30636|m.80412.exon4;Parent=asmbl_30636|m.80412;
Supercontig_1.6	transdecoder	exon		108980	109181	0	+	0	ID=asmbl_30636|m.80412.exon5;Parent=asmbl_30636|m.80412;
Supercontig_1.6	transdecoder	exon		109240	109336	0	+	0	ID=asmbl_30636|m.80412.exon6;Parent=asmbl_30636|m.80412;
Supercontig_1.6	transdecoder	exon		109446	111993	0	+	0	ID=asmbl_30636|m.80412.exon7;Parent=asmbl_30636|m.80412;
Supercontig_1.6	transdecoder	CDS		110860	111405	0	+	0	ID=cds.asmbl_30636|m.80412;Parent=asmbl_30636|m.80412;
Supercontig_1.6	transdecoder	three_prime_utr		111406	111993	0	+	0	ID=asmbl_30636|m.80412.utr3p1;Parent=asmbl_30636|m.80412;
Supercontig_1.6	transdecoder	mRNA		106425	111993	0	+	0	ID=asmbl_30635|m.78053;Name=asmbl_30635|m.78053;Parent=asmbl_30641|g.81412;
Supercontig_1.6	transdecoder	five_prime_utr		106425	107131	0	+	0	ID=asmbl_30635|m.78053.utr5p1;Parent=asmbl_30635|m.78053;
Supercontig_1.6	transdecoder	five_prime_utr		107186	107509	0	+	0	ID=asmbl_30635|m.78053.utr5p2;Parent=asmbl_30635|m.78053;
Supercontig_1.6	transdecoder	five_prime_utr		107569	108209	0	+	0	ID=asmbl_30635|m.78053.utr5p3;Parent=asmbl_30635|m.78053;
Supercontig_1.6	transdecoder	five_prime_utr		108269	108915	0	+	0	ID=asmbl_30635|m.78053.utr5p4;Parent=asmbl_30635|m.78053;
Supercontig_1.6	transdecoder	five_prime_utr		108980	109181	0	+	0	ID=asmbl_30635|m.78053.utr5p5;Parent=asmbl_30635|m.78053;
Supercontig_1.6	transdecoder	five_prime_utr		109240	109336	0	+	0	ID=asmbl_30635|m.78053.utr5p6;Parent=asmbl_30635|m.78053;
Supercontig_1.6	transdecoder	five_prime_utr		109409	110859	0	+	0	ID=asmbl_30635|m.78053.utr5p7;Parent=asmbl_30635|m.78053;
Supercontig_1.6	transdecoder	exon		106425	107131	0	+	0	ID=asmbl_30635|m.78053.exon1;Parent=asmbl_30635|m.78053;
Supercontig_1.6	transdecoder	exon		107186	107509	0	+	0	ID=asmbl_30635|m.78053.exon2;Parent=asmbl_30635|m.78053;
Supercontig_1.6	transdecoder	exon		107569	108209	0	+	0	ID=asmbl_30635|m.78053.exon3;Parent=asmbl_30635|m.78053;
Supercontig_1.6	transdecoder	exon		108269	108915	0	+	0	ID=asmbl_30635|m.78053.exon4;Parent=asmbl_30635|m.78053;
Supercontig_1.6	transdecoder	exon		108980	109181	0	+	0	ID=asmbl_30635|m.78053.exon5;Parent=asmbl_30635|m.78053;
Supercontig_1.6	transdecoder	exon		109240	109336	0	+	0	ID=asmbl_30635|m.78053.exon6;Parent=asmbl_30635|m.78053;
Supercontig_1.6	transdecoder	exon		109409	111993	0	+	0	ID=asmbl_30635|m.78053.exon7;Parent=asmbl_30635|m.78053;
Supercontig_1.6	transdecoder	CDS		110860	111405	0	+	0	ID=cds.asmbl_30635|m.78053;Parent=asmbl_30635|m.78053;
Supercontig_1.6	transdecoder	three_prime_utr		111406	111993	0	+	0	ID=asmbl_30635|m.78053.utr3p1;Parent=asmbl_30635|m.78053;
Supercontig_1.6	transdecoder	mRNA		106425	111993	0	+	0	ID=asmbl_30640|m.79080;Name=asmbl_30640|m.79080;Parent=asmbl_30641|g.81412;
Supercontig_1.6	transdecoder	five_prime_utr		106425	107509	0	+	0	ID=asmbl_30640|m.79080.utr5p1;Parent=asmbl_30640|m.79080;
Supercontig_1.6	transdecoder	five_prime_utr		107569	108209	0	+	0	ID=asmbl_30640|m.79080.utr5p2;Parent=asmbl_30640|m.79080;
Supercontig_1.6	transdecoder	five_prime_utr		108269	108915	0	+	0	ID=asmbl_30640|m.79080.utr5p3;Parent=asmbl_30640|m.79080;
Supercontig_1.6	transdecoder	five_prime_utr		108980	110859	0	+	0	ID=asmbl_30640|m.79080.utr5p4;Parent=asmbl_30640|m.79080;
Supercontig_1.6	transdecoder	exon		106425	107509	0	+	0	ID=asmbl_30640|m.79080.exon1;Parent=asmbl_30640|m.79080;
Supercontig_1.6	transdecoder	exon		107569	108209	0	+	0	ID=asmbl_30640|m.79080.exon2;Parent=asmbl_30640|m.79080;
Supercontig_1.6	transdecoder	exon		108269	108915	0	+	0	ID=asmbl_30640|m.79080.exon3;Parent=asmbl_30640|m.79080;
Supercontig_1.6	transdecoder	exon		108980	111993	0	+	0	ID=asmbl_30640|m.79080.exon4;Parent=asmbl_30640|m.79080;
Supercontig_1.6	transdecoder	CDS		110860	111405	0	+	0	ID=cds.asmbl_30640|m.79080;Parent=asmbl_30640|m.79080;
Supercontig_1.6	transdecoder	three_prime_utr		111406	111993	0	+	0	ID=asmbl_30640|m.79080.utr3p1;Parent=asmbl_30640|m.79080;
Supercontig_1.6	transdecoder	mRNA		106425	111993	0	+	0	ID=asmbl_30638|m.74449;Name=asmbl_30638|m.74449;Parent=asmbl_30641|g.81412;
Supercontig_1.6	transdecoder	five_prime_utr		106425	107131	0	+	0	ID=asmbl_30638|m.74449.utr5p1;Parent=asmbl_30638|m.74449;
Supercontig_1.6	transdecoder	five_prime_utr		107186	107509	0	+	0	ID=asmbl_30638|m.74449.utr5p2;Parent=asmbl_30638|m.74449;
Supercontig_1.6	transdecoder	five_prime_utr		107569	108209	0	+	0	ID=asmbl_30638|m.74449.utr5p3;Parent=asmbl_30638|m.74449;
Supercontig_1.6	transdecoder	five_prime_utr		108269	108915	0	+	0	ID=asmbl_30638|m.74449.utr5p4;Parent=asmbl_30638|m.74449;
Supercontig_1.6	transdecoder	five_prime_utr		108980	109181	0	+	0	ID=asmbl_30638|m.74449.utr5p5;Parent=asmbl_30638|m.74449;
Supercontig_1.6	transdecoder	five_prime_utr		109240	110859	0	+	0	ID=asmbl_30638|m.74449.utr5p6;Parent=asmbl_30638|m.74449;
Supercontig_1.6	transdecoder	exon		106425	107131	0	+	0	ID=asmbl_30638|m.74449.exon1;Parent=asmbl_30638|m.74449;
Supercontig_1.6	transdecoder	exon		107186	107509	0	+	0	ID=asmbl_30638|m.74449.exon2;Parent=asmbl_30638|m.74449;
Supercontig_1.6	transdecoder	exon		107569	108209	0	+	0	ID=asmbl_30638|m.74449.exon3;Parent=asmbl_30638|m.74449;
Supercontig_1.6	transdecoder	exon		108269	108915	0	+	0	ID=asmbl_30638|m.74449.exon4;Parent=asmbl_30638|m.74449;
Supercontig_1.6	transdecoder	exon		108980	109181	0	+	0	ID=asmbl_30638|m.74449.exon5;Parent=asmbl_30638|m.74449;
Supercontig_1.6	transdecoder	exon		109240	111993	0	+	0	ID=asmbl_30638|m.74449.exon6;Parent=asmbl_30638|m.74449;
Supercontig_1.6	transdecoder	CDS		110860	111405	0	+	0	ID=cds.asmbl_30638|m.74449;Parent=asmbl_30638|m.74449;
Supercontig_1.6	transdecoder	three_prime_utr		111406	111993	0	+	0	ID=asmbl_30638|m.74449.utr3p1;Parent=asmbl_30638|m.74449;
Supercontig_1.6	transdecoder	mRNA		106425	111993	0	+	0	ID=asmbl_30634|m.75727;Name=asmbl_30634|m.75727;Parent=asmbl_30641|g.81412;
Supercontig_1.6	transdecoder	five_prime_utr		106425	107509	0	+	0	ID=asmbl_30634|m.75727.utr5p1;Parent=asmbl_30634|m.75727;
Supercontig_1.6	transdecoder	five_prime_utr		107569	108209	0	+	0	ID=asmbl_30634|m.75727.utr5p2;Parent=asmbl_30634|m.75727;
Supercontig_1.6	transdecoder	five_prime_utr		108269	108915	0	+	0	ID=asmbl_30634|m.75727.utr5p3;Parent=asmbl_30634|m.75727;
Supercontig_1.6	transdecoder	five_prime_utr		108980	109181	0	+	0	ID=asmbl_30634|m.75727.utr5p4;Parent=asmbl_30634|m.75727;
Supercontig_1.6	transdecoder	five_prime_utr		109240	109336	0	+	0	ID=asmbl_30634|m.75727.utr5p5;Parent=asmbl_30634|m.75727;
Supercontig_1.6	transdecoder	five_prime_utr		109409	110859	0	+	0	ID=asmbl_30634|m.75727.utr5p6;Parent=asmbl_30634|m.75727;
Supercontig_1.6	transdecoder	exon		106425	107509	0	+	0	ID=asmbl_30634|m.75727.exon1;Parent=asmbl_30634|m.75727;
Supercontig_1.6	transdecoder	exon		107569	108209	0	+	0	ID=asmbl_30634|m.75727.exon2;Parent=asmbl_30634|m.75727;
Supercontig_1.6	transdecoder	exon		108269	108915	0	+	0	ID=asmbl_30634|m.75727.exon3;Parent=asmbl_30634|m.75727;
Supercontig_1.6	transdecoder	exon		108980	109181	0	+	0	ID=asmbl_30634|m.75727.exon4;Parent=asmbl_30634|m.75727;
Supercontig_1.6	transdecoder	exon		109240	109336	0	+	0	ID=asmbl_30634|m.75727.exon5;Parent=asmbl_30634|m.75727;
Supercontig_1.6	transdecoder	exon		109409	111993	0	+	0	ID=asmbl_30634|m.75727.exon6;Parent=asmbl_30634|m.75727;
Supercontig_1.6	transdecoder	CDS		110860	111405	0	+	0	ID=cds.asmbl_30634|m.75727;Parent=asmbl_30634|m.75727;
Supercontig_1.6	transdecoder	three_prime_utr		111406	111993	0	+	0	ID=asmbl_30634|m.75727.utr3p1;Parent=asmbl_30634|m.75727;
Supercontig_1.6	transdecoder	mRNA		106425	111993	0	+	0	ID=asmbl_30637|m.82714;Name=asmbl_30637|m.82714;Parent=asmbl_30641|g.81412;
Supercontig_1.6	transdecoder	five_prime_utr		106425	107131	0	+	0	ID=asmbl_30637|m.82714.utr5p1;Parent=asmbl_30637|m.82714;
Supercontig_1.6	transdecoder	five_prime_utr		107186	107509	0	+	0	ID=asmbl_30637|m.82714.utr5p2;Parent=asmbl_30637|m.82714;
Supercontig_1.6	transdecoder	five_prime_utr		107569	108209	0	+	0	ID=asmbl_30637|m.82714.utr5p3;Parent=asmbl_30637|m.82714;
Supercontig_1.6	transdecoder	five_prime_utr		108269	109181	0	+	0	ID=asmbl_30637|m.82714.utr5p4;Parent=asmbl_30637|m.82714;
Supercontig_1.6	transdecoder	five_prime_utr		109240	109336	0	+	0	ID=asmbl_30637|m.82714.utr5p5;Parent=asmbl_30637|m.82714;
Supercontig_1.6	transdecoder	five_prime_utr		109409	110859	0	+	0	ID=asmbl_30637|m.82714.utr5p6;Parent=asmbl_30637|m.82714;
Supercontig_1.6	transdecoder	exon		106425	107131	0	+	0	ID=asmbl_30637|m.82714.exon1;Parent=asmbl_30637|m.82714;
Supercontig_1.6	transdecoder	exon		107186	107509	0	+	0	ID=asmbl_30637|m.82714.exon2;Parent=asmbl_30637|m.82714;
Supercontig_1.6	transdecoder	exon		107569	108209	0	+	0	ID=asmbl_30637|m.82714.exon3;Parent=asmbl_30637|m.82714;
Supercontig_1.6	transdecoder	exon		108269	109181	0	+	0	ID=asmbl_30637|m.82714.exon4;Parent=asmbl_30637|m.82714;
Supercontig_1.6	transdecoder	exon		109240	109336	0	+	0	ID=asmbl_30637|m.82714.exon5;Parent=asmbl_30637|m.82714;
Supercontig_1.6	transdecoder	exon		109409	111993	0	+	0	ID=asmbl_30637|m.82714.exon6;Parent=asmbl_30637|m.82714;
Supercontig_1.6	transdecoder	CDS		110860	111405	0	+	0	ID=cds.asmbl_30637|m.82714;Parent=asmbl_30637|m.82714;
Supercontig_1.6	transdecoder	three_prime_utr		111406	111993	0	+	0	ID=asmbl_30637|m.82714.utr3p1;Parent=asmbl_30637|m.82714;
Supercontig_1.6	transdecoder	mRNA		106425	111993	0	+	0	ID=asmbl_30639|m.76766;Name=asmbl_30639|m.76766;Parent=asmbl_30641|g.81412;
Supercontig_1.6	transdecoder	five_prime_utr		106425	107131	0	+	0	ID=asmbl_30639|m.76766.utr5p1;Parent=asmbl_30639|m.76766;
Supercontig_1.6	transdecoder	five_prime_utr		107186	107509	0	+	0	ID=asmbl_30639|m.76766.utr5p2;Parent=asmbl_30639|m.76766;
Supercontig_1.6	transdecoder	five_prime_utr		107569	108209	0	+	0	ID=asmbl_30639|m.76766.utr5p3;Parent=asmbl_30639|m.76766;
Supercontig_1.6	transdecoder	five_prime_utr		108269	108915	0	+	0	ID=asmbl_30639|m.76766.utr5p4;Parent=asmbl_30639|m.76766;
Supercontig_1.6	transdecoder	five_prime_utr		108980	109336	0	+	0	ID=asmbl_30639|m.76766.utr5p5;Parent=asmbl_30639|m.76766;
Supercontig_1.6	transdecoder	five_prime_utr		109409	110859	0	+	0	ID=asmbl_30639|m.76766.utr5p6;Parent=asmbl_30639|m.76766;
Supercontig_1.6	transdecoder	exon		106425	107131	0	+	0	ID=asmbl_30639|m.76766.exon1;Parent=asmbl_30639|m.76766;
Supercontig_1.6	transdecoder	exon		107186	107509	0	+	0	ID=asmbl_30639|m.76766.exon2;Parent=asmbl_30639|m.76766;
Supercontig_1.6	transdecoder	exon		107569	108209	0	+	0	ID=asmbl_30639|m.76766.exon3;Parent=asmbl_30639|m.76766;
Supercontig_1.6	transdecoder	exon		108269	108915	0	+	0	ID=asmbl_30639|m.76766.exon4;Parent=asmbl_30639|m.76766;
Supercontig_1.6	transdecoder	exon		108980	109336	0	+	0	ID=asmbl_30639|m.76766.exon5;Parent=asmbl_30639|m.76766;
Supercontig_1.6	transdecoder	exon		109409	111993	0	+	0	ID=asmbl_30639|m.76766.exon6;Parent=asmbl_30639|m.76766;
Supercontig_1.6	transdecoder	CDS		110860	111405	0	+	0	ID=cds.asmbl_30639|m.76766;Parent=asmbl_30639|m.76766;
Supercontig_1.6	transdecoder	three_prime_utr		111406	111993	0	+	0	ID=asmbl_30639|m.76766.utr3p1;Parent=asmbl_30639|m.76766;
Supercontig_1.6	transdecoder	gene		885049	888191	0	+	0	ID=asmbl_31220|g.77949;Name=asmbl_31220|m.77949;
Supercontig_1.6	transdecoder	mRNA		885049	888191	0	+	0	ID=asmbl_31220|m.77949;Name=asmbl_31220|m.77949;Parent=asmbl_31220|g.77949;
Supercontig_1.6	transdecoder	five_prime_utr		885049	886302	0	+	0	ID=asmbl_31220|m.77949.utr5p1;Parent=asmbl_31220|m.77949;
Supercontig_1.6	transdecoder	exon		885049	888191	0	+	0	ID=asmbl_31220|m.77949.exon1;Parent=asmbl_31220|m.77949;
Supercontig_1.6	transdecoder	CDS		886303	886611	0	+	0	ID=cds.asmbl_31220|m.77949;Parent=asmbl_31220|m.77949;
Supercontig_1.6	transdecoder	three_prime_utr		886612	888191	0	+	0	ID=asmbl_31220|m.77949.utr3p1;Parent=asmbl_31220|m.77949;
Supercontig_1.6	transdecoder	gene		559046	560077	0	-	0	ID=asmbl_30987|g.78281;Name=asmbl_30987|m.78281;
Supercontig_1.6	transdecoder	mRNA		559046	560077	0	-	0	ID=asmbl_30987|m.78281;Name=asmbl_30987|m.78281;Parent=asmbl_30987|g.78281;
Supercontig_1.6	transdecoder	five_prime_utr		559514	560077	0	-	0	ID=asmbl_30987|m.78281.utr5p1;Parent=asmbl_30987|m.78281;
Supercontig_1.6	transdecoder	exon		559046	560077	0	-	0	ID=asmbl_30987|m.78281.exon1;Parent=asmbl_30987|m.78281;
Supercontig_1.6	transdecoder	CDS		559190	559513	0	-	0	ID=cds.asmbl_30987|m.78281;Parent=asmbl_30987|m.78281;
Supercontig_1.6	transdecoder	three_prime_utr		559046	559189	0	-	0	ID=asmbl_30987|m.78281.utr3p1;Parent=asmbl_30987|m.78281;
Supercontig_1.6	transdecoder	gene		2633493	2636787	0	-	0	ID=asmbl_32432|g.80610;Name=asmbl_32432|m.80610;
Supercontig_1.6	transdecoder	mRNA		2633493	2636787	0	-	0	ID=asmbl_32432|m.80610;Name=asmbl_32432|m.80610;Parent=asmbl_32432|g.80610;
Supercontig_1.6	transdecoder	five_prime_utr		2634177	2636787	0	-	0	ID=asmbl_32432|m.80610.utr5p1;Parent=asmbl_32432|m.80610;
Supercontig_1.6	transdecoder	exon		2633493	2636787	0	-	0	ID=asmbl_32432|m.80610.exon1;Parent=asmbl_32432|m.80610;
Supercontig_1.6	transdecoder	CDS		2633853	2634176	0	-	0	ID=cds.asmbl_32432|m.80610;Parent=asmbl_32432|m.80610;
Supercontig_1.6	transdecoder	three_prime_utr		2633493	2633852	0	-	0	ID=asmbl_32432|m.80610.utr3p1;Parent=asmbl_32432|m.80610;
Supercontig_1.6	transdecoder	gene		544748	545503	0	+	0	ID=asmbl_30971|g.73334;Name=asmbl_30971|m.73334;
Supercontig_1.6	transdecoder	mRNA		544748	545503	0	+	0	ID=asmbl_30971|m.73334;Name=asmbl_30971|m.73334;Parent=asmbl_30971|g.73334;
Supercontig_1.6	transdecoder	five_prime_utr		544748	544838	0	+	0	ID=asmbl_30971|m.73334.utr5p1;Parent=asmbl_30971|m.73334;
Supercontig_1.6	transdecoder	exon		544748	545503	0	+	0	ID=asmbl_30971|m.73334.exon1;Parent=asmbl_30971|m.73334;
Supercontig_1.6	transdecoder	CDS		544839	545186	0	+	0	ID=cds.asmbl_30971|m.73334;Parent=asmbl_30971|m.73334;
Supercontig_1.6	transdecoder	three_prime_utr		545187	545503	0	+	0	ID=asmbl_30971|m.73334.utr3p1;Parent=asmbl_30971|m.73334;
Supercontig_1.6	transdecoder	gene		2657100	2658210	0	+	0	ID=asmbl_32449|g.77201;Name=asmbl_32449|m.77201;
Supercontig_1.6	transdecoder	mRNA		2657100	2658210	0	+	0	ID=asmbl_32449|m.77201;Name=asmbl_32449|m.77201;Parent=asmbl_32449|g.77201;
Supercontig_1.6	transdecoder	five_prime_utr		2657100	2657829	0	+	0	ID=asmbl_32449|m.77201.utr5p1;Parent=asmbl_32449|m.77201;
Supercontig_1.6	transdecoder	exon		2657100	2658210	0	+	0	ID=asmbl_32449|m.77201.exon1;Parent=asmbl_32449|m.77201;
Supercontig_1.6	transdecoder	CDS		2657830	2658210	0	+	0	ID=cds.asmbl_32449|m.77201;Parent=asmbl_32449|m.77201;
Supercontig_1.6	transdecoder	mRNA		2657100	2658210	0	+	0	ID=asmbl_32448|m.74950;Name=asmbl_32448|m.74950;Parent=asmbl_32449|g.77201;
Supercontig_1.6	transdecoder	five_prime_utr		2657100	2657388	0	+	0	ID=asmbl_32448|m.74950.utr5p1;Parent=asmbl_32448|m.74950;
Supercontig_1.6	transdecoder	five_prime_utr		2657444	2657829	0	+	0	ID=asmbl_32448|m.74950.utr5p2;Parent=asmbl_32448|m.74950;
Supercontig_1.6	transdecoder	exon		2657100	2657388	0	+	0	ID=asmbl_32448|m.74950.exon1;Parent=asmbl_32448|m.74950;
Supercontig_1.6	transdecoder	exon		2657444	2658210	0	+	0	ID=asmbl_32448|m.74950.exon2;Parent=asmbl_32448|m.74950;
Supercontig_1.6	transdecoder	CDS		2657830	2658210	0	+	0	ID=cds.asmbl_32448|m.74950;Parent=asmbl_32448|m.74950;
Supercontig_1.6	transdecoder	gene		501058	503452	0	+	0	ID=asmbl_30929|g.81536;Name=asmbl_30929|m.81536;
Supercontig_1.6	transdecoder	mRNA		501058	503452	0	+	0	ID=asmbl_30929|m.81536;Name=asmbl_30929|m.81536;Parent=asmbl_30929|g.81536;
Supercontig_1.6	transdecoder	five_prime_utr		501058	502811	0	+	0	ID=asmbl_30929|m.81536.utr5p1;Parent=asmbl_30929|m.81536;
Supercontig_1.6	transdecoder	exon		501058	503452	0	+	0	ID=asmbl_30929|m.81536.exon1;Parent=asmbl_30929|m.81536;
Supercontig_1.6	transdecoder	CDS		502812	503306	0	+	0	ID=cds.asmbl_30929|m.81536;Parent=asmbl_30929|m.81536;
Supercontig_1.6	transdecoder	three_prime_utr		503307	503452	0	+	0	ID=asmbl_30929|m.81536.utr3p1;Parent=asmbl_30929|m.81536;
Supercontig_1.6	transdecoder	gene		1802823	1804899	0	-	0	ID=asmbl_29769|g.83262;Name=asmbl_29769|m.83262;
Supercontig_1.6	transdecoder	mRNA		1802823	1804899	0	-	0	ID=asmbl_29769|m.83262;Name=asmbl_29769|m.83262;Parent=asmbl_29769|g.83262;
Supercontig_1.6	transdecoder	exon		1803538	1804899	0	-	0	ID=asmbl_29769|m.83262.exon1;Parent=asmbl_29769|m.83262;
Supercontig_1.6	transdecoder	CDS		1804505	1804899	0	-	0	ID=cds.asmbl_29769|m.83262;Parent=asmbl_29769|m.83262;
Supercontig_1.6	transdecoder	exon		1802823	1803296	0	-	0	ID=asmbl_29769|m.83262.exon2;Parent=asmbl_29769|m.83262;
Supercontig_1.6	transdecoder	three_prime_utr		1803538	1804504	0	-	0	ID=asmbl_29769|m.83262.utr3p1;Parent=asmbl_29769|m.83262;
Supercontig_1.6	transdecoder	three_prime_utr		1802823	1803296	0	-	0	ID=asmbl_29769|m.83262.utr3p2;Parent=asmbl_29769|m.83262;
Supercontig_1.6	transdecoder	mRNA		1802823	1804899	0	-	0	ID=asmbl_29770|m.74995;Name=asmbl_29770|m.74995;Parent=asmbl_29769|g.83262;
Supercontig_1.6	transdecoder	exon		1802823	1804899	0	-	0	ID=asmbl_29770|m.74995.exon1;Parent=asmbl_29770|m.74995;
Supercontig_1.6	transdecoder	CDS		1804505	1804899	0	-	0	ID=cds.asmbl_29770|m.74995;Parent=asmbl_29770|m.74995;
Supercontig_1.6	transdecoder	three_prime_utr		1802823	1804504	0	-	0	ID=asmbl_29770|m.74995.utr3p1;Parent=asmbl_29770|m.74995;
Supercontig_1.6	transdecoder	gene		1862547	1867521	0	+	0	ID=asmbl_31885|g.73110;Name=asmbl_31885|m.73110;
Supercontig_1.6	transdecoder	mRNA		1862547	1867521	0	+	0	ID=asmbl_31885|m.73110;Name=asmbl_31885|m.73110;Parent=asmbl_31885|g.73110;
Supercontig_1.6	transdecoder	five_prime_utr		1862547	1863936	0	+	0	ID=asmbl_31885|m.73110.utr5p1;Parent=asmbl_31885|m.73110;
Supercontig_1.6	transdecoder	five_prime_utr		1864000	1864994	0	+	0	ID=asmbl_31885|m.73110.utr5p2;Parent=asmbl_31885|m.73110;
Supercontig_1.6	transdecoder	exon		1862547	1863936	0	+	0	ID=asmbl_31885|m.73110.exon1;Parent=asmbl_31885|m.73110;
Supercontig_1.6	transdecoder	exon		1864000	1865067	0	+	0	ID=asmbl_31885|m.73110.exon2;Parent=asmbl_31885|m.73110;
Supercontig_1.6	transdecoder	CDS		1864995	1865067	0	+	0	ID=cds.asmbl_31885|m.73110;Parent=asmbl_31885|m.73110;
Supercontig_1.6	transdecoder	exon		1865118	1867030	0	+	0	ID=asmbl_31885|m.73110.exon3;Parent=asmbl_31885|m.73110;
Supercontig_1.6	transdecoder	CDS		1865118	1867030	0	+	0	ID=cds.asmbl_31885|m.73110;Parent=asmbl_31885|m.73110;
Supercontig_1.6	transdecoder	exon		1867099	1867521	0	+	0	ID=asmbl_31885|m.73110.exon4;Parent=asmbl_31885|m.73110;
Supercontig_1.6	transdecoder	CDS		1867099	1867128	0	+	0	ID=cds.asmbl_31885|m.73110;Parent=asmbl_31885|m.73110;
Supercontig_1.6	transdecoder	three_prime_utr		1867129	1867521	0	+	0	ID=asmbl_31885|m.73110.utr3p1;Parent=asmbl_31885|m.73110;
Supercontig_1.6	transdecoder	gene		809416	816123	0	+	0	ID=asmbl_31162|g.81568;Name=asmbl_31162|m.81568;
Supercontig_1.6	transdecoder	mRNA		809416	816123	0	+	0	ID=asmbl_31162|m.81568;Name=asmbl_31162|m.81568;Parent=asmbl_31162|g.81568;
Supercontig_1.6	transdecoder	five_prime_utr		809416	812315	0	+	0	ID=asmbl_31162|m.81568.utr5p1;Parent=asmbl_31162|m.81568;
Supercontig_1.6	transdecoder	exon		809416	815441	0	+	0	ID=asmbl_31162|m.81568.exon1;Parent=asmbl_31162|m.81568;
Supercontig_1.6	transdecoder	CDS		812316	812882	0	+	0	ID=cds.asmbl_31162|m.81568;Parent=asmbl_31162|m.81568;
Supercontig_1.6	transdecoder	exon		815863	816123	0	+	0	ID=asmbl_31162|m.81568.exon2;Parent=asmbl_31162|m.81568;
Supercontig_1.6	transdecoder	three_prime_utr		812883	815441	0	+	0	ID=asmbl_31162|m.81568.utr3p1;Parent=asmbl_31162|m.81568;
Supercontig_1.6	transdecoder	three_prime_utr		815863	816123	0	+	0	ID=asmbl_31162|m.81568.utr3p2;Parent=asmbl_31162|m.81568;
Supercontig_1.6	transdecoder	mRNA		809416	816670	0	+	0	ID=asmbl_31159|m.74608;Name=asmbl_31159|m.74608;Parent=asmbl_31162|g.81568;
Supercontig_1.6	transdecoder	five_prime_utr		809416	812315	0	+	0	ID=asmbl_31159|m.74608.utr5p1;Parent=asmbl_31159|m.74608;
Supercontig_1.6	transdecoder	exon		809416	815989	0	+	0	ID=asmbl_31159|m.74608.exon1;Parent=asmbl_31159|m.74608;
Supercontig_1.6	transdecoder	CDS		812316	812882	0	+	0	ID=cds.asmbl_31159|m.74608;Parent=asmbl_31159|m.74608;
Supercontig_1.6	transdecoder	exon		816107	816670	0	+	0	ID=asmbl_31159|m.74608.exon2;Parent=asmbl_31159|m.74608;
Supercontig_1.6	transdecoder	three_prime_utr		812883	815989	0	+	0	ID=asmbl_31159|m.74608.utr3p1;Parent=asmbl_31159|m.74608;
Supercontig_1.6	transdecoder	three_prime_utr		816107	816670	0	+	0	ID=asmbl_31159|m.74608.utr3p2;Parent=asmbl_31159|m.74608;
Supercontig_1.6	transdecoder	mRNA		809416	816123	0	+	0	ID=asmbl_31160|m.76892;Name=asmbl_31160|m.76892;Parent=asmbl_31162|g.81568;
Supercontig_1.6	transdecoder	five_prime_utr		809416	812315	0	+	0	ID=asmbl_31160|m.76892.utr5p1;Parent=asmbl_31160|m.76892;
Supercontig_1.6	transdecoder	exon		809416	816123	0	+	0	ID=asmbl_31160|m.76892.exon1;Parent=asmbl_31160|m.76892;
Supercontig_1.6	transdecoder	CDS		812316	812882	0	+	0	ID=cds.asmbl_31160|m.76892;Parent=asmbl_31160|m.76892;
Supercontig_1.6	transdecoder	three_prime_utr		812883	816123	0	+	0	ID=asmbl_31160|m.76892.utr3p1;Parent=asmbl_31160|m.76892;
Supercontig_1.6	transdecoder	mRNA		809416	816123	0	+	0	ID=asmbl_31161|m.79200;Name=asmbl_31161|m.79200;Parent=asmbl_31162|g.81568;
Supercontig_1.6	transdecoder	five_prime_utr		809416	810694	0	+	0	ID=asmbl_31161|m.79200.utr5p1;Parent=asmbl_31161|m.79200;
Supercontig_1.6	transdecoder	five_prime_utr		810778	812315	0	+	0	ID=asmbl_31161|m.79200.utr5p2;Parent=asmbl_31161|m.79200;
Supercontig_1.6	transdecoder	exon		809416	810694	0	+	0	ID=asmbl_31161|m.79200.exon1;Parent=asmbl_31161|m.79200;
Supercontig_1.6	transdecoder	exon		810778	816123	0	+	0	ID=asmbl_31161|m.79200.exon2;Parent=asmbl_31161|m.79200;
Supercontig_1.6	transdecoder	CDS		812316	812882	0	+	0	ID=cds.asmbl_31161|m.79200;Parent=asmbl_31161|m.79200;
Supercontig_1.6	transdecoder	three_prime_utr		812883	816123	0	+	0	ID=asmbl_31161|m.79200.utr3p1;Parent=asmbl_31161|m.79200;
Supercontig_1.6	transdecoder	mRNA		812066	816123	0	+	0	ID=asmbl_31163|m.73302;Name=asmbl_31163|m.73302;Parent=asmbl_31162|g.81568;
Supercontig_1.6	transdecoder	five_prime_utr		812066	812315	0	+	0	ID=asmbl_31163|m.73302.utr5p1;Parent=asmbl_31163|m.73302;
Supercontig_1.6	transdecoder	exon		812066	813972	0	+	0	ID=asmbl_31163|m.73302.exon1;Parent=asmbl_31163|m.73302;
Supercontig_1.6	transdecoder	CDS		812316	812882	0	+	0	ID=cds.asmbl_31163|m.73302;Parent=asmbl_31163|m.73302;
Supercontig_1.6	transdecoder	exon		814342	816123	0	+	0	ID=asmbl_31163|m.73302.exon2;Parent=asmbl_31163|m.73302;
Supercontig_1.6	transdecoder	three_prime_utr		812883	813972	0	+	0	ID=asmbl_31163|m.73302.utr3p1;Parent=asmbl_31163|m.73302;
Supercontig_1.6	transdecoder	three_prime_utr		814342	816123	0	+	0	ID=asmbl_31163|m.73302.utr3p2;Parent=asmbl_31163|m.73302;
Supercontig_1.6	transdecoder	gene		2764747	2769551	0	+	0	ID=asmbl_32505|g.80006;Name=asmbl_32505|m.80006;
Supercontig_1.6	transdecoder	mRNA		2764747	2769551	0	+	0	ID=asmbl_32505|m.80006;Name=asmbl_32505|m.80006;Parent=asmbl_32505|g.80006;
Supercontig_1.6	transdecoder	five_prime_utr		2764747	2764947	0	+	0	ID=asmbl_32505|m.80006.utr5p1;Parent=asmbl_32505|m.80006;
Supercontig_1.6	transdecoder	five_prime_utr		2765054	2766393	0	+	0	ID=asmbl_32505|m.80006.utr5p2;Parent=asmbl_32505|m.80006;
Supercontig_1.6	transdecoder	exon		2764747	2764947	0	+	0	ID=asmbl_32505|m.80006.exon1;Parent=asmbl_32505|m.80006;
Supercontig_1.6	transdecoder	exon		2765054	2769255	0	+	0	ID=asmbl_32505|m.80006.exon2;Parent=asmbl_32505|m.80006;
Supercontig_1.6	transdecoder	CDS		2766394	2766759	0	+	0	ID=cds.asmbl_32505|m.80006;Parent=asmbl_32505|m.80006;
Supercontig_1.6	transdecoder	exon		2769307	2769551	0	+	0	ID=asmbl_32505|m.80006.exon3;Parent=asmbl_32505|m.80006;
Supercontig_1.6	transdecoder	three_prime_utr		2766760	2769255	0	+	0	ID=asmbl_32505|m.80006.utr3p1;Parent=asmbl_32505|m.80006;
Supercontig_1.6	transdecoder	three_prime_utr		2769307	2769551	0	+	0	ID=asmbl_32505|m.80006.utr3p2;Parent=asmbl_32505|m.80006;
Supercontig_1.6	transdecoder	gene		604595	605242	0	+	0	ID=asmbl_28939|g.76714;Name=asmbl_28939|m.76714;
Supercontig_1.6	transdecoder	mRNA		604595	605242	0	+	0	ID=asmbl_28939|m.76714;Name=asmbl_28939|m.76714;Parent=asmbl_28939|g.76714;
Supercontig_1.6	transdecoder	five_prime_utr		604595	604850	0	+	0	ID=asmbl_28939|m.76714.utr5p1;Parent=asmbl_28939|m.76714;
Supercontig_1.6	transdecoder	exon		604595	605242	0	+	0	ID=asmbl_28939|m.76714.exon1;Parent=asmbl_28939|m.76714;
Supercontig_1.6	transdecoder	CDS		604851	605242	0	+	0	ID=cds.asmbl_28939|m.76714;Parent=asmbl_28939|m.76714;
Supercontig_1.6	transdecoder	gene		1066724	1071604	0	-	0	ID=asmbl_31342|g.75215;Name=asmbl_31342|m.75215;
Supercontig_1.6	transdecoder	mRNA		1066724	1071604	0	-	0	ID=asmbl_31342|m.75215;Name=asmbl_31342|m.75215;Parent=asmbl_31342|g.75215;
Supercontig_1.6	transdecoder	exon		1066724	1071604	0	-	0	ID=asmbl_31342|m.75215.exon1;Parent=asmbl_31342|m.75215;
Supercontig_1.6	transdecoder	CDS		1071298	1071604	0	-	0	ID=cds.asmbl_31342|m.75215;Parent=asmbl_31342|m.75215;
Supercontig_1.6	transdecoder	three_prime_utr		1066724	1071297	0	-	0	ID=asmbl_31342|m.75215.utr3p1;Parent=asmbl_31342|m.75215;
Supercontig_1.6	transdecoder	gene		1467019	1467661	0	+	0	ID=asmbl_31614|g.80267;Name=asmbl_31614|m.80267;
Supercontig_1.6	transdecoder	mRNA		1467019	1467661	0	+	0	ID=asmbl_31614|m.80267;Name=asmbl_31614|m.80267;Parent=asmbl_31614|g.80267;
Supercontig_1.6	transdecoder	five_prime_utr		1467019	1467183	0	+	0	ID=asmbl_31614|m.80267.utr5p1;Parent=asmbl_31614|m.80267;
Supercontig_1.6	transdecoder	exon		1467019	1467661	0	+	0	ID=asmbl_31614|m.80267.exon1;Parent=asmbl_31614|m.80267;
Supercontig_1.6	transdecoder	CDS		1467184	1467528	0	+	0	ID=cds.asmbl_31614|m.80267;Parent=asmbl_31614|m.80267;
Supercontig_1.6	transdecoder	three_prime_utr		1467529	1467661	0	+	0	ID=asmbl_31614|m.80267.utr3p1;Parent=asmbl_31614|m.80267;
Supercontig_1.6	transdecoder	gene		1199785	1200277	0	+	0	ID=asmbl_29346|g.77246;Name=asmbl_29346|m.77246;
Supercontig_1.6	transdecoder	mRNA		1199785	1200277	0	+	0	ID=asmbl_29346|m.77246;Name=asmbl_29346|m.77246;Parent=asmbl_29346|g.77246;
Supercontig_1.6	transdecoder	five_prime_utr		1199785	1199923	0	+	0	ID=asmbl_29346|m.77246.utr5p1;Parent=asmbl_29346|m.77246;
Supercontig_1.6	transdecoder	exon		1199785	1200277	0	+	0	ID=asmbl_29346|m.77246.exon1;Parent=asmbl_29346|m.77246;
Supercontig_1.6	transdecoder	CDS		1199924	1200277	0	+	0	ID=cds.asmbl_29346|m.77246;Parent=asmbl_29346|m.77246;
Supercontig_1.6	transdecoder	gene		601243	602345	0	-	0	ID=asmbl_31021|g.82994;Name=asmbl_31021|m.82994;
Supercontig_1.6	transdecoder	mRNA		601243	602345	0	-	0	ID=asmbl_31021|m.82994;Name=asmbl_31021|m.82994;Parent=asmbl_31021|g.82994;
Supercontig_1.6	transdecoder	five_prime_utr		601805	602345	0	-	0	ID=asmbl_31021|m.82994.utr5p1;Parent=asmbl_31021|m.82994;
Supercontig_1.6	transdecoder	exon		601243	602345	0	-	0	ID=asmbl_31021|m.82994.exon1;Parent=asmbl_31021|m.82994;
Supercontig_1.6	transdecoder	CDS		601457	601804	0	-	0	ID=cds.asmbl_31021|m.82994;Parent=asmbl_31021|m.82994;
Supercontig_1.6	transdecoder	three_prime_utr		601243	601456	0	-	0	ID=asmbl_31021|m.82994.utr3p1;Parent=asmbl_31021|m.82994;
Supercontig_1.6	transdecoder	gene		1646108	1648627	0	+	0	ID=asmbl_31748|g.73545;Name=asmbl_31748|m.73545;
Supercontig_1.6	transdecoder	mRNA		1646108	1648627	0	+	0	ID=asmbl_31748|m.73545;Name=asmbl_31748|m.73545;Parent=asmbl_31748|g.73545;
Supercontig_1.6	transdecoder	five_prime_utr		1646108	1646318	0	+	0	ID=asmbl_31748|m.73545.utr5p1;Parent=asmbl_31748|m.73545;
Supercontig_1.6	transdecoder	five_prime_utr		1646376	1648127	0	+	0	ID=asmbl_31748|m.73545.utr5p2;Parent=asmbl_31748|m.73545;
Supercontig_1.6	transdecoder	exon		1646108	1646318	0	+	0	ID=asmbl_31748|m.73545.exon1;Parent=asmbl_31748|m.73545;
Supercontig_1.6	transdecoder	exon		1646376	1648627	0	+	0	ID=asmbl_31748|m.73545.exon2;Parent=asmbl_31748|m.73545;
Supercontig_1.6	transdecoder	CDS		1648128	1648445	0	+	0	ID=cds.asmbl_31748|m.73545;Parent=asmbl_31748|m.73545;
Supercontig_1.6	transdecoder	three_prime_utr		1648446	1648627	0	+	0	ID=asmbl_31748|m.73545.utr3p1;Parent=asmbl_31748|m.73545;
Supercontig_1.6	transdecoder	gene		2436063	2438605	0	+	0	ID=asmbl_32279|g.75356;Name=asmbl_32279|m.75356;
Supercontig_1.6	transdecoder	mRNA		2436063	2438605	0	+	0	ID=asmbl_32279|m.75356;Name=asmbl_32279|m.75356;Parent=asmbl_32279|g.75356;
Supercontig_1.6	transdecoder	exon		2436063	2438605	0	+	0	ID=asmbl_32279|m.75356.exon1;Parent=asmbl_32279|m.75356;
Supercontig_1.6	transdecoder	CDS		2436063	2438225	0	+	0	ID=cds.asmbl_32279|m.75356;Parent=asmbl_32279|m.75356;
Supercontig_1.6	transdecoder	three_prime_utr		2438226	2438605	0	+	0	ID=asmbl_32279|m.75356.utr3p1;Parent=asmbl_32279|m.75356;
Supercontig_1.6	transdecoder	gene		746098	746659	0	+	0	ID=asmbl_29026|g.77098;Name=asmbl_29026|m.77098;
Supercontig_1.6	transdecoder	mRNA		746098	746659	0	+	0	ID=asmbl_29026|m.77098;Name=asmbl_29026|m.77098;Parent=asmbl_29026|g.77098;
Supercontig_1.6	transdecoder	five_prime_utr		746098	746340	0	+	0	ID=asmbl_29026|m.77098.utr5p1;Parent=asmbl_29026|m.77098;
Supercontig_1.6	transdecoder	exon		746098	746659	0	+	0	ID=asmbl_29026|m.77098.exon1;Parent=asmbl_29026|m.77098;
Supercontig_1.6	transdecoder	CDS		746341	746659	0	+	0	ID=cds.asmbl_29026|m.77098;Parent=asmbl_29026|m.77098;
Supercontig_1.6	transdecoder	gene		1552321	1554722	0	-	0	ID=asmbl_29591|g.73098;Name=asmbl_29591|m.73098;
Supercontig_1.6	transdecoder	mRNA		1552321	1554722	0	-	0	ID=asmbl_29591|m.73098;Name=asmbl_29591|m.73098;Parent=asmbl_29591|g.73098;
Supercontig_1.6	transdecoder	five_prime_utr		1554604	1554722	0	-	0	ID=asmbl_29591|m.73098.utr5p1;Parent=asmbl_29591|m.73098;
Supercontig_1.6	transdecoder	exon		1552321	1554722	0	-	0	ID=asmbl_29591|m.73098.exon1;Parent=asmbl_29591|m.73098;
Supercontig_1.6	transdecoder	CDS		1554208	1554603	0	-	0	ID=cds.asmbl_29591|m.73098;Parent=asmbl_29591|m.73098;
Supercontig_1.6	transdecoder	three_prime_utr		1552321	1554207	0	-	0	ID=asmbl_29591|m.73098.utr3p1;Parent=asmbl_29591|m.73098;
Supercontig_1.6	transdecoder	gene		2344894	2346194	0	+	0	ID=asmbl_32227|g.82216;Name=asmbl_32227|m.82216;
Supercontig_1.6	transdecoder	mRNA		2344894	2346194	0	+	0	ID=asmbl_32227|m.82216;Name=asmbl_32227|m.82216;Parent=asmbl_32227|g.82216;
Supercontig_1.6	transdecoder	five_prime_utr		2344894	2345418	0	+	0	ID=asmbl_32227|m.82216.utr5p1;Parent=asmbl_32227|m.82216;
Supercontig_1.6	transdecoder	exon		2344894	2345529	0	+	0	ID=asmbl_32227|m.82216.exon1;Parent=asmbl_32227|m.82216;
Supercontig_1.6	transdecoder	CDS		2345419	2345529	0	+	0	ID=cds.asmbl_32227|m.82216;Parent=asmbl_32227|m.82216;
Supercontig_1.6	transdecoder	exon		2345581	2345841	0	+	0	ID=asmbl_32227|m.82216.exon2;Parent=asmbl_32227|m.82216;
Supercontig_1.6	transdecoder	CDS		2345581	2345814	0	+	0	ID=cds.asmbl_32227|m.82216;Parent=asmbl_32227|m.82216;
Supercontig_1.6	transdecoder	exon		2345900	2346194	0	+	0	ID=asmbl_32227|m.82216.exon3;Parent=asmbl_32227|m.82216;
Supercontig_1.6	transdecoder	three_prime_utr		2345815	2345841	0	+	0	ID=asmbl_32227|m.82216.utr3p1;Parent=asmbl_32227|m.82216;
Supercontig_1.6	transdecoder	three_prime_utr		2345900	2346194	0	+	0	ID=asmbl_32227|m.82216.utr3p2;Parent=asmbl_32227|m.82216;
Supercontig_1.6	transdecoder	gene		2344894	2346194	0	+	0	ID=asmbl_32226|g.79896;Name=asmbl_32226|m.79896;
Supercontig_1.6	transdecoder	mRNA		2344894	2346194	0	+	0	ID=asmbl_32226|m.79896;Name=asmbl_32226|m.79896;Parent=asmbl_32226|g.79896;
Supercontig_1.6	transdecoder	five_prime_utr		2344894	2345418	0	+	0	ID=asmbl_32226|m.79896.utr5p1;Parent=asmbl_32226|m.79896;
Supercontig_1.6	transdecoder	exon		2344894	2345529	0	+	0	ID=asmbl_32226|m.79896.exon1;Parent=asmbl_32226|m.79896;
Supercontig_1.6	transdecoder	CDS		2345419	2345529	0	+	0	ID=cds.asmbl_32226|m.79896;Parent=asmbl_32226|m.79896;
Supercontig_1.6	transdecoder	exon		2345581	2346194	0	+	0	ID=asmbl_32226|m.79896.exon2;Parent=asmbl_32226|m.79896;
Supercontig_1.6	transdecoder	CDS		2345581	2345814	0	+	0	ID=cds.asmbl_32226|m.79896;Parent=asmbl_32226|m.79896;
Supercontig_1.6	transdecoder	three_prime_utr		2345815	2346194	0	+	0	ID=asmbl_32226|m.79896.utr3p1;Parent=asmbl_32226|m.79896;
Supercontig_1.6	transdecoder	gene		2014981	2016124	0	+	0	ID=asmbl_32009|g.74635;Name=asmbl_32009|m.74635;
Supercontig_1.6	transdecoder	mRNA		2014981	2016124	0	+	0	ID=asmbl_32009|m.74635;Name=asmbl_32009|m.74635;Parent=asmbl_32009|g.74635;
Supercontig_1.6	transdecoder	five_prime_utr		2014981	2015226	0	+	0	ID=asmbl_32009|m.74635.utr5p1;Parent=asmbl_32009|m.74635;
Supercontig_1.6	transdecoder	exon		2014981	2016124	0	+	0	ID=asmbl_32009|m.74635.exon1;Parent=asmbl_32009|m.74635;
Supercontig_1.6	transdecoder	CDS		2015227	2015556	0	+	0	ID=cds.asmbl_32009|m.74635;Parent=asmbl_32009|m.74635;
Supercontig_1.6	transdecoder	three_prime_utr		2015557	2016124	0	+	0	ID=asmbl_32009|m.74635.utr3p1;Parent=asmbl_32009|m.74635;
Supercontig_1.6	transdecoder	gene		984385	985879	0	+	0	ID=asmbl_31296|g.74117;Name=asmbl_31296|m.74117;
Supercontig_1.6	transdecoder	mRNA		984385	985879	0	+	0	ID=asmbl_31296|m.74117;Name=asmbl_31296|m.74117;Parent=asmbl_31296|g.74117;
Supercontig_1.6	transdecoder	five_prime_utr		984385	984529	0	+	0	ID=asmbl_31296|m.74117.utr5p1;Parent=asmbl_31296|m.74117;
Supercontig_1.6	transdecoder	exon		984385	985879	0	+	0	ID=asmbl_31296|m.74117.exon1;Parent=asmbl_31296|m.74117;
Supercontig_1.6	transdecoder	CDS		984530	985099	0	+	0	ID=cds.asmbl_31296|m.74117;Parent=asmbl_31296|m.74117;
Supercontig_1.6	transdecoder	three_prime_utr		985100	985879	0	+	0	ID=asmbl_31296|m.74117.utr3p1;Parent=asmbl_31296|m.74117;
Supercontig_1.6	transdecoder	gene		1298862	1299372	0	-	0	ID=asmbl_29388|g.79355;Name=asmbl_29388|m.79355;
Supercontig_1.6	transdecoder	mRNA		1298862	1299372	0	-	0	ID=asmbl_29388|m.79355;Name=asmbl_29388|m.79355;Parent=asmbl_29388|g.79355;
Supercontig_1.6	transdecoder	five_prime_utr		1299257	1299372	0	-	0	ID=asmbl_29388|m.79355.utr5p1;Parent=asmbl_29388|m.79355;
Supercontig_1.6	transdecoder	five_prime_utr		1299201	1299202	0	-	0	ID=asmbl_29388|m.79355.utr5p2;Parent=asmbl_29388|m.79355;
Supercontig_1.6	transdecoder	exon		1299257	1299372	0	-	0	ID=asmbl_29388|m.79355.exon1;Parent=asmbl_29388|m.79355;
Supercontig_1.6	transdecoder	exon		1298862	1299202	0	-	0	ID=asmbl_29388|m.79355.exon2;Parent=asmbl_29388|m.79355;
Supercontig_1.6	transdecoder	CDS		1298862	1299200	0	-	0	ID=cds.asmbl_29388|m.79355;Parent=asmbl_29388|m.79355;
Supercontig_1.6	transdecoder	gene		501058	503452	0	+	0	ID=asmbl_30930|g.73274;Name=asmbl_30930|m.73274;
Supercontig_1.6	transdecoder	mRNA		501058	503452	0	+	0	ID=asmbl_30930|m.73274;Name=asmbl_30930|m.73274;Parent=asmbl_30930|g.73274;
Supercontig_1.6	transdecoder	five_prime_utr		501058	502152	0	+	0	ID=asmbl_30930|m.73274.utr5p1;Parent=asmbl_30930|m.73274;
Supercontig_1.6	transdecoder	five_prime_utr		502326	502811	0	+	0	ID=asmbl_30930|m.73274.utr5p2;Parent=asmbl_30930|m.73274;
Supercontig_1.6	transdecoder	exon		501058	502152	0	+	0	ID=asmbl_30930|m.73274.exon1;Parent=asmbl_30930|m.73274;
Supercontig_1.6	transdecoder	exon		502326	503452	0	+	0	ID=asmbl_30930|m.73274.exon2;Parent=asmbl_30930|m.73274;
Supercontig_1.6	transdecoder	CDS		502812	503306	0	+	0	ID=cds.asmbl_30930|m.73274;Parent=asmbl_30930|m.73274;
Supercontig_1.6	transdecoder	three_prime_utr		503307	503452	0	+	0	ID=asmbl_30930|m.73274.utr3p1;Parent=asmbl_30930|m.73274;
Supercontig_1.6	transdecoder	mRNA		501058	503452	0	+	0	ID=asmbl_30931|m.75546;Name=asmbl_30931|m.75546;Parent=asmbl_30930|g.73274;
Supercontig_1.6	transdecoder	five_prime_utr		501058	502279	0	+	0	ID=asmbl_30931|m.75546.utr5p1;Parent=asmbl_30931|m.75546;
Supercontig_1.6	transdecoder	five_prime_utr		502326	502811	0	+	0	ID=asmbl_30931|m.75546.utr5p2;Parent=asmbl_30931|m.75546;
Supercontig_1.6	transdecoder	exon		501058	502279	0	+	0	ID=asmbl_30931|m.75546.exon1;Parent=asmbl_30931|m.75546;
Supercontig_1.6	transdecoder	exon		502326	503452	0	+	0	ID=asmbl_30931|m.75546.exon2;Parent=asmbl_30931|m.75546;
Supercontig_1.6	transdecoder	CDS		502812	503306	0	+	0	ID=cds.asmbl_30931|m.75546;Parent=asmbl_30931|m.75546;
Supercontig_1.6	transdecoder	three_prime_utr		503307	503452	0	+	0	ID=asmbl_30931|m.75546.utr3p1;Parent=asmbl_30931|m.75546;
Supercontig_1.6	transdecoder	mRNA		502383	504110	0	+	0	ID=asmbl_28868|m.81565;Name=asmbl_28868|m.81565;Parent=asmbl_30930|g.73274;
Supercontig_1.6	transdecoder	five_prime_utr		502383	502811	0	+	0	ID=asmbl_28868|m.81565.utr5p1;Parent=asmbl_28868|m.81565;
Supercontig_1.6	transdecoder	exon		502383	504110	0	+	0	ID=asmbl_28868|m.81565.exon1;Parent=asmbl_28868|m.81565;
Supercontig_1.6	transdecoder	CDS		502812	503306	0	+	0	ID=cds.asmbl_28868|m.81565;Parent=asmbl_28868|m.81565;
Supercontig_1.6	transdecoder	three_prime_utr		503307	504110	0	+	0	ID=asmbl_28868|m.81565.utr3p1;Parent=asmbl_28868|m.81565;
Supercontig_1.6	transdecoder	gene		1428001	1428960	0	-	0	ID=asmbl_29476|g.82167;Name=asmbl_29476|m.82167;
Supercontig_1.6	transdecoder	mRNA		1428001	1428960	0	-	0	ID=asmbl_29476|m.82167;Name=asmbl_29476|m.82167;Parent=asmbl_29476|g.82167;
Supercontig_1.6	transdecoder	exon		1428001	1428960	0	-	0	ID=asmbl_29476|m.82167.exon1;Parent=asmbl_29476|m.82167;
Supercontig_1.6	transdecoder	CDS		1428541	1428960	0	-	0	ID=cds.asmbl_29476|m.82167;Parent=asmbl_29476|m.82167;
Supercontig_1.6	transdecoder	three_prime_utr		1428001	1428540	0	-	0	ID=asmbl_29476|m.82167.utr3p1;Parent=asmbl_29476|m.82167;
Supercontig_1.6	transdecoder	mRNA		1428001	1428960	0	-	0	ID=asmbl_29477|m.73886;Name=asmbl_29477|m.73886;Parent=asmbl_29476|g.82167;
Supercontig_1.6	transdecoder	exon		1428682	1428960	0	-	0	ID=asmbl_29477|m.73886.exon1;Parent=asmbl_29477|m.73886;
Supercontig_1.6	transdecoder	CDS		1428682	1428960	0	-	0	ID=cds.asmbl_29477|m.73886;Parent=asmbl_29477|m.73886;
Supercontig_1.6	transdecoder	exon		1428001	1428629	0	-	0	ID=asmbl_29477|m.73886.exon2;Parent=asmbl_29477|m.73886;
Supercontig_1.6	transdecoder	CDS		1428591	1428629	0	-	0	ID=cds.asmbl_29477|m.73886;Parent=asmbl_29477|m.73886;
Supercontig_1.6	transdecoder	three_prime_utr		1428001	1428590	0	-	0	ID=asmbl_29477|m.73886.utr3p1;Parent=asmbl_29477|m.73886;
Supercontig_1.6	transdecoder	gene		1862547	1867521	0	+	0	ID=asmbl_31883|g.79071;Name=asmbl_31883|m.79071;
Supercontig_1.6	transdecoder	mRNA		1862547	1867521	0	+	0	ID=asmbl_31883|m.79071;Name=asmbl_31883|m.79071;Parent=asmbl_31883|g.79071;
Supercontig_1.6	transdecoder	five_prime_utr		1862547	1864994	0	+	0	ID=asmbl_31883|m.79071.utr5p1;Parent=asmbl_31883|m.79071;
Supercontig_1.6	transdecoder	exon		1862547	1865067	0	+	0	ID=asmbl_31883|m.79071.exon1;Parent=asmbl_31883|m.79071;
Supercontig_1.6	transdecoder	CDS		1864995	1865067	0	+	0	ID=cds.asmbl_31883|m.79071;Parent=asmbl_31883|m.79071;
Supercontig_1.6	transdecoder	exon		1865118	1867030	0	+	0	ID=asmbl_31883|m.79071.exon2;Parent=asmbl_31883|m.79071;
Supercontig_1.6	transdecoder	CDS		1865118	1867030	0	+	0	ID=cds.asmbl_31883|m.79071;Parent=asmbl_31883|m.79071;
Supercontig_1.6	transdecoder	exon		1867099	1867521	0	+	0	ID=asmbl_31883|m.79071.exon3;Parent=asmbl_31883|m.79071;
Supercontig_1.6	transdecoder	CDS		1867099	1867128	0	+	0	ID=cds.asmbl_31883|m.79071;Parent=asmbl_31883|m.79071;
Supercontig_1.6	transdecoder	three_prime_utr		1867129	1867521	0	+	0	ID=asmbl_31883|m.79071.utr3p1;Parent=asmbl_31883|m.79071;
Supercontig_1.6	transdecoder	mRNA		1862547	1867521	0	+	0	ID=asmbl_31886|m.75389;Name=asmbl_31886|m.75389;Parent=asmbl_31883|g.79071;
Supercontig_1.6	transdecoder	five_prime_utr		1862547	1863666	0	+	0	ID=asmbl_31886|m.75389.utr5p1;Parent=asmbl_31886|m.75389;
Supercontig_1.6	transdecoder	five_prime_utr		1864000	1864994	0	+	0	ID=asmbl_31886|m.75389.utr5p2;Parent=asmbl_31886|m.75389;
Supercontig_1.6	transdecoder	exon		1862547	1863666	0	+	0	ID=asmbl_31886|m.75389.exon1;Parent=asmbl_31886|m.75389;
Supercontig_1.6	transdecoder	exon		1864000	1865067	0	+	0	ID=asmbl_31886|m.75389.exon2;Parent=asmbl_31886|m.75389;
Supercontig_1.6	transdecoder	CDS		1864995	1865067	0	+	0	ID=cds.asmbl_31886|m.75389;Parent=asmbl_31886|m.75389;
Supercontig_1.6	transdecoder	exon		1865118	1867030	0	+	0	ID=asmbl_31886|m.75389.exon3;Parent=asmbl_31886|m.75389;
Supercontig_1.6	transdecoder	CDS		1865118	1867030	0	+	0	ID=cds.asmbl_31886|m.75389;Parent=asmbl_31886|m.75389;
Supercontig_1.6	transdecoder	exon		1867099	1867521	0	+	0	ID=asmbl_31886|m.75389.exon4;Parent=asmbl_31886|m.75389;
Supercontig_1.6	transdecoder	CDS		1867099	1867128	0	+	0	ID=cds.asmbl_31886|m.75389;Parent=asmbl_31886|m.75389;
Supercontig_1.6	transdecoder	three_prime_utr		1867129	1867521	0	+	0	ID=asmbl_31886|m.75389.utr3p1;Parent=asmbl_31886|m.75389;
Supercontig_1.6	transdecoder	mRNA		1862547	1867521	0	+	0	ID=asmbl_31887|m.77676;Name=asmbl_31887|m.77676;Parent=asmbl_31883|g.79071;
Supercontig_1.6	transdecoder	five_prime_utr		1862547	1863666	0	+	0	ID=asmbl_31887|m.77676.utr5p1;Parent=asmbl_31887|m.77676;
Supercontig_1.6	transdecoder	five_prime_utr		1863736	1863754	0	+	0	ID=asmbl_31887|m.77676.utr5p2;Parent=asmbl_31887|m.77676;
Supercontig_1.6	transdecoder	five_prime_utr		1864000	1864994	0	+	0	ID=asmbl_31887|m.77676.utr5p3;Parent=asmbl_31887|m.77676;
Supercontig_1.6	transdecoder	exon		1862547	1863666	0	+	0	ID=asmbl_31887|m.77676.exon1;Parent=asmbl_31887|m.77676;
Supercontig_1.6	transdecoder	exon		1863736	1863754	0	+	0	ID=asmbl_31887|m.77676.exon2;Parent=asmbl_31887|m.77676;
Supercontig_1.6	transdecoder	exon		1864000	1865067	0	+	0	ID=asmbl_31887|m.77676.exon3;Parent=asmbl_31887|m.77676;
Supercontig_1.6	transdecoder	CDS		1864995	1865067	0	+	0	ID=cds.asmbl_31887|m.77676;Parent=asmbl_31887|m.77676;
Supercontig_1.6	transdecoder	exon		1865118	1867030	0	+	0	ID=asmbl_31887|m.77676.exon4;Parent=asmbl_31887|m.77676;
Supercontig_1.6	transdecoder	CDS		1865118	1867030	0	+	0	ID=cds.asmbl_31887|m.77676;Parent=asmbl_31887|m.77676;
Supercontig_1.6	transdecoder	exon		1867099	1867521	0	+	0	ID=asmbl_31887|m.77676.exon5;Parent=asmbl_31887|m.77676;
Supercontig_1.6	transdecoder	CDS		1867099	1867128	0	+	0	ID=cds.asmbl_31887|m.77676;Parent=asmbl_31887|m.77676;
Supercontig_1.6	transdecoder	three_prime_utr		1867129	1867521	0	+	0	ID=asmbl_31887|m.77676.utr3p1;Parent=asmbl_31887|m.77676;
Supercontig_1.6	transdecoder	mRNA		1863084	1867521	0	+	0	ID=asmbl_31884|m.81400;Name=asmbl_31884|m.81400;Parent=asmbl_31883|g.79071;
Supercontig_1.6	transdecoder	five_prime_utr		1863084	1863231	0	+	0	ID=asmbl_31884|m.81400.utr5p1;Parent=asmbl_31884|m.81400;
Supercontig_1.6	transdecoder	five_prime_utr		1863297	1864994	0	+	0	ID=asmbl_31884|m.81400.utr5p2;Parent=asmbl_31884|m.81400;
Supercontig_1.6	transdecoder	exon		1863084	1863231	0	+	0	ID=asmbl_31884|m.81400.exon1;Parent=asmbl_31884|m.81400;
Supercontig_1.6	transdecoder	exon		1863297	1865067	0	+	0	ID=asmbl_31884|m.81400.exon2;Parent=asmbl_31884|m.81400;
Supercontig_1.6	transdecoder	CDS		1864995	1865067	0	+	0	ID=cds.asmbl_31884|m.81400;Parent=asmbl_31884|m.81400;
Supercontig_1.6	transdecoder	exon		1865118	1867030	0	+	0	ID=asmbl_31884|m.81400.exon3;Parent=asmbl_31884|m.81400;
Supercontig_1.6	transdecoder	CDS		1865118	1867030	0	+	0	ID=cds.asmbl_31884|m.81400;Parent=asmbl_31884|m.81400;
Supercontig_1.6	transdecoder	exon		1867099	1867521	0	+	0	ID=asmbl_31884|m.81400.exon4;Parent=asmbl_31884|m.81400;
Supercontig_1.6	transdecoder	CDS		1867099	1867128	0	+	0	ID=cds.asmbl_31884|m.81400;Parent=asmbl_31884|m.81400;
Supercontig_1.6	transdecoder	three_prime_utr		1867129	1867521	0	+	0	ID=asmbl_31884|m.81400.utr3p1;Parent=asmbl_31884|m.81400;
Supercontig_1.6	transdecoder	gene		2775071	2778822	0	-	0	ID=asmbl_32509|g.78743;Name=asmbl_32509|m.78743;
Supercontig_1.6	transdecoder	mRNA		2775071	2778822	0	-	0	ID=asmbl_32509|m.78743;Name=asmbl_32509|m.78743;Parent=asmbl_32509|g.78743;
Supercontig_1.6	transdecoder	five_prime_utr		2775400	2778822	0	-	0	ID=asmbl_32509|m.78743.utr5p1;Parent=asmbl_32509|m.78743;
Supercontig_1.6	transdecoder	exon		2775071	2778822	0	-	0	ID=asmbl_32509|m.78743.exon1;Parent=asmbl_32509|m.78743;
Supercontig_1.6	transdecoder	CDS		2775071	2775399	0	-	0	ID=cds.asmbl_32509|m.78743;Parent=asmbl_32509|m.78743;
Supercontig_1.6	transdecoder	gene		482279	485188	0	+	0	ID=asmbl_30911|g.82130;Name=asmbl_30911|m.82130;
Supercontig_1.6	transdecoder	mRNA		482279	485188	0	+	0	ID=asmbl_30911|m.82130;Name=asmbl_30911|m.82130;Parent=asmbl_30911|g.82130;
Supercontig_1.6	transdecoder	five_prime_utr		482279	483298	0	+	0	ID=asmbl_30911|m.82130.utr5p1;Parent=asmbl_30911|m.82130;
Supercontig_1.6	transdecoder	exon		482279	485188	0	+	0	ID=asmbl_30911|m.82130.exon1;Parent=asmbl_30911|m.82130;
Supercontig_1.6	transdecoder	CDS		483299	483742	0	+	0	ID=cds.asmbl_30911|m.82130;Parent=asmbl_30911|m.82130;
Supercontig_1.6	transdecoder	three_prime_utr		483743	485188	0	+	0	ID=asmbl_30911|m.82130.utr3p1;Parent=asmbl_30911|m.82130;
Supercontig_1.6	transdecoder	gene		432264	438226	0	+	0	ID=asmbl_30881|g.76109;Name=asmbl_30881|m.76109;
Supercontig_1.6	transdecoder	mRNA		432264	438226	0	+	0	ID=asmbl_30881|m.76109;Name=asmbl_30881|m.76109;Parent=asmbl_30881|g.76109;
Supercontig_1.6	transdecoder	five_prime_utr		432264	432881	0	+	0	ID=asmbl_30881|m.76109.utr5p1;Parent=asmbl_30881|m.76109;
Supercontig_1.6	transdecoder	exon		432264	438226	0	+	0	ID=asmbl_30881|m.76109.exon1;Parent=asmbl_30881|m.76109;
Supercontig_1.6	transdecoder	CDS		432882	433355	0	+	0	ID=cds.asmbl_30881|m.76109;Parent=asmbl_30881|m.76109;
Supercontig_1.6	transdecoder	three_prime_utr		433356	438226	0	+	0	ID=asmbl_30881|m.76109.utr3p1;Parent=asmbl_30881|m.76109;
Supercontig_1.6	transdecoder	gene		1943321	1944030	0	+	0	ID=asmbl_31938|g.79426;Name=asmbl_31938|m.79426;
Supercontig_1.6	transdecoder	mRNA		1943321	1944030	0	+	0	ID=asmbl_31938|m.79426;Name=asmbl_31938|m.79426;Parent=asmbl_31938|g.79426;
Supercontig_1.6	transdecoder	five_prime_utr		1943321	1943383	0	+	0	ID=asmbl_31938|m.79426.utr5p1;Parent=asmbl_31938|m.79426;
Supercontig_1.6	transdecoder	exon		1943321	1944030	0	+	0	ID=asmbl_31938|m.79426.exon1;Parent=asmbl_31938|m.79426;
Supercontig_1.6	transdecoder	CDS		1943384	1943740	0	+	0	ID=cds.asmbl_31938|m.79426;Parent=asmbl_31938|m.79426;
Supercontig_1.6	transdecoder	three_prime_utr		1943741	1944030	0	+	0	ID=asmbl_31938|m.79426.utr3p1;Parent=asmbl_31938|m.79426;
Supercontig_1.6	transdecoder	gene		1025865	1027574	0	+	0	ID=asmbl_31323|g.73214;Name=asmbl_31323|m.73214;
Supercontig_1.6	transdecoder	mRNA		1025865	1027574	0	+	0	ID=asmbl_31323|m.73214;Name=asmbl_31323|m.73214;Parent=asmbl_31323|g.73214;
Supercontig_1.6	transdecoder	five_prime_utr		1025865	1025909	0	+	0	ID=asmbl_31323|m.73214.utr5p1;Parent=asmbl_31323|m.73214;
Supercontig_1.6	transdecoder	five_prime_utr		1025997	1026121	0	+	0	ID=asmbl_31323|m.73214.utr5p2;Parent=asmbl_31323|m.73214;
Supercontig_1.6	transdecoder	exon		1025865	1025909	0	+	0	ID=asmbl_31323|m.73214.exon1;Parent=asmbl_31323|m.73214;
Supercontig_1.6	transdecoder	exon		1025997	1027574	0	+	0	ID=asmbl_31323|m.73214.exon2;Parent=asmbl_31323|m.73214;
Supercontig_1.6	transdecoder	CDS		1026122	1026484	0	+	0	ID=cds.asmbl_31323|m.73214;Parent=asmbl_31323|m.73214;
Supercontig_1.6	transdecoder	three_prime_utr		1026485	1027574	0	+	0	ID=asmbl_31323|m.73214.utr3p1;Parent=asmbl_31323|m.73214;
Supercontig_1.6	transdecoder	gene		2764747	2769551	0	+	0	ID=asmbl_32505|g.80004;Name=asmbl_32505|m.80004;
Supercontig_1.6	transdecoder	mRNA		2764747	2769551	0	+	0	ID=asmbl_32505|m.80004;Name=asmbl_32505|m.80004;Parent=asmbl_32505|g.80004;
Supercontig_1.6	transdecoder	five_prime_utr		2764747	2764945	0	+	0	ID=asmbl_32505|m.80004.utr5p1;Parent=asmbl_32505|m.80004;
Supercontig_1.6	transdecoder	exon		2764747	2764947	0	+	0	ID=asmbl_32505|m.80004.exon1;Parent=asmbl_32505|m.80004;
Supercontig_1.6	transdecoder	CDS		2764946	2764947	0	+	0	ID=cds.asmbl_32505|m.80004;Parent=asmbl_32505|m.80004;
Supercontig_1.6	transdecoder	exon		2765054	2769255	0	+	0	ID=asmbl_32505|m.80004.exon2;Parent=asmbl_32505|m.80004;
Supercontig_1.6	transdecoder	CDS		2765054	2765648	0	+	0	ID=cds.asmbl_32505|m.80004;Parent=asmbl_32505|m.80004;
Supercontig_1.6	transdecoder	exon		2769307	2769551	0	+	0	ID=asmbl_32505|m.80004.exon3;Parent=asmbl_32505|m.80004;
Supercontig_1.6	transdecoder	three_prime_utr		2765649	2769255	0	+	0	ID=asmbl_32505|m.80004.utr3p1;Parent=asmbl_32505|m.80004;
Supercontig_1.6	transdecoder	three_prime_utr		2769307	2769551	0	+	0	ID=asmbl_32505|m.80004.utr3p2;Parent=asmbl_32505|m.80004;
Supercontig_1.6	transdecoder	gene		974876	978985	0	+	0	ID=asmbl_31287|g.74483;Name=asmbl_31287|m.74483;
Supercontig_1.6	transdecoder	mRNA		974876	978985	0	+	0	ID=asmbl_31287|m.74483;Name=asmbl_31287|m.74483;Parent=asmbl_31287|g.74483;
Supercontig_1.6	transdecoder	exon		974876	975489	0	+	0	ID=asmbl_31287|m.74483.exon1;Parent=asmbl_31287|m.74483;
Supercontig_1.6	transdecoder	CDS		974876	975489	0	+	0	ID=cds.asmbl_31287|m.74483;Parent=asmbl_31287|m.74483;
Supercontig_1.6	transdecoder	exon		975545	977028	0	+	0	ID=asmbl_31287|m.74483.exon2;Parent=asmbl_31287|m.74483;
Supercontig_1.6	transdecoder	CDS		975545	975623	0	+	0	ID=cds.asmbl_31287|m.74483;Parent=asmbl_31287|m.74483;
Supercontig_1.6	transdecoder	exon		977090	978985	0	+	0	ID=asmbl_31287|m.74483.exon3;Parent=asmbl_31287|m.74483;
Supercontig_1.6	transdecoder	three_prime_utr		975624	977028	0	+	0	ID=asmbl_31287|m.74483.utr3p1;Parent=asmbl_31287|m.74483;
Supercontig_1.6	transdecoder	three_prime_utr		977090	978985	0	+	0	ID=asmbl_31287|m.74483.utr3p2;Parent=asmbl_31287|m.74483;
Supercontig_1.6	transdecoder	gene		984385	985879	0	+	0	ID=asmbl_31296|g.74119;Name=asmbl_31296|m.74119;
Supercontig_1.6	transdecoder	mRNA		984385	985879	0	+	0	ID=asmbl_31296|m.74119;Name=asmbl_31296|m.74119;Parent=asmbl_31296|g.74119;
Supercontig_1.6	transdecoder	five_prime_utr		984385	985166	0	+	0	ID=asmbl_31296|m.74119.utr5p1;Parent=asmbl_31296|m.74119;
Supercontig_1.6	transdecoder	exon		984385	985879	0	+	0	ID=asmbl_31296|m.74119.exon1;Parent=asmbl_31296|m.74119;
Supercontig_1.6	transdecoder	CDS		985167	985517	0	+	0	ID=cds.asmbl_31296|m.74119;Parent=asmbl_31296|m.74119;
Supercontig_1.6	transdecoder	three_prime_utr		985518	985879	0	+	0	ID=asmbl_31296|m.74119.utr3p1;Parent=asmbl_31296|m.74119;
Supercontig_1.6	transdecoder	mRNA		984458	984899	0	+	0	ID=asmbl_29217|m.74804;Name=asmbl_29217|m.74804;Parent=asmbl_31296|g.74119;
Supercontig_1.6	transdecoder	five_prime_utr		984458	984529	0	+	0	ID=asmbl_29217|m.74804.utr5p1;Parent=asmbl_29217|m.74804;
Supercontig_1.6	transdecoder	exon		984458	984899	0	+	0	ID=asmbl_29217|m.74804.exon1;Parent=asmbl_29217|m.74804;
Supercontig_1.6	transdecoder	CDS		984530	984899	0	+	0	ID=cds.asmbl_29217|m.74804;Parent=asmbl_29217|m.74804;
Supercontig_1.6	transdecoder	gene		107839	108235	0	-	0	ID=asmbl_28567|g.83060;Name=asmbl_28567|m.83060;
Supercontig_1.6	transdecoder	mRNA		107839	108235	0	-	0	ID=asmbl_28567|m.83060;Name=asmbl_28567|m.83060;Parent=asmbl_28567|g.83060;
Supercontig_1.6	transdecoder	exon		107839	108235	0	-	0	ID=asmbl_28567|m.83060.exon1;Parent=asmbl_28567|m.83060;
Supercontig_1.6	transdecoder	CDS		107906	108235	0	-	0	ID=cds.asmbl_28567|m.83060;Parent=asmbl_28567|m.83060;
Supercontig_1.6	transdecoder	three_prime_utr		107839	107905	0	-	0	ID=asmbl_28567|m.83060.utr3p1;Parent=asmbl_28567|m.83060;
Supercontig_1.6	transdecoder	gene		1799796	1801094	0	-	0	ID=asmbl_29766|g.76347;Name=asmbl_29766|m.76347;
Supercontig_1.6	transdecoder	mRNA		1799796	1801094	0	-	0	ID=asmbl_29766|m.76347;Name=asmbl_29766|m.76347;Parent=asmbl_29766|g.76347;
Supercontig_1.6	transdecoder	five_prime_utr		1800807	1801094	0	-	0	ID=asmbl_29766|m.76347.utr5p1;Parent=asmbl_29766|m.76347;
Supercontig_1.6	transdecoder	exon		1800733	1801094	0	-	0	ID=asmbl_29766|m.76347.exon1;Parent=asmbl_29766|m.76347;
Supercontig_1.6	transdecoder	CDS		1800733	1800806	0	-	0	ID=cds.asmbl_29766|m.76347;Parent=asmbl_29766|m.76347;
Supercontig_1.6	transdecoder	exon		1799796	1800678	0	-	0	ID=asmbl_29766|m.76347.exon2;Parent=asmbl_29766|m.76347;
Supercontig_1.6	transdecoder	CDS		1800243	1800678	0	-	0	ID=cds.asmbl_29766|m.76347;Parent=asmbl_29766|m.76347;
Supercontig_1.6	transdecoder	three_prime_utr		1799796	1800242	0	-	0	ID=asmbl_29766|m.76347.utr3p1;Parent=asmbl_29766|m.76347;
Supercontig_1.6	transdecoder	gene		1478430	1479019	0	+	0	ID=asmbl_31621|g.75300;Name=asmbl_31621|m.75300;
Supercontig_1.6	transdecoder	mRNA		1478430	1479019	0	+	0	ID=asmbl_31621|m.75300;Name=asmbl_31621|m.75300;Parent=asmbl_31621|g.75300;
Supercontig_1.6	transdecoder	exon		1478430	1479019	0	+	0	ID=asmbl_31621|m.75300.exon1;Parent=asmbl_31621|m.75300;
Supercontig_1.6	transdecoder	CDS		1478430	1478795	0	+	0	ID=cds.asmbl_31621|m.75300;Parent=asmbl_31621|m.75300;
Supercontig_1.6	transdecoder	three_prime_utr		1478796	1479019	0	+	0	ID=asmbl_31621|m.75300.utr3p1;Parent=asmbl_31621|m.75300;
Supercontig_1.6	transdecoder	gene		514951	516215	0	+	0	ID=asmbl_30943|g.82486;Name=asmbl_30943|m.82486;
Supercontig_1.6	transdecoder	mRNA		514951	516215	0	+	0	ID=asmbl_30943|m.82486;Name=asmbl_30943|m.82486;Parent=asmbl_30943|g.82486;
Supercontig_1.6	transdecoder	five_prime_utr		514951	515651	0	+	0	ID=asmbl_30943|m.82486.utr5p1;Parent=asmbl_30943|m.82486;
Supercontig_1.6	transdecoder	exon		514951	516215	0	+	0	ID=asmbl_30943|m.82486.exon1;Parent=asmbl_30943|m.82486;
Supercontig_1.6	transdecoder	CDS		515652	516050	0	+	0	ID=cds.asmbl_30943|m.82486;Parent=asmbl_30943|m.82486;
Supercontig_1.6	transdecoder	three_prime_utr		516051	516215	0	+	0	ID=asmbl_30943|m.82486.utr3p1;Parent=asmbl_30943|m.82486;
Supercontig_1.6	transdecoder	gene		515631	520996	0	+	0	ID=asmbl_28879|g.75262;Name=asmbl_28879|m.75262;
Supercontig_1.6	transdecoder	mRNA		515631	520996	0	+	0	ID=asmbl_28879|m.75262;Name=asmbl_28879|m.75262;Parent=asmbl_28879|g.75262;
Supercontig_1.6	transdecoder	five_prime_utr		515631	515651	0	+	0	ID=asmbl_28879|m.75262.utr5p1;Parent=asmbl_28879|m.75262;
Supercontig_1.6	transdecoder	exon		515631	520996	0	+	0	ID=asmbl_28879|m.75262.exon1;Parent=asmbl_28879|m.75262;
Supercontig_1.6	transdecoder	CDS		515652	516050	0	+	0	ID=cds.asmbl_28879|m.75262;Parent=asmbl_28879|m.75262;
Supercontig_1.6	transdecoder	three_prime_utr		516051	520996	0	+	0	ID=asmbl_28879|m.75262.utr3p1;Parent=asmbl_28879|m.75262;
Supercontig_1.6	transdecoder	gene		1369353	1369854	0	-	0	ID=asmbl_29437|g.76458;Name=asmbl_29437|m.76458;
Supercontig_1.6	transdecoder	mRNA		1369353	1369854	0	-	0	ID=asmbl_29437|m.76458;Name=asmbl_29437|m.76458;Parent=asmbl_29437|g.76458;
Supercontig_1.6	transdecoder	five_prime_utr		1369765	1369854	0	-	0	ID=asmbl_29437|m.76458.utr5p1;Parent=asmbl_29437|m.76458;
Supercontig_1.6	transdecoder	exon		1369353	1369854	0	-	0	ID=asmbl_29437|m.76458.exon1;Parent=asmbl_29437|m.76458;
Supercontig_1.6	transdecoder	CDS		1369402	1369764	0	-	0	ID=cds.asmbl_29437|m.76458;Parent=asmbl_29437|m.76458;
Supercontig_1.6	transdecoder	three_prime_utr		1369353	1369401	0	-	0	ID=asmbl_29437|m.76458.utr3p1;Parent=asmbl_29437|m.76458;
Supercontig_1.4	transdecoder	gene		3466250	3466897	0	-	0	ID=asmbl_20598|g.47879;Name=asmbl_20598|m.47879;
Supercontig_1.4	transdecoder	mRNA		3466250	3466897	0	-	0	ID=asmbl_20598|m.47879;Name=asmbl_20598|m.47879;Parent=asmbl_20598|g.47879;
Supercontig_1.4	transdecoder	exon		3466250	3466897	0	-	0	ID=asmbl_20598|m.47879.exon1;Parent=asmbl_20598|m.47879;
Supercontig_1.4	transdecoder	CDS		3466556	3466897	0	-	0	ID=cds.asmbl_20598|m.47879;Parent=asmbl_20598|m.47879;
Supercontig_1.4	transdecoder	three_prime_utr		3466250	3466555	0	-	0	ID=asmbl_20598|m.47879.utr3p1;Parent=asmbl_20598|m.47879;
Supercontig_1.4	transdecoder	gene		3457806	3459280	0	+	0	ID=asmbl_23183|g.57173;Name=asmbl_23183|m.57173;
Supercontig_1.4	transdecoder	mRNA		3457806	3459280	0	+	0	ID=asmbl_23183|m.57173;Name=asmbl_23183|m.57173;Parent=asmbl_23183|g.57173;
Supercontig_1.4	transdecoder	exon		3457806	3459280	0	+	0	ID=asmbl_23183|m.57173.exon1;Parent=asmbl_23183|m.57173;
Supercontig_1.4	transdecoder	CDS		3457806	3458119	0	+	0	ID=cds.asmbl_23183|m.57173;Parent=asmbl_23183|m.57173;
Supercontig_1.4	transdecoder	three_prime_utr		3458120	3459280	0	+	0	ID=asmbl_23183|m.57173.utr3p1;Parent=asmbl_23183|m.57173;
Supercontig_1.4	transdecoder	mRNA		3457806	3459280	0	+	0	ID=asmbl_23182|m.54123;Name=asmbl_23182|m.54123;Parent=asmbl_23183|g.57173;
Supercontig_1.4	transdecoder	exon		3457806	3458389	0	+	0	ID=asmbl_23182|m.54123.exon1;Parent=asmbl_23182|m.54123;
Supercontig_1.4	transdecoder	CDS		3457806	3458119	0	+	0	ID=cds.asmbl_23182|m.54123;Parent=asmbl_23182|m.54123;
Supercontig_1.4	transdecoder	exon		3458457	3459280	0	+	0	ID=asmbl_23182|m.54123.exon2;Parent=asmbl_23182|m.54123;
Supercontig_1.4	transdecoder	three_prime_utr		3458120	3458389	0	+	0	ID=asmbl_23182|m.54123.utr3p1;Parent=asmbl_23182|m.54123;
Supercontig_1.4	transdecoder	three_prime_utr		3458457	3459280	0	+	0	ID=asmbl_23182|m.54123.utr3p2;Parent=asmbl_23182|m.54123;
Supercontig_1.4	transdecoder	gene		1381244	1388997	0	+	0	ID=asmbl_21764|g.50225;Name=asmbl_21764|m.50225;
Supercontig_1.4	transdecoder	mRNA		1381244	1388997	0	+	0	ID=asmbl_21764|m.50225;Name=asmbl_21764|m.50225;Parent=asmbl_21764|g.50225;
Supercontig_1.4	transdecoder	five_prime_utr		1381244	1381837	0	+	0	ID=asmbl_21764|m.50225.utr5p1;Parent=asmbl_21764|m.50225;
Supercontig_1.4	transdecoder	five_prime_utr		1381903	1381948	0	+	0	ID=asmbl_21764|m.50225.utr5p2;Parent=asmbl_21764|m.50225;
Supercontig_1.4	transdecoder	five_prime_utr		1382001	1382043	0	+	0	ID=asmbl_21764|m.50225.utr5p3;Parent=asmbl_21764|m.50225;
Supercontig_1.4	transdecoder	five_prime_utr		1382101	1382209	0	+	0	ID=asmbl_21764|m.50225.utr5p4;Parent=asmbl_21764|m.50225;
Supercontig_1.4	transdecoder	five_prime_utr		1382294	1385478	0	+	0	ID=asmbl_21764|m.50225.utr5p5;Parent=asmbl_21764|m.50225;
Supercontig_1.4	transdecoder	exon		1381244	1381837	0	+	0	ID=asmbl_21764|m.50225.exon1;Parent=asmbl_21764|m.50225;
Supercontig_1.4	transdecoder	exon		1381903	1381948	0	+	0	ID=asmbl_21764|m.50225.exon2;Parent=asmbl_21764|m.50225;
Supercontig_1.4	transdecoder	exon		1382001	1382043	0	+	0	ID=asmbl_21764|m.50225.exon3;Parent=asmbl_21764|m.50225;
Supercontig_1.4	transdecoder	exon		1382101	1382209	0	+	0	ID=asmbl_21764|m.50225.exon4;Parent=asmbl_21764|m.50225;
Supercontig_1.4	transdecoder	exon		1382294	1388997	0	+	0	ID=asmbl_21764|m.50225.exon5;Parent=asmbl_21764|m.50225;
Supercontig_1.4	transdecoder	CDS		1385479	1385838	0	+	0	ID=cds.asmbl_21764|m.50225;Parent=asmbl_21764|m.50225;
Supercontig_1.4	transdecoder	three_prime_utr		1385839	1388997	0	+	0	ID=asmbl_21764|m.50225.utr3p1;Parent=asmbl_21764|m.50225;
Supercontig_1.4	transdecoder	mRNA		1381244	1388997	0	+	0	ID=asmbl_21764|m.50219;Name=asmbl_21764|m.50219;Parent=asmbl_21764|g.50225;
Supercontig_1.4	transdecoder	five_prime_utr		1381244	1381837	0	+	0	ID=asmbl_21764|m.50219.utr5p1;Parent=asmbl_21764|m.50219;
Supercontig_1.4	transdecoder	five_prime_utr		1381903	1381948	0	+	0	ID=asmbl_21764|m.50219.utr5p2;Parent=asmbl_21764|m.50219;
Supercontig_1.4	transdecoder	five_prime_utr		1382001	1382043	0	+	0	ID=asmbl_21764|m.50219.utr5p3;Parent=asmbl_21764|m.50219;
Supercontig_1.4	transdecoder	five_prime_utr		1382101	1382209	0	+	0	ID=asmbl_21764|m.50219.utr5p4;Parent=asmbl_21764|m.50219;
Supercontig_1.4	transdecoder	five_prime_utr		1382294	1383183	0	+	0	ID=asmbl_21764|m.50219.utr5p5;Parent=asmbl_21764|m.50219;
Supercontig_1.4	transdecoder	exon		1381244	1381837	0	+	0	ID=asmbl_21764|m.50219.exon1;Parent=asmbl_21764|m.50219;
Supercontig_1.4	transdecoder	exon		1381903	1381948	0	+	0	ID=asmbl_21764|m.50219.exon2;Parent=asmbl_21764|m.50219;
Supercontig_1.4	transdecoder	exon		1382001	1382043	0	+	0	ID=asmbl_21764|m.50219.exon3;Parent=asmbl_21764|m.50219;
Supercontig_1.4	transdecoder	exon		1382101	1382209	0	+	0	ID=asmbl_21764|m.50219.exon4;Parent=asmbl_21764|m.50219;
Supercontig_1.4	transdecoder	exon		1382294	1388997	0	+	0	ID=asmbl_21764|m.50219.exon5;Parent=asmbl_21764|m.50219;
Supercontig_1.4	transdecoder	CDS		1383184	1383930	0	+	0	ID=cds.asmbl_21764|m.50219;Parent=asmbl_21764|m.50219;
Supercontig_1.4	transdecoder	three_prime_utr		1383931	1388997	0	+	0	ID=asmbl_21764|m.50219.utr3p1;Parent=asmbl_21764|m.50219;
Supercontig_1.4	transdecoder	mRNA		1381244	1388997	0	+	0	ID=asmbl_21764|m.50223;Name=asmbl_21764|m.50223;Parent=asmbl_21764|g.50225;
Supercontig_1.4	transdecoder	five_prime_utr		1381244	1381837	0	+	0	ID=asmbl_21764|m.50223.utr5p1;Parent=asmbl_21764|m.50223;
Supercontig_1.4	transdecoder	five_prime_utr		1381903	1381948	0	+	0	ID=asmbl_21764|m.50223.utr5p2;Parent=asmbl_21764|m.50223;
Supercontig_1.4	transdecoder	five_prime_utr		1382001	1382043	0	+	0	ID=asmbl_21764|m.50223.utr5p3;Parent=asmbl_21764|m.50223;
Supercontig_1.4	transdecoder	five_prime_utr		1382101	1382209	0	+	0	ID=asmbl_21764|m.50223.utr5p4;Parent=asmbl_21764|m.50223;
Supercontig_1.4	transdecoder	five_prime_utr		1382294	1384647	0	+	0	ID=asmbl_21764|m.50223.utr5p5;Parent=asmbl_21764|m.50223;
Supercontig_1.4	transdecoder	exon		1381244	1381837	0	+	0	ID=asmbl_21764|m.50223.exon1;Parent=asmbl_21764|m.50223;
Supercontig_1.4	transdecoder	exon		1381903	1381948	0	+	0	ID=asmbl_21764|m.50223.exon2;Parent=asmbl_21764|m.50223;
Supercontig_1.4	transdecoder	exon		1382001	1382043	0	+	0	ID=asmbl_21764|m.50223.exon3;Parent=asmbl_21764|m.50223;
Supercontig_1.4	transdecoder	exon		1382101	1382209	0	+	0	ID=asmbl_21764|m.50223.exon4;Parent=asmbl_21764|m.50223;
Supercontig_1.4	transdecoder	exon		1382294	1388997	0	+	0	ID=asmbl_21764|m.50223.exon5;Parent=asmbl_21764|m.50223;
Supercontig_1.4	transdecoder	CDS		1384648	1385175	0	+	0	ID=cds.asmbl_21764|m.50223;Parent=asmbl_21764|m.50223;
Supercontig_1.4	transdecoder	three_prime_utr		1385176	1388997	0	+	0	ID=asmbl_21764|m.50223.utr3p1;Parent=asmbl_21764|m.50223;
Supercontig_1.4	transdecoder	mRNA		1381926	1388029	0	+	0	ID=asmbl_21765|m.53238;Name=asmbl_21765|m.53238;Parent=asmbl_21764|g.50225;
Supercontig_1.4	transdecoder	five_prime_utr		1381926	1381948	0	+	0	ID=asmbl_21765|m.53238.utr5p1;Parent=asmbl_21765|m.53238;
Supercontig_1.4	transdecoder	five_prime_utr		1382001	1382043	0	+	0	ID=asmbl_21765|m.53238.utr5p2;Parent=asmbl_21765|m.53238;
Supercontig_1.4	transdecoder	five_prime_utr		1382294	1384647	0	+	0	ID=asmbl_21765|m.53238.utr5p3;Parent=asmbl_21765|m.53238;
Supercontig_1.4	transdecoder	exon		1381926	1381948	0	+	0	ID=asmbl_21765|m.53238.exon1;Parent=asmbl_21765|m.53238;
Supercontig_1.4	transdecoder	exon		1382001	1382043	0	+	0	ID=asmbl_21765|m.53238.exon2;Parent=asmbl_21765|m.53238;
Supercontig_1.4	transdecoder	exon		1382294	1388029	0	+	0	ID=asmbl_21765|m.53238.exon3;Parent=asmbl_21765|m.53238;
Supercontig_1.4	transdecoder	CDS		1384648	1385175	0	+	0	ID=cds.asmbl_21765|m.53238;Parent=asmbl_21765|m.53238;
Supercontig_1.4	transdecoder	three_prime_utr		1385176	1388029	0	+	0	ID=asmbl_21765|m.53238.utr3p1;Parent=asmbl_21765|m.53238;
Supercontig_1.4	transdecoder	mRNA		1381926	1388029	0	+	0	ID=asmbl_21765|m.53235;Name=asmbl_21765|m.53235;Parent=asmbl_21764|g.50225;
Supercontig_1.4	transdecoder	five_prime_utr		1381926	1381948	0	+	0	ID=asmbl_21765|m.53235.utr5p1;Parent=asmbl_21765|m.53235;
Supercontig_1.4	transdecoder	five_prime_utr		1382001	1382043	0	+	0	ID=asmbl_21765|m.53235.utr5p2;Parent=asmbl_21765|m.53235;
Supercontig_1.4	transdecoder	five_prime_utr		1382294	1383183	0	+	0	ID=asmbl_21765|m.53235.utr5p3;Parent=asmbl_21765|m.53235;
Supercontig_1.4	transdecoder	exon		1381926	1381948	0	+	0	ID=asmbl_21765|m.53235.exon1;Parent=asmbl_21765|m.53235;
Supercontig_1.4	transdecoder	exon		1382001	1382043	0	+	0	ID=asmbl_21765|m.53235.exon2;Parent=asmbl_21765|m.53235;
Supercontig_1.4	transdecoder	exon		1382294	1388029	0	+	0	ID=asmbl_21765|m.53235.exon3;Parent=asmbl_21765|m.53235;
Supercontig_1.4	transdecoder	CDS		1383184	1383930	0	+	0	ID=cds.asmbl_21765|m.53235;Parent=asmbl_21765|m.53235;
Supercontig_1.4	transdecoder	three_prime_utr		1383931	1388029	0	+	0	ID=asmbl_21765|m.53235.utr3p1;Parent=asmbl_21765|m.53235;
Supercontig_1.4	transdecoder	mRNA		1381926	1388029	0	+	0	ID=asmbl_21765|m.53240;Name=asmbl_21765|m.53240;Parent=asmbl_21764|g.50225;
Supercontig_1.4	transdecoder	five_prime_utr		1381926	1381948	0	+	0	ID=asmbl_21765|m.53240.utr5p1;Parent=asmbl_21765|m.53240;
Supercontig_1.4	transdecoder	five_prime_utr		1382001	1382043	0	+	0	ID=asmbl_21765|m.53240.utr5p2;Parent=asmbl_21765|m.53240;
Supercontig_1.4	transdecoder	five_prime_utr		1382294	1385478	0	+	0	ID=asmbl_21765|m.53240.utr5p3;Parent=asmbl_21765|m.53240;
Supercontig_1.4	transdecoder	exon		1381926	1381948	0	+	0	ID=asmbl_21765|m.53240.exon1;Parent=asmbl_21765|m.53240;
Supercontig_1.4	transdecoder	exon		1382001	1382043	0	+	0	ID=asmbl_21765|m.53240.exon2;Parent=asmbl_21765|m.53240;
Supercontig_1.4	transdecoder	exon		1382294	1388029	0	+	0	ID=asmbl_21765|m.53240.exon3;Parent=asmbl_21765|m.53240;
Supercontig_1.4	transdecoder	CDS		1385479	1385838	0	+	0	ID=cds.asmbl_21765|m.53240;Parent=asmbl_21765|m.53240;
Supercontig_1.4	transdecoder	three_prime_utr		1385839	1388029	0	+	0	ID=asmbl_21765|m.53240.utr3p1;Parent=asmbl_21765|m.53240;
Supercontig_1.4	transdecoder	gene		337623	341594	0	+	0	ID=asmbl_21004|g.59431;Name=asmbl_21004|m.59431;
Supercontig_1.4	transdecoder	mRNA		337623	341594	0	+	0	ID=asmbl_21004|m.59431;Name=asmbl_21004|m.59431;Parent=asmbl_21004|g.59431;
Supercontig_1.4	transdecoder	five_prime_utr		337623	338626	0	+	0	ID=asmbl_21004|m.59431.utr5p1;Parent=asmbl_21004|m.59431;
Supercontig_1.4	transdecoder	exon		337623	340794	0	+	0	ID=asmbl_21004|m.59431.exon1;Parent=asmbl_21004|m.59431;
Supercontig_1.4	transdecoder	CDS		338627	338974	0	+	0	ID=cds.asmbl_21004|m.59431;Parent=asmbl_21004|m.59431;
Supercontig_1.4	transdecoder	exon		340864	341085	0	+	0	ID=asmbl_21004|m.59431.exon2;Parent=asmbl_21004|m.59431;
Supercontig_1.4	transdecoder	exon		341151	341594	0	+	0	ID=asmbl_21004|m.59431.exon3;Parent=asmbl_21004|m.59431;
Supercontig_1.4	transdecoder	three_prime_utr		338975	340794	0	+	0	ID=asmbl_21004|m.59431.utr3p1;Parent=asmbl_21004|m.59431;
Supercontig_1.4	transdecoder	three_prime_utr		340864	341085	0	+	0	ID=asmbl_21004|m.59431.utr3p2;Parent=asmbl_21004|m.59431;
Supercontig_1.4	transdecoder	three_prime_utr		341151	341594	0	+	0	ID=asmbl_21004|m.59431.utr3p3;Parent=asmbl_21004|m.59431;
Supercontig_1.4	transdecoder	mRNA		337623	341594	0	+	0	ID=asmbl_21003|m.56500;Name=asmbl_21003|m.56500;Parent=asmbl_21004|g.59431;
Supercontig_1.4	transdecoder	five_prime_utr		337623	338626	0	+	0	ID=asmbl_21003|m.56500.utr5p1;Parent=asmbl_21003|m.56500;
Supercontig_1.4	transdecoder	exon		337623	341085	0	+	0	ID=asmbl_21003|m.56500.exon1;Parent=asmbl_21003|m.56500;
Supercontig_1.4	transdecoder	CDS		338627	338974	0	+	0	ID=cds.asmbl_21003|m.56500;Parent=asmbl_21003|m.56500;
Supercontig_1.4	transdecoder	exon		341151	341594	0	+	0	ID=asmbl_21003|m.56500.exon2;Parent=asmbl_21003|m.56500;
Supercontig_1.4	transdecoder	three_prime_utr		338975	341085	0	+	0	ID=asmbl_21003|m.56500.utr3p1;Parent=asmbl_21003|m.56500;
Supercontig_1.4	transdecoder	three_prime_utr		341151	341594	0	+	0	ID=asmbl_21003|m.56500.utr3p2;Parent=asmbl_21003|m.56500;
Supercontig_1.4	transdecoder	mRNA		337623	341594	0	+	0	ID=asmbl_21005|m.48684;Name=asmbl_21005|m.48684;Parent=asmbl_21004|g.59431;
Supercontig_1.4	transdecoder	five_prime_utr		337623	338626	0	+	0	ID=asmbl_21005|m.48684.utr5p1;Parent=asmbl_21005|m.48684;
Supercontig_1.4	transdecoder	exon		337623	340469	0	+	0	ID=asmbl_21005|m.48684.exon1;Parent=asmbl_21005|m.48684;
Supercontig_1.4	transdecoder	CDS		338627	338974	0	+	0	ID=cds.asmbl_21005|m.48684;Parent=asmbl_21005|m.48684;
Supercontig_1.4	transdecoder	exon		340541	341085	0	+	0	ID=asmbl_21005|m.48684.exon2;Parent=asmbl_21005|m.48684;
Supercontig_1.4	transdecoder	exon		341151	341594	0	+	0	ID=asmbl_21005|m.48684.exon3;Parent=asmbl_21005|m.48684;
Supercontig_1.4	transdecoder	three_prime_utr		338975	340469	0	+	0	ID=asmbl_21005|m.48684.utr3p1;Parent=asmbl_21005|m.48684;
Supercontig_1.4	transdecoder	three_prime_utr		340541	341085	0	+	0	ID=asmbl_21005|m.48684.utr3p2;Parent=asmbl_21005|m.48684;
Supercontig_1.4	transdecoder	three_prime_utr		341151	341594	0	+	0	ID=asmbl_21005|m.48684.utr3p3;Parent=asmbl_21005|m.48684;
Supercontig_1.4	transdecoder	mRNA		337623	341594	0	+	0	ID=asmbl_21006|m.51621;Name=asmbl_21006|m.51621;Parent=asmbl_21004|g.59431;
Supercontig_1.4	transdecoder	five_prime_utr		337623	338626	0	+	0	ID=asmbl_21006|m.51621.utr5p1;Parent=asmbl_21006|m.51621;
Supercontig_1.4	transdecoder	exon		337623	340469	0	+	0	ID=asmbl_21006|m.51621.exon1;Parent=asmbl_21006|m.51621;
Supercontig_1.4	transdecoder	CDS		338627	338974	0	+	0	ID=cds.asmbl_21006|m.51621;Parent=asmbl_21006|m.51621;
Supercontig_1.4	transdecoder	exon		340541	340794	0	+	0	ID=asmbl_21006|m.51621.exon2;Parent=asmbl_21006|m.51621;
Supercontig_1.4	transdecoder	exon		340864	341085	0	+	0	ID=asmbl_21006|m.51621.exon3;Parent=asmbl_21006|m.51621;
Supercontig_1.4	transdecoder	exon		341151	341594	0	+	0	ID=asmbl_21006|m.51621.exon4;Parent=asmbl_21006|m.51621;
Supercontig_1.4	transdecoder	three_prime_utr		338975	340469	0	+	0	ID=asmbl_21006|m.51621.utr3p1;Parent=asmbl_21006|m.51621;
Supercontig_1.4	transdecoder	three_prime_utr		340541	340794	0	+	0	ID=asmbl_21006|m.51621.utr3p2;Parent=asmbl_21006|m.51621;
Supercontig_1.4	transdecoder	three_prime_utr		340864	341085	0	+	0	ID=asmbl_21006|m.51621.utr3p3;Parent=asmbl_21006|m.51621;
Supercontig_1.4	transdecoder	three_prime_utr		341151	341594	0	+	0	ID=asmbl_21006|m.51621.utr3p4;Parent=asmbl_21006|m.51621;
Supercontig_1.4	transdecoder	mRNA		338187	339177	0	+	0	ID=asmbl_18192|m.54924;Name=asmbl_18192|m.54924;Parent=asmbl_21004|g.59431;
Supercontig_1.4	transdecoder	five_prime_utr		338187	338626	0	+	0	ID=asmbl_18192|m.54924.utr5p1;Parent=asmbl_18192|m.54924;
Supercontig_1.4	transdecoder	exon		338187	339177	0	+	0	ID=asmbl_18192|m.54924.exon1;Parent=asmbl_18192|m.54924;
Supercontig_1.4	transdecoder	CDS		338627	338974	0	+	0	ID=cds.asmbl_18192|m.54924;Parent=asmbl_18192|m.54924;
Supercontig_1.4	transdecoder	three_prime_utr		338975	339177	0	+	0	ID=asmbl_18192|m.54924.utr3p1;Parent=asmbl_18192|m.54924;
Supercontig_1.4	transdecoder	gene		2521617	2523482	0	+	0	ID=asmbl_22562|g.58770;Name=asmbl_22562|m.58770;
Supercontig_1.4	transdecoder	mRNA		2521617	2523482	0	+	0	ID=asmbl_22562|m.58770;Name=asmbl_22562|m.58770;Parent=asmbl_22562|g.58770;
Supercontig_1.4	transdecoder	exon		2521617	2522005	0	+	0	ID=asmbl_22562|m.58770.exon1;Parent=asmbl_22562|m.58770;
Supercontig_1.4	transdecoder	CDS		2521617	2522005	0	+	0	ID=cds.asmbl_22562|m.58770;Parent=asmbl_22562|m.58770;
Supercontig_1.4	transdecoder	exon		2522336	2523482	0	+	0	ID=asmbl_22562|m.58770.exon2;Parent=asmbl_22562|m.58770;
Supercontig_1.4	transdecoder	CDS		2522336	2522351	0	+	0	ID=cds.asmbl_22562|m.58770;Parent=asmbl_22562|m.58770;
Supercontig_1.4	transdecoder	three_prime_utr		2522352	2523482	0	+	0	ID=asmbl_22562|m.58770.utr3p1;Parent=asmbl_22562|m.58770;
Supercontig_1.4	transdecoder	mRNA		2521617	2523482	0	+	0	ID=asmbl_22563|m.48061;Name=asmbl_22563|m.48061;Parent=asmbl_22562|g.58770;
Supercontig_1.4	transdecoder	exon		2521617	2522005	0	+	0	ID=asmbl_22563|m.48061.exon1;Parent=asmbl_22563|m.48061;
Supercontig_1.4	transdecoder	CDS		2521617	2522005	0	+	0	ID=cds.asmbl_22563|m.48061;Parent=asmbl_22563|m.48061;
Supercontig_1.4	transdecoder	exon		2522345	2523482	0	+	0	ID=asmbl_22563|m.48061.exon2;Parent=asmbl_22563|m.48061;
Supercontig_1.4	transdecoder	CDS		2522345	2522351	0	+	0	ID=cds.asmbl_22563|m.48061;Parent=asmbl_22563|m.48061;
Supercontig_1.4	transdecoder	three_prime_utr		2522352	2523482	0	+	0	ID=asmbl_22563|m.48061.utr3p1;Parent=asmbl_22563|m.48061;
Supercontig_1.4	transdecoder	gene		2509544	2510316	0	+	0	ID=asmbl_22549|g.47097;Name=asmbl_22549|m.47097;
Supercontig_1.4	transdecoder	mRNA		2509544	2510316	0	+	0	ID=asmbl_22549|m.47097;Name=asmbl_22549|m.47097;Parent=asmbl_22549|g.47097;
Supercontig_1.4	transdecoder	exon		2509544	2510316	0	+	0	ID=asmbl_22549|m.47097.exon1;Parent=asmbl_22549|m.47097;
Supercontig_1.4	transdecoder	CDS		2509544	2509846	0	+	0	ID=cds.asmbl_22549|m.47097;Parent=asmbl_22549|m.47097;
Supercontig_1.4	transdecoder	three_prime_utr		2509847	2510316	0	+	0	ID=asmbl_22549|m.47097.utr3p1;Parent=asmbl_22549|m.47097;
Supercontig_1.4	transdecoder	gene		2540699	2541116	0	+	0	ID=asmbl_22571|g.58376;Name=asmbl_22571|m.58376;
Supercontig_1.4	transdecoder	mRNA		2540699	2541116	0	+	0	ID=asmbl_22571|m.58376;Name=asmbl_22571|m.58376;Parent=asmbl_22571|g.58376;
Supercontig_1.4	transdecoder	exon		2540699	2541116	0	+	0	ID=asmbl_22571|m.58376.exon1;Parent=asmbl_22571|m.58376;
Supercontig_1.4	transdecoder	CDS		2540699	2541034	0	+	0	ID=cds.asmbl_22571|m.58376;Parent=asmbl_22571|m.58376;
Supercontig_1.4	transdecoder	three_prime_utr		2541035	2541116	0	+	0	ID=asmbl_22571|m.58376.utr3p1;Parent=asmbl_22571|m.58376;
Supercontig_1.4	transdecoder	gene		475914	477332	0	+	0	ID=asmbl_21103|g.54918;Name=asmbl_21103|m.54918;
Supercontig_1.4	transdecoder	mRNA		475914	477332	0	+	0	ID=asmbl_21103|m.54918;Name=asmbl_21103|m.54918;Parent=asmbl_21103|g.54918;
Supercontig_1.4	transdecoder	five_prime_utr		475914	476059	0	+	0	ID=asmbl_21103|m.54918.utr5p1;Parent=asmbl_21103|m.54918;
Supercontig_1.4	transdecoder	five_prime_utr		476143	476150	0	+	0	ID=asmbl_21103|m.54918.utr5p2;Parent=asmbl_21103|m.54918;
Supercontig_1.4	transdecoder	exon		475914	476059	0	+	0	ID=asmbl_21103|m.54918.exon1;Parent=asmbl_21103|m.54918;
Supercontig_1.4	transdecoder	exon		476143	477332	0	+	0	ID=asmbl_21103|m.54918.exon2;Parent=asmbl_21103|m.54918;
Supercontig_1.4	transdecoder	CDS		476151	476582	0	+	0	ID=cds.asmbl_21103|m.54918;Parent=asmbl_21103|m.54918;
Supercontig_1.4	transdecoder	three_prime_utr		476583	477332	0	+	0	ID=asmbl_21103|m.54918.utr3p1;Parent=asmbl_21103|m.54918;
Supercontig_1.4	transdecoder	gene		666252	666682	0	+	0	ID=asmbl_21218|g.57426;Name=asmbl_21218|m.57426;
Supercontig_1.4	transdecoder	mRNA		666252	666682	0	+	0	ID=asmbl_21218|m.57426;Name=asmbl_21218|m.57426;Parent=asmbl_21218|g.57426;
Supercontig_1.4	transdecoder	exon		666252	666682	0	+	0	ID=asmbl_21218|m.57426.exon1;Parent=asmbl_21218|m.57426;
Supercontig_1.4	transdecoder	CDS		666252	666682	0	+	0	ID=cds.asmbl_21218|m.57426;Parent=asmbl_21218|m.57426;
Supercontig_1.4	transdecoder	gene		667225	668709	0	-	0	ID=asmbl_18430|g.56377;Name=asmbl_18430|m.56377;
Supercontig_1.4	transdecoder	mRNA		667225	668709	0	-	0	ID=asmbl_18430|m.56377;Name=asmbl_18430|m.56377;Parent=asmbl_18430|g.56377;
Supercontig_1.4	transdecoder	exon		667225	668709	0	-	0	ID=asmbl_18430|m.56377.exon1;Parent=asmbl_18430|m.56377;
Supercontig_1.4	transdecoder	CDS		667635	668709	0	-	0	ID=cds.asmbl_18430|m.56377;Parent=asmbl_18430|m.56377;
Supercontig_1.4	transdecoder	three_prime_utr		667225	667634	0	-	0	ID=asmbl_18430|m.56377.utr3p1;Parent=asmbl_18430|m.56377;
Supercontig_1.4	transdecoder	gene		2940229	2944379	0	+	0	ID=asmbl_22869|g.47293;Name=asmbl_22869|m.47293;
Supercontig_1.4	transdecoder	mRNA		2940229	2944379	0	+	0	ID=asmbl_22869|m.47293;Name=asmbl_22869|m.47293;Parent=asmbl_22869|g.47293;
Supercontig_1.4	transdecoder	five_prime_utr		2940229	2940389	0	+	0	ID=asmbl_22869|m.47293.utr5p1;Parent=asmbl_22869|m.47293;
Supercontig_1.4	transdecoder	five_prime_utr		2940449	2940904	0	+	0	ID=asmbl_22869|m.47293.utr5p2;Parent=asmbl_22869|m.47293;
Supercontig_1.4	transdecoder	exon		2940229	2940389	0	+	0	ID=asmbl_22869|m.47293.exon1;Parent=asmbl_22869|m.47293;
Supercontig_1.4	transdecoder	exon		2940449	2944379	0	+	0	ID=asmbl_22869|m.47293.exon2;Parent=asmbl_22869|m.47293;
Supercontig_1.4	transdecoder	CDS		2940905	2941387	0	+	0	ID=cds.asmbl_22869|m.47293;Parent=asmbl_22869|m.47293;
Supercontig_1.4	transdecoder	three_prime_utr		2941388	2944379	0	+	0	ID=asmbl_22869|m.47293.utr3p1;Parent=asmbl_22869|m.47293;
Supercontig_1.4	transdecoder	gene		685961	688314	0	-	0	ID=asmbl_18445|g.60186;Name=asmbl_18445|m.60186;
Supercontig_1.4	transdecoder	mRNA		685961	688314	0	-	0	ID=asmbl_18445|m.60186;Name=asmbl_18445|m.60186;Parent=asmbl_18445|g.60186;
Supercontig_1.4	transdecoder	five_prime_utr		687322	688314	0	-	0	ID=asmbl_18445|m.60186.utr5p1;Parent=asmbl_18445|m.60186;
Supercontig_1.4	transdecoder	exon		685961	688314	0	-	0	ID=asmbl_18445|m.60186.exon1;Parent=asmbl_18445|m.60186;
Supercontig_1.4	transdecoder	CDS		687013	687321	0	-	0	ID=cds.asmbl_18445|m.60186;Parent=asmbl_18445|m.60186;
Supercontig_1.4	transdecoder	three_prime_utr		685961	687012	0	-	0	ID=asmbl_18445|m.60186.utr3p1;Parent=asmbl_18445|m.60186;
Supercontig_1.4	transdecoder	gene		1905585	1906177	0	+	0	ID=asmbl_22133|g.46649;Name=asmbl_22133|m.46649;
Supercontig_1.4	transdecoder	mRNA		1905585	1906177	0	+	0	ID=asmbl_22133|m.46649;Name=asmbl_22133|m.46649;Parent=asmbl_22133|g.46649;
Supercontig_1.4	transdecoder	exon		1905585	1906177	0	+	0	ID=asmbl_22133|m.46649.exon1;Parent=asmbl_22133|m.46649;
Supercontig_1.4	transdecoder	CDS		1905585	1905941	0	+	0	ID=cds.asmbl_22133|m.46649;Parent=asmbl_22133|m.46649;
Supercontig_1.4	transdecoder	three_prime_utr		1905942	1906177	0	+	0	ID=asmbl_22133|m.46649.utr3p1;Parent=asmbl_22133|m.46649;
Supercontig_1.4	transdecoder	gene		2274314	2274757	0	-	0	ID=asmbl_19668|g.54970;Name=asmbl_19668|m.54970;
Supercontig_1.4	transdecoder	mRNA		2274314	2274757	0	-	0	ID=asmbl_19668|m.54970;Name=asmbl_19668|m.54970;Parent=asmbl_19668|g.54970;
Supercontig_1.4	transdecoder	five_prime_utr		2274684	2274757	0	-	0	ID=asmbl_19668|m.54970.utr5p1;Parent=asmbl_19668|m.54970;
Supercontig_1.4	transdecoder	exon		2274314	2274757	0	-	0	ID=asmbl_19668|m.54970.exon1;Parent=asmbl_19668|m.54970;
Supercontig_1.4	transdecoder	CDS		2274357	2274683	0	-	0	ID=cds.asmbl_19668|m.54970;Parent=asmbl_19668|m.54970;
Supercontig_1.4	transdecoder	three_prime_utr		2274314	2274356	0	-	0	ID=asmbl_19668|m.54970.utr3p1;Parent=asmbl_19668|m.54970;
Supercontig_1.4	transdecoder	mRNA		2274314	2274895	0	-	0	ID=asmbl_19667|m.51862;Name=asmbl_19667|m.51862;Parent=asmbl_19668|g.54970;
Supercontig_1.4	transdecoder	five_prime_utr		2274825	2274895	0	-	0	ID=asmbl_19667|m.51862.utr5p1;Parent=asmbl_19667|m.51862;
Supercontig_1.4	transdecoder	exon		2274770	2274895	0	-	0	ID=asmbl_19667|m.51862.exon1;Parent=asmbl_19667|m.51862;
Supercontig_1.4	transdecoder	CDS		2274770	2274824	0	-	0	ID=cds.asmbl_19667|m.51862;Parent=asmbl_19667|m.51862;
Supercontig_1.4	transdecoder	exon		2274314	2274718	0	-	0	ID=asmbl_19667|m.51862.exon2;Parent=asmbl_19667|m.51862;
Supercontig_1.4	transdecoder	CDS		2274357	2274718	0	-	0	ID=cds.asmbl_19667|m.51862;Parent=asmbl_19667|m.51862;
Supercontig_1.4	transdecoder	three_prime_utr		2274314	2274356	0	-	0	ID=asmbl_19667|m.51862.utr3p1;Parent=asmbl_19667|m.51862;
Supercontig_1.4	transdecoder	gene		2369643	2371016	0	+	0	ID=asmbl_22456|g.56079;Name=asmbl_22456|m.56079;
Supercontig_1.4	transdecoder	mRNA		2369643	2371016	0	+	0	ID=asmbl_22456|m.56079;Name=asmbl_22456|m.56079;Parent=asmbl_22456|g.56079;
Supercontig_1.4	transdecoder	exon		2369643	2370749	0	+	0	ID=asmbl_22456|m.56079.exon1;Parent=asmbl_22456|m.56079;
Supercontig_1.4	transdecoder	CDS		2369643	2370719	0	+	0	ID=cds.asmbl_22456|m.56079;Parent=asmbl_22456|m.56079;
Supercontig_1.4	transdecoder	exon		2370865	2371016	0	+	0	ID=asmbl_22456|m.56079.exon2;Parent=asmbl_22456|m.56079;
Supercontig_1.4	transdecoder	three_prime_utr		2370720	2370749	0	+	0	ID=asmbl_22456|m.56079.utr3p1;Parent=asmbl_22456|m.56079;
Supercontig_1.4	transdecoder	three_prime_utr		2370865	2371016	0	+	0	ID=asmbl_22456|m.56079.utr3p2;Parent=asmbl_22456|m.56079;
Supercontig_1.4	transdecoder	gene		2011524	2012850	0	+	0	ID=asmbl_22210|g.58470;Name=asmbl_22210|m.58470;
Supercontig_1.4	transdecoder	mRNA		2011524	2012850	0	+	0	ID=asmbl_22210|m.58470;Name=asmbl_22210|m.58470;Parent=asmbl_22210|g.58470;
Supercontig_1.4	transdecoder	exon		2011524	2012850	0	+	0	ID=asmbl_22210|m.58470.exon1;Parent=asmbl_22210|m.58470;
Supercontig_1.4	transdecoder	CDS		2011524	2011922	0	+	0	ID=cds.asmbl_22210|m.58470;Parent=asmbl_22210|m.58470;
Supercontig_1.4	transdecoder	three_prime_utr		2011923	2012850	0	+	0	ID=asmbl_22210|m.58470.utr3p1;Parent=asmbl_22210|m.58470;
Supercontig_1.4	transdecoder	gene		1861582	1866311	0	-	0	ID=asmbl_19317|g.57354;Name=asmbl_19317|m.57354;
Supercontig_1.4	transdecoder	mRNA		1861582	1866311	0	-	0	ID=asmbl_19317|m.57354;Name=asmbl_19317|m.57354;Parent=asmbl_19317|g.57354;
Supercontig_1.4	transdecoder	five_prime_utr		1864680	1866311	0	-	0	ID=asmbl_19317|m.57354.utr5p1;Parent=asmbl_19317|m.57354;
Supercontig_1.4	transdecoder	exon		1863253	1866311	0	-	0	ID=asmbl_19317|m.57354.exon1;Parent=asmbl_19317|m.57354;
Supercontig_1.4	transdecoder	CDS		1864080	1864679	0	-	0	ID=cds.asmbl_19317|m.57354;Parent=asmbl_19317|m.57354;
Supercontig_1.4	transdecoder	exon		1861988	1862821	0	-	0	ID=asmbl_19317|m.57354.exon2;Parent=asmbl_19317|m.57354;
Supercontig_1.4	transdecoder	exon		1861582	1861837	0	-	0	ID=asmbl_19317|m.57354.exon3;Parent=asmbl_19317|m.57354;
Supercontig_1.4	transdecoder	three_prime_utr		1863253	1864079	0	-	0	ID=asmbl_19317|m.57354.utr3p1;Parent=asmbl_19317|m.57354;
Supercontig_1.4	transdecoder	three_prime_utr		1861988	1862821	0	-	0	ID=asmbl_19317|m.57354.utr3p2;Parent=asmbl_19317|m.57354;
Supercontig_1.4	transdecoder	three_prime_utr		1861582	1861837	0	-	0	ID=asmbl_19317|m.57354.utr3p3;Parent=asmbl_19317|m.57354;
Supercontig_1.4	transdecoder	gene		3397955	3398288	0	+	0	ID=asmbl_23136|g.53037;Name=asmbl_23136|m.53037;
Supercontig_1.4	transdecoder	mRNA		3397955	3398288	0	+	0	ID=asmbl_23136|m.53037;Name=asmbl_23136|m.53037;Parent=asmbl_23136|g.53037;
Supercontig_1.4	transdecoder	exon		3397955	3398288	0	+	0	ID=asmbl_23136|m.53037.exon1;Parent=asmbl_23136|m.53037;
Supercontig_1.4	transdecoder	CDS		3397955	3398288	0	+	0	ID=cds.asmbl_23136|m.53037;Parent=asmbl_23136|m.53037;
Supercontig_1.4	transdecoder	gene		685961	688314	0	-	0	ID=asmbl_18444|g.57271;Name=asmbl_18444|m.57271;
Supercontig_1.4	transdecoder	mRNA		685961	688314	0	-	0	ID=asmbl_18444|m.57271;Name=asmbl_18444|m.57271;Parent=asmbl_18444|g.57271;
Supercontig_1.4	transdecoder	five_prime_utr		687322	688314	0	-	0	ID=asmbl_18444|m.57271.utr5p1;Parent=asmbl_18444|m.57271;
Supercontig_1.4	transdecoder	exon		686753	688314	0	-	0	ID=asmbl_18444|m.57271.exon1;Parent=asmbl_18444|m.57271;
Supercontig_1.4	transdecoder	CDS		687013	687321	0	-	0	ID=cds.asmbl_18444|m.57271;Parent=asmbl_18444|m.57271;
Supercontig_1.4	transdecoder	exon		685961	686653	0	-	0	ID=asmbl_18444|m.57271.exon2;Parent=asmbl_18444|m.57271;
Supercontig_1.4	transdecoder	three_prime_utr		686753	687012	0	-	0	ID=asmbl_18444|m.57271.utr3p1;Parent=asmbl_18444|m.57271;
Supercontig_1.4	transdecoder	three_prime_utr		685961	686653	0	-	0	ID=asmbl_18444|m.57271.utr3p2;Parent=asmbl_18444|m.57271;
Supercontig_1.4	transdecoder	mRNA		685961	688314	0	-	0	ID=asmbl_18446|m.49422;Name=asmbl_18446|m.49422;Parent=asmbl_18444|g.57271;
Supercontig_1.4	transdecoder	five_prime_utr		687322	688314	0	-	0	ID=asmbl_18446|m.49422.utr5p1;Parent=asmbl_18446|m.49422;
Supercontig_1.4	transdecoder	exon		687063	688314	0	-	0	ID=asmbl_18446|m.49422.exon1;Parent=asmbl_18446|m.49422;
Supercontig_1.4	transdecoder	CDS		687063	687321	0	-	0	ID=cds.asmbl_18446|m.49422;Parent=asmbl_18446|m.49422;
Supercontig_1.4	transdecoder	exon		686753	686971	0	-	0	ID=asmbl_18446|m.49422.exon2;Parent=asmbl_18446|m.49422;
Supercontig_1.4	transdecoder	CDS		686753	686971	0	-	0	ID=cds.asmbl_18446|m.49422;Parent=asmbl_18446|m.49422;
Supercontig_1.4	transdecoder	exon		685961	686653	0	-	0	ID=asmbl_18446|m.49422.exon3;Parent=asmbl_18446|m.49422;
Supercontig_1.4	transdecoder	CDS		686346	686653	0	-	0	ID=cds.asmbl_18446|m.49422;Parent=asmbl_18446|m.49422;
Supercontig_1.4	transdecoder	three_prime_utr		685961	686345	0	-	0	ID=asmbl_18446|m.49422.utr3p1;Parent=asmbl_18446|m.49422;
Supercontig_1.4	transdecoder	gene		866024	866841	0	+	0	ID=asmbl_18590|g.56263;Name=asmbl_18590|m.56263;
Supercontig_1.4	transdecoder	mRNA		866024	866841	0	+	0	ID=asmbl_18590|m.56263;Name=asmbl_18590|m.56263;Parent=asmbl_18590|g.56263;
Supercontig_1.4	transdecoder	exon		866024	866841	0	+	0	ID=asmbl_18590|m.56263.exon1;Parent=asmbl_18590|m.56263;
Supercontig_1.4	transdecoder	CDS		866024	866841	0	+	0	ID=cds.asmbl_18590|m.56263;Parent=asmbl_18590|m.56263;
Supercontig_1.4	transdecoder	gene		252458	253159	0	+	0	ID=asmbl_18139|g.46571;Name=asmbl_18139|m.46571;
Supercontig_1.4	transdecoder	mRNA		252458	253159	0	+	0	ID=asmbl_18139|m.46571;Name=asmbl_18139|m.46571;Parent=asmbl_18139|g.46571;
Supercontig_1.4	transdecoder	five_prime_utr		252458	252845	0	+	0	ID=asmbl_18139|m.46571.utr5p1;Parent=asmbl_18139|m.46571;
Supercontig_1.4	transdecoder	exon		252458	253159	0	+	0	ID=asmbl_18139|m.46571.exon1;Parent=asmbl_18139|m.46571;
Supercontig_1.4	transdecoder	CDS		252846	253159	0	+	0	ID=cds.asmbl_18139|m.46571;Parent=asmbl_18139|m.46571;
Supercontig_1.4	transdecoder	gene		1861582	1866311	0	-	0	ID=asmbl_19312|g.56039;Name=asmbl_19312|m.56039;
Supercontig_1.4	transdecoder	mRNA		1861582	1866311	0	-	0	ID=asmbl_19312|m.56039;Name=asmbl_19312|m.56039;Parent=asmbl_19312|g.56039;
Supercontig_1.4	transdecoder	five_prime_utr		1864680	1866311	0	-	0	ID=asmbl_19312|m.56039.utr5p1;Parent=asmbl_19312|m.56039;
Supercontig_1.4	transdecoder	exon		1863701	1866311	0	-	0	ID=asmbl_19312|m.56039.exon1;Parent=asmbl_19312|m.56039;
Supercontig_1.4	transdecoder	CDS		1864080	1864679	0	-	0	ID=cds.asmbl_19312|m.56039;Parent=asmbl_19312|m.56039;
Supercontig_1.4	transdecoder	exon		1861988	1863628	0	-	0	ID=asmbl_19312|m.56039.exon2;Parent=asmbl_19312|m.56039;
Supercontig_1.4	transdecoder	exon		1861582	1861837	0	-	0	ID=asmbl_19312|m.56039.exon3;Parent=asmbl_19312|m.56039;
Supercontig_1.4	transdecoder	three_prime_utr		1863701	1864079	0	-	0	ID=asmbl_19312|m.56039.utr3p1;Parent=asmbl_19312|m.56039;
Supercontig_1.4	transdecoder	three_prime_utr		1861988	1863628	0	-	0	ID=asmbl_19312|m.56039.utr3p2;Parent=asmbl_19312|m.56039;
Supercontig_1.4	transdecoder	three_prime_utr		1861582	1861837	0	-	0	ID=asmbl_19312|m.56039.utr3p3;Parent=asmbl_19312|m.56039;
Supercontig_1.4	transdecoder	mRNA		1861582	1866311	0	-	0	ID=asmbl_19316|m.54297;Name=asmbl_19316|m.54297;Parent=asmbl_19312|g.56039;
Supercontig_1.4	transdecoder	five_prime_utr		1864680	1866311	0	-	0	ID=asmbl_19316|m.54297.utr5p1;Parent=asmbl_19316|m.54297;
Supercontig_1.4	transdecoder	exon		1864029	1866311	0	-	0	ID=asmbl_19316|m.54297.exon1;Parent=asmbl_19316|m.54297;
Supercontig_1.4	transdecoder	CDS		1864080	1864679	0	-	0	ID=cds.asmbl_19316|m.54297;Parent=asmbl_19316|m.54297;
Supercontig_1.4	transdecoder	exon		1863701	1863809	0	-	0	ID=asmbl_19316|m.54297.exon2;Parent=asmbl_19316|m.54297;
Supercontig_1.4	transdecoder	exon		1861988	1863628	0	-	0	ID=asmbl_19316|m.54297.exon3;Parent=asmbl_19316|m.54297;
Supercontig_1.4	transdecoder	exon		1861582	1861837	0	-	0	ID=asmbl_19316|m.54297.exon4;Parent=asmbl_19316|m.54297;
Supercontig_1.4	transdecoder	three_prime_utr		1864029	1864079	0	-	0	ID=asmbl_19316|m.54297.utr3p1;Parent=asmbl_19316|m.54297;
Supercontig_1.4	transdecoder	three_prime_utr		1863701	1863809	0	-	0	ID=asmbl_19316|m.54297.utr3p2;Parent=asmbl_19316|m.54297;
Supercontig_1.4	transdecoder	three_prime_utr		1861988	1863628	0	-	0	ID=asmbl_19316|m.54297.utr3p3;Parent=asmbl_19316|m.54297;
Supercontig_1.4	transdecoder	three_prime_utr		1861582	1861837	0	-	0	ID=asmbl_19316|m.54297.utr3p4;Parent=asmbl_19316|m.54297;
Supercontig_1.4	transdecoder	mRNA		1861582	1866311	0	-	0	ID=asmbl_19315|m.51185;Name=asmbl_19315|m.51185;Parent=asmbl_19312|g.56039;
Supercontig_1.4	transdecoder	five_prime_utr		1864680	1866311	0	-	0	ID=asmbl_19315|m.51185.utr5p1;Parent=asmbl_19315|m.51185;
Supercontig_1.4	transdecoder	exon		1864029	1866311	0	-	0	ID=asmbl_19315|m.51185.exon1;Parent=asmbl_19315|m.51185;
Supercontig_1.4	transdecoder	CDS		1864080	1864679	0	-	0	ID=cds.asmbl_19315|m.51185;Parent=asmbl_19315|m.51185;
Supercontig_1.4	transdecoder	exon		1861988	1863809	0	-	0	ID=asmbl_19315|m.51185.exon2;Parent=asmbl_19315|m.51185;
Supercontig_1.4	transdecoder	exon		1861582	1861837	0	-	0	ID=asmbl_19315|m.51185.exon3;Parent=asmbl_19315|m.51185;
Supercontig_1.4	transdecoder	three_prime_utr		1864029	1864079	0	-	0	ID=asmbl_19315|m.51185.utr3p1;Parent=asmbl_19315|m.51185;
Supercontig_1.4	transdecoder	three_prime_utr		1861988	1863809	0	-	0	ID=asmbl_19315|m.51185.utr3p2;Parent=asmbl_19315|m.51185;
Supercontig_1.4	transdecoder	three_prime_utr		1861582	1861837	0	-	0	ID=asmbl_19315|m.51185.utr3p3;Parent=asmbl_19315|m.51185;
Supercontig_1.4	transdecoder	mRNA		1861582	1866311	0	-	0	ID=asmbl_19314|m.48236;Name=asmbl_19314|m.48236;Parent=asmbl_19312|g.56039;
Supercontig_1.4	transdecoder	five_prime_utr		1864680	1866311	0	-	0	ID=asmbl_19314|m.48236.utr5p1;Parent=asmbl_19314|m.48236;
Supercontig_1.4	transdecoder	exon		1861988	1866311	0	-	0	ID=asmbl_19314|m.48236.exon1;Parent=asmbl_19314|m.48236;
Supercontig_1.4	transdecoder	CDS		1864080	1864679	0	-	0	ID=cds.asmbl_19314|m.48236;Parent=asmbl_19314|m.48236;
Supercontig_1.4	transdecoder	exon		1861582	1861847	0	-	0	ID=asmbl_19314|m.48236.exon2;Parent=asmbl_19314|m.48236;
Supercontig_1.4	transdecoder	three_prime_utr		1861988	1864079	0	-	0	ID=asmbl_19314|m.48236.utr3p1;Parent=asmbl_19314|m.48236;
Supercontig_1.4	transdecoder	three_prime_utr		1861582	1861847	0	-	0	ID=asmbl_19314|m.48236.utr3p2;Parent=asmbl_19314|m.48236;
Supercontig_1.4	transdecoder	mRNA		1861582	1866311	0	-	0	ID=asmbl_19313|m.58955;Name=asmbl_19313|m.58955;Parent=asmbl_19312|g.56039;
Supercontig_1.4	transdecoder	five_prime_utr		1864680	1866311	0	-	0	ID=asmbl_19313|m.58955.utr5p1;Parent=asmbl_19313|m.58955;
Supercontig_1.4	transdecoder	exon		1861582	1866311	0	-	0	ID=asmbl_19313|m.58955.exon1;Parent=asmbl_19313|m.58955;
Supercontig_1.4	transdecoder	CDS		1864080	1864679	0	-	0	ID=cds.asmbl_19313|m.58955;Parent=asmbl_19313|m.58955;
Supercontig_1.4	transdecoder	three_prime_utr		1861582	1864079	0	-	0	ID=asmbl_19313|m.58955.utr3p1;Parent=asmbl_19313|m.58955;
Supercontig_1.4	transdecoder	gene		1549692	1550600	0	+	0	ID=asmbl_21888|g.51718;Name=asmbl_21888|m.51718;
Supercontig_1.4	transdecoder	mRNA		1549692	1550600	0	+	0	ID=asmbl_21888|m.51718;Name=asmbl_21888|m.51718;Parent=asmbl_21888|g.51718;
Supercontig_1.4	transdecoder	five_prime_utr		1549692	1549781	0	+	0	ID=asmbl_21888|m.51718.utr5p1;Parent=asmbl_21888|m.51718;
Supercontig_1.4	transdecoder	five_prime_utr		1549903	1550204	0	+	0	ID=asmbl_21888|m.51718.utr5p2;Parent=asmbl_21888|m.51718;
Supercontig_1.4	transdecoder	exon		1549692	1549781	0	+	0	ID=asmbl_21888|m.51718.exon1;Parent=asmbl_21888|m.51718;
Supercontig_1.4	transdecoder	exon		1549903	1550600	0	+	0	ID=asmbl_21888|m.51718.exon2;Parent=asmbl_21888|m.51718;
Supercontig_1.4	transdecoder	CDS		1550205	1550525	0	+	0	ID=cds.asmbl_21888|m.51718;Parent=asmbl_21888|m.51718;
Supercontig_1.4	transdecoder	three_prime_utr		1550526	1550600	0	+	0	ID=asmbl_21888|m.51718.utr3p1;Parent=asmbl_21888|m.51718;
Supercontig_1.4	transdecoder	gene		1859612	1860909	0	-	0	ID=asmbl_19310|g.50294;Name=asmbl_19310|m.50294;
Supercontig_1.4	transdecoder	mRNA		1859612	1860909	0	-	0	ID=asmbl_19310|m.50294;Name=asmbl_19310|m.50294;Parent=asmbl_19310|g.50294;
Supercontig_1.4	transdecoder	five_prime_utr		1860745	1860909	0	-	0	ID=asmbl_19310|m.50294.utr5p1;Parent=asmbl_19310|m.50294;
Supercontig_1.4	transdecoder	exon		1860559	1860909	0	-	0	ID=asmbl_19310|m.50294.exon1;Parent=asmbl_19310|m.50294;
Supercontig_1.4	transdecoder	CDS		1860559	1860744	0	-	0	ID=cds.asmbl_19310|m.50294;Parent=asmbl_19310|m.50294;
Supercontig_1.4	transdecoder	exon		1859612	1860458	0	-	0	ID=asmbl_19310|m.50294.exon2;Parent=asmbl_19310|m.50294;
Supercontig_1.4	transdecoder	CDS		1860330	1860458	0	-	0	ID=cds.asmbl_19310|m.50294;Parent=asmbl_19310|m.50294;
Supercontig_1.4	transdecoder	three_prime_utr		1859612	1860329	0	-	0	ID=asmbl_19310|m.50294.utr3p1;Parent=asmbl_19310|m.50294;
Supercontig_1.4	transdecoder	gene		2535636	2540373	0	-	0	ID=asmbl_22570|g.55435;Name=asmbl_22570|m.55435;
Supercontig_1.4	transdecoder	mRNA		2535636	2540373	0	-	0	ID=asmbl_22570|m.55435;Name=asmbl_22570|m.55435;Parent=asmbl_22570|g.55435;
Supercontig_1.4	transdecoder	five_prime_utr		2540153	2540373	0	-	0	ID=asmbl_22570|m.55435.utr5p1;Parent=asmbl_22570|m.55435;
Supercontig_1.4	transdecoder	exon		2535636	2540373	0	-	0	ID=asmbl_22570|m.55435.exon1;Parent=asmbl_22570|m.55435;
Supercontig_1.4	transdecoder	CDS		2539832	2540152	0	-	0	ID=cds.asmbl_22570|m.55435;Parent=asmbl_22570|m.55435;
Supercontig_1.4	transdecoder	three_prime_utr		2535636	2539831	0	-	0	ID=asmbl_22570|m.55435.utr3p1;Parent=asmbl_22570|m.55435;
Supercontig_1.4	transdecoder	gene		2583078	2583666	0	+	0	ID=asmbl_19915|g.55522;Name=asmbl_19915|m.55522;
Supercontig_1.4	transdecoder	mRNA		2583078	2583666	0	+	0	ID=asmbl_19915|m.55522;Name=asmbl_19915|m.55522;Parent=asmbl_19915|g.55522;
Supercontig_1.4	transdecoder	five_prime_utr		2583078	2583325	0	+	0	ID=asmbl_19915|m.55522.utr5p1;Parent=asmbl_19915|m.55522;
Supercontig_1.4	transdecoder	exon		2583078	2583666	0	+	0	ID=asmbl_19915|m.55522.exon1;Parent=asmbl_19915|m.55522;
Supercontig_1.4	transdecoder	CDS		2583326	2583649	0	+	0	ID=cds.asmbl_19915|m.55522;Parent=asmbl_19915|m.55522;
Supercontig_1.4	transdecoder	three_prime_utr		2583650	2583666	0	+	0	ID=asmbl_19915|m.55522.utr3p1;Parent=asmbl_19915|m.55522;
Supercontig_1.4	transdecoder	gene		3322573	3323246	0	+	0	ID=asmbl_23086|g.53892;Name=asmbl_23086|m.53892;
Supercontig_1.4	transdecoder	mRNA		3322573	3323246	0	+	0	ID=asmbl_23086|m.53892;Name=asmbl_23086|m.53892;Parent=asmbl_23086|g.53892;
Supercontig_1.4	transdecoder	five_prime_utr		3322573	3322870	0	+	0	ID=asmbl_23086|m.53892.utr5p1;Parent=asmbl_23086|m.53892;
Supercontig_1.4	transdecoder	exon		3322573	3323246	0	+	0	ID=asmbl_23086|m.53892.exon1;Parent=asmbl_23086|m.53892;
Supercontig_1.4	transdecoder	CDS		3322871	3323246	0	+	0	ID=cds.asmbl_23086|m.53892;Parent=asmbl_23086|m.53892;
Supercontig_1.4	transdecoder	gene		595473	596165	0	-	0	ID=asmbl_18383|g.52267;Name=asmbl_18383|m.52267;
Supercontig_1.4	transdecoder	mRNA		595473	596165	0	-	0	ID=asmbl_18383|m.52267;Name=asmbl_18383|m.52267;Parent=asmbl_18383|g.52267;
Supercontig_1.4	transdecoder	five_prime_utr		596050	596165	0	-	0	ID=asmbl_18383|m.52267.utr5p1;Parent=asmbl_18383|m.52267;
Supercontig_1.4	transdecoder	exon		595473	596165	0	-	0	ID=asmbl_18383|m.52267.exon1;Parent=asmbl_18383|m.52267;
Supercontig_1.4	transdecoder	CDS		595717	596049	0	-	0	ID=cds.asmbl_18383|m.52267;Parent=asmbl_18383|m.52267;
Supercontig_1.4	transdecoder	three_prime_utr		595473	595716	0	-	0	ID=asmbl_18383|m.52267.utr3p1;Parent=asmbl_18383|m.52267;
Supercontig_1.4	transdecoder	gene		586243	588485	0	-	0	ID=asmbl_18372|g.46629;Name=asmbl_18372|m.46629;
Supercontig_1.4	transdecoder	mRNA		586243	588485	0	-	0	ID=asmbl_18372|m.46629;Name=asmbl_18372|m.46629;Parent=asmbl_18372|g.46629;
Supercontig_1.4	transdecoder	five_prime_utr		586762	588485	0	-	0	ID=asmbl_18372|m.46629.utr5p1;Parent=asmbl_18372|m.46629;
Supercontig_1.4	transdecoder	exon		586243	588485	0	-	0	ID=asmbl_18372|m.46629.exon1;Parent=asmbl_18372|m.46629;
Supercontig_1.4	transdecoder	CDS		586429	586761	0	-	0	ID=cds.asmbl_18372|m.46629;Parent=asmbl_18372|m.46629;
Supercontig_1.4	transdecoder	three_prime_utr		586243	586428	0	-	0	ID=asmbl_18372|m.46629.utr3p1;Parent=asmbl_18372|m.46629;
Supercontig_1.4	transdecoder	mRNA		586408	587677	0	-	0	ID=asmbl_21170|m.50741;Name=asmbl_21170|m.50741;Parent=asmbl_18372|g.46629;
Supercontig_1.4	transdecoder	five_prime_utr		586762	587677	0	-	0	ID=asmbl_21170|m.50741.utr5p1;Parent=asmbl_21170|m.50741;
Supercontig_1.4	transdecoder	exon		586408	587677	0	-	0	ID=asmbl_21170|m.50741.exon1;Parent=asmbl_21170|m.50741;
Supercontig_1.4	transdecoder	CDS		586429	586761	0	-	0	ID=cds.asmbl_21170|m.50741;Parent=asmbl_21170|m.50741;
Supercontig_1.4	transdecoder	three_prime_utr		586408	586428	0	-	0	ID=asmbl_21170|m.50741.utr3p1;Parent=asmbl_21170|m.50741;
Supercontig_1.4	transdecoder	mRNA		586408	587677	0	-	0	ID=asmbl_21170|m.50740;Name=asmbl_21170|m.50740;Parent=asmbl_18372|g.46629;
Supercontig_1.4	transdecoder	exon		586408	587677	0	-	0	ID=asmbl_21170|m.50740.exon1;Parent=asmbl_21170|m.50740;
Supercontig_1.4	transdecoder	CDS		586835	587677	0	-	0	ID=cds.asmbl_21170|m.50740;Parent=asmbl_21170|m.50740;
Supercontig_1.4	transdecoder	three_prime_utr		586408	586834	0	-	0	ID=asmbl_21170|m.50740.utr3p1;Parent=asmbl_21170|m.50740;
Supercontig_1.4	transdecoder	gene		2521524	2523482	0	+	0	ID=asmbl_22558|g.46656;Name=asmbl_22558|m.46656;
Supercontig_1.4	transdecoder	mRNA		2521524	2523482	0	+	0	ID=asmbl_22558|m.46656;Name=asmbl_22558|m.46656;Parent=asmbl_22558|g.46656;
Supercontig_1.4	transdecoder	exon		2521524	2522005	0	+	0	ID=asmbl_22558|m.46656.exon1;Parent=asmbl_22558|m.46656;
Supercontig_1.4	transdecoder	CDS		2521524	2522005	0	+	0	ID=cds.asmbl_22558|m.46656;Parent=asmbl_22558|m.46656;
Supercontig_1.4	transdecoder	exon		2522144	2523482	0	+	0	ID=asmbl_22558|m.46656.exon2;Parent=asmbl_22558|m.46656;
Supercontig_1.4	transdecoder	CDS		2522144	2522330	0	+	0	ID=cds.asmbl_22558|m.46656;Parent=asmbl_22558|m.46656;
Supercontig_1.4	transdecoder	three_prime_utr		2522331	2523482	0	+	0	ID=asmbl_22558|m.46656.utr3p1;Parent=asmbl_22558|m.46656;
Supercontig_1.4	transdecoder	gene		2370834	2374723	0	-	0	ID=asmbl_19762|g.48690;Name=asmbl_19762|m.48690;
Supercontig_1.4	transdecoder	mRNA		2370834	2374723	0	-	0	ID=asmbl_19762|m.48690;Name=asmbl_19762|m.48690;Parent=asmbl_19762|g.48690;
Supercontig_1.4	transdecoder	five_prime_utr		2374646	2374723	0	-	0	ID=asmbl_19762|m.48690.utr5p1;Parent=asmbl_19762|m.48690;
Supercontig_1.4	transdecoder	five_prime_utr		2372364	2374573	0	-	0	ID=asmbl_19762|m.48690.utr5p2;Parent=asmbl_19762|m.48690;
Supercontig_1.4	transdecoder	exon		2374646	2374723	0	-	0	ID=asmbl_19762|m.48690.exon1;Parent=asmbl_19762|m.48690;
Supercontig_1.4	transdecoder	exon		2371812	2374573	0	-	0	ID=asmbl_19762|m.48690.exon2;Parent=asmbl_19762|m.48690;
Supercontig_1.4	transdecoder	CDS		2372001	2372363	0	-	0	ID=cds.asmbl_19762|m.48690;Parent=asmbl_19762|m.48690;
Supercontig_1.4	transdecoder	exon		2370834	2371728	0	-	0	ID=asmbl_19762|m.48690.exon3;Parent=asmbl_19762|m.48690;
Supercontig_1.4	transdecoder	three_prime_utr		2371812	2372000	0	-	0	ID=asmbl_19762|m.48690.utr3p1;Parent=asmbl_19762|m.48690;
Supercontig_1.4	transdecoder	three_prime_utr		2370834	2371728	0	-	0	ID=asmbl_19762|m.48690.utr3p2;Parent=asmbl_19762|m.48690;
Supercontig_1.4	transdecoder	gene		2023319	2026484	0	-	0	ID=asmbl_19468|g.57955;Name=asmbl_19468|m.57955;
Supercontig_1.4	transdecoder	mRNA		2023319	2026484	0	-	0	ID=asmbl_19468|m.57955;Name=asmbl_19468|m.57955;Parent=asmbl_19468|g.57955;
Supercontig_1.4	transdecoder	five_prime_utr		2025677	2026484	0	-	0	ID=asmbl_19468|m.57955.utr5p1;Parent=asmbl_19468|m.57955;
Supercontig_1.4	transdecoder	exon		2025016	2026484	0	-	0	ID=asmbl_19468|m.57955.exon1;Parent=asmbl_19468|m.57955;
Supercontig_1.4	transdecoder	CDS		2025290	2025676	0	-	0	ID=cds.asmbl_19468|m.57955;Parent=asmbl_19468|m.57955;
Supercontig_1.4	transdecoder	exon		2024671	2024915	0	-	0	ID=asmbl_19468|m.57955.exon2;Parent=asmbl_19468|m.57955;
Supercontig_1.4	transdecoder	exon		2023319	2024589	0	-	0	ID=asmbl_19468|m.57955.exon3;Parent=asmbl_19468|m.57955;
Supercontig_1.4	transdecoder	three_prime_utr		2025016	2025289	0	-	0	ID=asmbl_19468|m.57955.utr3p1;Parent=asmbl_19468|m.57955;
Supercontig_1.4	transdecoder	three_prime_utr		2024671	2024915	0	-	0	ID=asmbl_19468|m.57955.utr3p2;Parent=asmbl_19468|m.57955;
Supercontig_1.4	transdecoder	three_prime_utr		2023319	2024589	0	-	0	ID=asmbl_19468|m.57955.utr3p3;Parent=asmbl_19468|m.57955;
Supercontig_1.4	transdecoder	mRNA		2023564	2025983	0	-	0	ID=asmbl_22218|m.55060;Name=asmbl_22218|m.55060;Parent=asmbl_19468|g.57955;
Supercontig_1.4	transdecoder	five_prime_utr		2025677	2025983	0	-	0	ID=asmbl_22218|m.55060.utr5p1;Parent=asmbl_22218|m.55060;
Supercontig_1.4	transdecoder	exon		2023564	2025983	0	-	0	ID=asmbl_22218|m.55060.exon1;Parent=asmbl_22218|m.55060;
Supercontig_1.4	transdecoder	CDS		2025290	2025676	0	-	0	ID=cds.asmbl_22218|m.55060;Parent=asmbl_22218|m.55060;
Supercontig_1.4	transdecoder	three_prime_utr		2023564	2025289	0	-	0	ID=asmbl_22218|m.55060.utr3p1;Parent=asmbl_22218|m.55060;
Supercontig_1.4	transdecoder	gene		331456	332249	0	+	0	ID=asmbl_18186|g.50594;Name=asmbl_18186|m.50594;
Supercontig_1.4	transdecoder	mRNA		331456	332249	0	+	0	ID=asmbl_18186|m.50594;Name=asmbl_18186|m.50594;Parent=asmbl_18186|g.50594;
Supercontig_1.4	transdecoder	exon		331456	332249	0	+	0	ID=asmbl_18186|m.50594.exon1;Parent=asmbl_18186|m.50594;
Supercontig_1.4	transdecoder	CDS		331456	332249	0	+	0	ID=cds.asmbl_18186|m.50594;Parent=asmbl_18186|m.50594;
Supercontig_1.4	transdecoder	gene		865301	865601	0	+	0	ID=asmbl_21348|g.49770;Name=asmbl_21348|m.49770;
Supercontig_1.4	transdecoder	mRNA		865301	865601	0	+	0	ID=asmbl_21348|m.49770;Name=asmbl_21348|m.49770;Parent=asmbl_21348|g.49770;
Supercontig_1.4	transdecoder	exon		865301	865601	0	+	0	ID=asmbl_21348|m.49770.exon1;Parent=asmbl_21348|m.49770;
Supercontig_1.4	transdecoder	CDS		865301	865601	0	+	0	ID=cds.asmbl_21348|m.49770;Parent=asmbl_21348|m.49770;
Supercontig_1.4	transdecoder	gene		2610560	2611776	0	+	0	ID=asmbl_22630|g.57322;Name=asmbl_22630|m.57322;
Supercontig_1.4	transdecoder	mRNA		2610560	2611776	0	+	0	ID=asmbl_22630|m.57322;Name=asmbl_22630|m.57322;Parent=asmbl_22630|g.57322;
Supercontig_1.4	transdecoder	exon		2610560	2611776	0	+	0	ID=asmbl_22630|m.57322.exon1;Parent=asmbl_22630|m.57322;
Supercontig_1.4	transdecoder	CDS		2610560	2611135	0	+	0	ID=cds.asmbl_22630|m.57322;Parent=asmbl_22630|m.57322;
Supercontig_1.4	transdecoder	three_prime_utr		2611136	2611776	0	+	0	ID=asmbl_22630|m.57322.utr3p1;Parent=asmbl_22630|m.57322;
Supercontig_1.4	transdecoder	gene		908909	911878	0	-	0	ID=asmbl_21377|g.54641;Name=asmbl_21377|m.54641;
Supercontig_1.4	transdecoder	mRNA		908909	911878	0	-	0	ID=asmbl_21377|m.54641;Name=asmbl_21377|m.54641;Parent=asmbl_21377|g.54641;
Supercontig_1.4	transdecoder	five_prime_utr		909350	911878	0	-	0	ID=asmbl_21377|m.54641.utr5p1;Parent=asmbl_21377|m.54641;
Supercontig_1.4	transdecoder	exon		908909	911878	0	-	0	ID=asmbl_21377|m.54641.exon1;Parent=asmbl_21377|m.54641;
Supercontig_1.4	transdecoder	CDS		908927	909349	0	-	0	ID=cds.asmbl_21377|m.54641;Parent=asmbl_21377|m.54641;
Supercontig_1.4	transdecoder	three_prime_utr		908909	908926	0	-	0	ID=asmbl_21377|m.54641.utr3p1;Parent=asmbl_21377|m.54641;
Supercontig_1.4	transdecoder	gene		1902868	1903579	0	+	0	ID=asmbl_22127|g.56262;Name=asmbl_22127|m.56262;
Supercontig_1.4	transdecoder	mRNA		1902868	1903579	0	+	0	ID=asmbl_22127|m.56262;Name=asmbl_22127|m.56262;Parent=asmbl_22127|g.56262;
Supercontig_1.4	transdecoder	exon		1902868	1902991	0	+	0	ID=asmbl_22127|m.56262.exon1;Parent=asmbl_22127|m.56262;
Supercontig_1.4	transdecoder	CDS		1902868	1902991	0	+	0	ID=cds.asmbl_22127|m.56262;Parent=asmbl_22127|m.56262;
Supercontig_1.4	transdecoder	exon		1903082	1903579	0	+	0	ID=asmbl_22127|m.56262.exon2;Parent=asmbl_22127|m.56262;
Supercontig_1.4	transdecoder	CDS		1903082	1903257	0	+	0	ID=cds.asmbl_22127|m.56262;Parent=asmbl_22127|m.56262;
Supercontig_1.4	transdecoder	three_prime_utr		1903258	1903579	0	+	0	ID=asmbl_22127|m.56262.utr3p1;Parent=asmbl_22127|m.56262;
Supercontig_1.4	transdecoder	gene		640113	641826	0	+	0	ID=asmbl_18414|g.49350;Name=asmbl_18414|m.49350;
Supercontig_1.4	transdecoder	mRNA		640113	641826	0	+	0	ID=asmbl_18414|m.49350;Name=asmbl_18414|m.49350;Parent=asmbl_18414|g.49350;
Supercontig_1.4	transdecoder	five_prime_utr		640113	640977	0	+	0	ID=asmbl_18414|m.49350.utr5p1;Parent=asmbl_18414|m.49350;
Supercontig_1.4	transdecoder	exon		640113	641826	0	+	0	ID=asmbl_18414|m.49350.exon1;Parent=asmbl_18414|m.49350;
Supercontig_1.4	transdecoder	CDS		640978	641589	0	+	0	ID=cds.asmbl_18414|m.49350;Parent=asmbl_18414|m.49350;
Supercontig_1.4	transdecoder	three_prime_utr		641590	641826	0	+	0	ID=asmbl_18414|m.49350.utr3p1;Parent=asmbl_18414|m.49350;
Supercontig_1.4	transdecoder	mRNA		640298	642262	0	+	0	ID=asmbl_21200|m.58069;Name=asmbl_21200|m.58069;Parent=asmbl_18414|g.49350;
Supercontig_1.4	transdecoder	five_prime_utr		640298	640977	0	+	0	ID=asmbl_21200|m.58069.utr5p1;Parent=asmbl_21200|m.58069;
Supercontig_1.4	transdecoder	exon		640298	641242	0	+	0	ID=asmbl_21200|m.58069.exon1;Parent=asmbl_21200|m.58069;
Supercontig_1.4	transdecoder	CDS		640978	641242	0	+	0	ID=cds.asmbl_21200|m.58069;Parent=asmbl_21200|m.58069;
Supercontig_1.4	transdecoder	exon		641327	642262	0	+	0	ID=asmbl_21200|m.58069.exon2;Parent=asmbl_21200|m.58069;
Supercontig_1.4	transdecoder	CDS		641327	641589	0	+	0	ID=cds.asmbl_21200|m.58069;Parent=asmbl_21200|m.58069;
Supercontig_1.4	transdecoder	three_prime_utr		641590	642262	0	+	0	ID=asmbl_21200|m.58069.utr3p1;Parent=asmbl_21200|m.58069;
Supercontig_1.4	transdecoder	gene		2156201	2158500	0	+	0	ID=asmbl_22304|g.52172;Name=asmbl_22304|m.52172;
Supercontig_1.4	transdecoder	mRNA		2156201	2158500	0	+	0	ID=asmbl_22304|m.52172;Name=asmbl_22304|m.52172;Parent=asmbl_22304|g.52172;
Supercontig_1.4	transdecoder	five_prime_utr		2156201	2156690	0	+	0	ID=asmbl_22304|m.52172.utr5p1;Parent=asmbl_22304|m.52172;
Supercontig_1.4	transdecoder	five_prime_utr		2156806	2156998	0	+	0	ID=asmbl_22304|m.52172.utr5p2;Parent=asmbl_22304|m.52172;
Supercontig_1.4	transdecoder	five_prime_utr		2157051	2157064	0	+	0	ID=asmbl_22304|m.52172.utr5p3;Parent=asmbl_22304|m.52172;
Supercontig_1.4	transdecoder	five_prime_utr		2157132	2157663	0	+	0	ID=asmbl_22304|m.52172.utr5p4;Parent=asmbl_22304|m.52172;
Supercontig_1.4	transdecoder	exon		2156201	2156690	0	+	0	ID=asmbl_22304|m.52172.exon1;Parent=asmbl_22304|m.52172;
Supercontig_1.4	transdecoder	exon		2156806	2156998	0	+	0	ID=asmbl_22304|m.52172.exon2;Parent=asmbl_22304|m.52172;
Supercontig_1.4	transdecoder	exon		2157051	2157064	0	+	0	ID=asmbl_22304|m.52172.exon3;Parent=asmbl_22304|m.52172;
Supercontig_1.4	transdecoder	exon		2157132	2157844	0	+	0	ID=asmbl_22304|m.52172.exon4;Parent=asmbl_22304|m.52172;
Supercontig_1.4	transdecoder	CDS		2157664	2157844	0	+	0	ID=cds.asmbl_22304|m.52172;Parent=asmbl_22304|m.52172;
Supercontig_1.4	transdecoder	exon		2157944	2158500	0	+	0	ID=asmbl_22304|m.52172.exon5;Parent=asmbl_22304|m.52172;
Supercontig_1.4	transdecoder	CDS		2157944	2158218	0	+	0	ID=cds.asmbl_22304|m.52172;Parent=asmbl_22304|m.52172;
Supercontig_1.4	transdecoder	three_prime_utr		2158219	2158500	0	+	0	ID=asmbl_22304|m.52172.utr3p1;Parent=asmbl_22304|m.52172;
Supercontig_1.4	transdecoder	gene		1551016	1551420	0	-	0	ID=asmbl_21890|g.57800;Name=asmbl_21890|m.57800;
Supercontig_1.4	transdecoder	mRNA		1551016	1551420	0	-	0	ID=asmbl_21890|m.57800;Name=asmbl_21890|m.57800;Parent=asmbl_21890|g.57800;
Supercontig_1.4	transdecoder	five_prime_utr		1551345	1551420	0	-	0	ID=asmbl_21890|m.57800.utr5p1;Parent=asmbl_21890|m.57800;
Supercontig_1.4	transdecoder	exon		1551016	1551420	0	-	0	ID=asmbl_21890|m.57800.exon1;Parent=asmbl_21890|m.57800;
Supercontig_1.4	transdecoder	CDS		1551016	1551344	0	-	0	ID=cds.asmbl_21890|m.57800;Parent=asmbl_21890|m.57800;
Supercontig_1.4	transdecoder	gene		2369643	2371123	0	+	0	ID=asmbl_22455|g.52921;Name=asmbl_22455|m.52921;
Supercontig_1.4	transdecoder	mRNA		2369643	2371123	0	+	0	ID=asmbl_22455|m.52921;Name=asmbl_22455|m.52921;Parent=asmbl_22455|g.52921;
Supercontig_1.4	transdecoder	exon		2369643	2371123	0	+	0	ID=asmbl_22455|m.52921.exon1;Parent=asmbl_22455|m.52921;
Supercontig_1.4	transdecoder	CDS		2369643	2370719	0	+	0	ID=cds.asmbl_22455|m.52921;Parent=asmbl_22455|m.52921;
Supercontig_1.4	transdecoder	three_prime_utr		2370720	2371123	0	+	0	ID=asmbl_22455|m.52921.utr3p1;Parent=asmbl_22455|m.52921;
Supercontig_1.4	transdecoder	gene		1549525	1550600	0	+	0	ID=asmbl_21886|g.59547;Name=asmbl_21886|m.59547;
Supercontig_1.4	transdecoder	mRNA		1549525	1550600	0	+	0	ID=asmbl_21886|m.59547;Name=asmbl_21886|m.59547;Parent=asmbl_21886|g.59547;
Supercontig_1.4	transdecoder	five_prime_utr		1549525	1549851	0	+	0	ID=asmbl_21886|m.59547.utr5p1;Parent=asmbl_21886|m.59547;
Supercontig_1.4	transdecoder	five_prime_utr		1549903	1550204	0	+	0	ID=asmbl_21886|m.59547.utr5p2;Parent=asmbl_21886|m.59547;
Supercontig_1.4	transdecoder	exon		1549525	1549851	0	+	0	ID=asmbl_21886|m.59547.exon1;Parent=asmbl_21886|m.59547;
Supercontig_1.4	transdecoder	exon		1549903	1550600	0	+	0	ID=asmbl_21886|m.59547.exon2;Parent=asmbl_21886|m.59547;
Supercontig_1.4	transdecoder	CDS		1550205	1550525	0	+	0	ID=cds.asmbl_21886|m.59547;Parent=asmbl_21886|m.59547;
Supercontig_1.4	transdecoder	three_prime_utr		1550526	1550600	0	+	0	ID=asmbl_21886|m.59547.utr3p1;Parent=asmbl_21886|m.59547;
Supercontig_1.4	transdecoder	gene		697268	699365	0	-	0	ID=asmbl_18461|g.53291;Name=asmbl_18461|m.53291;
Supercontig_1.4	transdecoder	mRNA		697268	699365	0	-	0	ID=asmbl_18461|m.53291;Name=asmbl_18461|m.53291;Parent=asmbl_18461|g.53291;
Supercontig_1.4	transdecoder	five_prime_utr		698708	699365	0	-	0	ID=asmbl_18461|m.53291.utr5p1;Parent=asmbl_18461|m.53291;
Supercontig_1.4	transdecoder	exon		698545	699365	0	-	0	ID=asmbl_18461|m.53291.exon1;Parent=asmbl_18461|m.53291;
Supercontig_1.4	transdecoder	CDS		698545	698707	0	-	0	ID=cds.asmbl_18461|m.53291;Parent=asmbl_18461|m.53291;
Supercontig_1.4	transdecoder	exon		697268	698465	0	-	0	ID=asmbl_18461|m.53291.exon2;Parent=asmbl_18461|m.53291;
Supercontig_1.4	transdecoder	CDS		698137	698465	0	-	0	ID=cds.asmbl_18461|m.53291;Parent=asmbl_18461|m.53291;
Supercontig_1.4	transdecoder	three_prime_utr		697268	698136	0	-	0	ID=asmbl_18461|m.53291.utr3p1;Parent=asmbl_18461|m.53291;
Supercontig_1.4	transdecoder	gene		1093493	1094444	0	-	0	ID=asmbl_18769|g.58694;Name=asmbl_18769|m.58694;
Supercontig_1.4	transdecoder	mRNA		1093493	1094444	0	-	0	ID=asmbl_18769|m.58694;Name=asmbl_18769|m.58694;Parent=asmbl_18769|g.58694;
Supercontig_1.4	transdecoder	five_prime_utr		1093923	1094444	0	-	0	ID=asmbl_18769|m.58694.utr5p1;Parent=asmbl_18769|m.58694;
Supercontig_1.4	transdecoder	exon		1093493	1094444	0	-	0	ID=asmbl_18769|m.58694.exon1;Parent=asmbl_18769|m.58694;
Supercontig_1.4	transdecoder	CDS		1093593	1093922	0	-	0	ID=cds.asmbl_18769|m.58694;Parent=asmbl_18769|m.58694;
Supercontig_1.4	transdecoder	three_prime_utr		1093493	1093592	0	-	0	ID=asmbl_18769|m.58694.utr3p1;Parent=asmbl_18769|m.58694;
Supercontig_1.1	transdecoder	gene		3286671	3287569	0	+	0	ID=asmbl_2378|g.1361;Name=asmbl_2378|m.1361;
Supercontig_1.1	transdecoder	mRNA		3286671	3287569	0	+	0	ID=asmbl_2378|m.1361;Name=asmbl_2378|m.1361;Parent=asmbl_2378|g.1361;
Supercontig_1.1	transdecoder	five_prime_utr		3286671	3287202	0	+	0	ID=asmbl_2378|m.1361.utr5p1;Parent=asmbl_2378|m.1361;
Supercontig_1.1	transdecoder	exon		3286671	3287569	0	+	0	ID=asmbl_2378|m.1361.exon1;Parent=asmbl_2378|m.1361;
Supercontig_1.1	transdecoder	CDS		3287203	3287532	0	+	0	ID=cds.asmbl_2378|m.1361;Parent=asmbl_2378|m.1361;
Supercontig_1.1	transdecoder	three_prime_utr		3287533	3287569	0	+	0	ID=asmbl_2378|m.1361.utr3p1;Parent=asmbl_2378|m.1361;
Supercontig_1.1	transdecoder	gene		682879	687250	0	+	0	ID=asmbl_508|g.14617;Name=asmbl_508|m.14617;
Supercontig_1.1	transdecoder	mRNA		682879	687250	0	+	0	ID=asmbl_508|m.14617;Name=asmbl_508|m.14617;Parent=asmbl_508|g.14617;
Supercontig_1.1	transdecoder	five_prime_utr		682879	683413	0	+	0	ID=asmbl_508|m.14617.utr5p1;Parent=asmbl_508|m.14617;
Supercontig_1.1	transdecoder	five_prime_utr		683472	684015	0	+	0	ID=asmbl_508|m.14617.utr5p2;Parent=asmbl_508|m.14617;
Supercontig_1.1	transdecoder	five_prime_utr		684383	684409	0	+	0	ID=asmbl_508|m.14617.utr5p3;Parent=asmbl_508|m.14617;
Supercontig_1.1	transdecoder	five_prime_utr		684506	685945	0	+	0	ID=asmbl_508|m.14617.utr5p4;Parent=asmbl_508|m.14617;
Supercontig_1.1	transdecoder	exon		682879	683413	0	+	0	ID=asmbl_508|m.14617.exon1;Parent=asmbl_508|m.14617;
Supercontig_1.1	transdecoder	exon		683472	684015	0	+	0	ID=asmbl_508|m.14617.exon2;Parent=asmbl_508|m.14617;
Supercontig_1.1	transdecoder	exon		684383	684409	0	+	0	ID=asmbl_508|m.14617.exon3;Parent=asmbl_508|m.14617;
Supercontig_1.1	transdecoder	exon		684506	685983	0	+	0	ID=asmbl_508|m.14617.exon4;Parent=asmbl_508|m.14617;
Supercontig_1.1	transdecoder	CDS		685946	685983	0	+	0	ID=cds.asmbl_508|m.14617;Parent=asmbl_508|m.14617;
Supercontig_1.1	transdecoder	exon		686058	686546	0	+	0	ID=asmbl_508|m.14617.exon5;Parent=asmbl_508|m.14617;
Supercontig_1.1	transdecoder	CDS		686058	686517	0	+	0	ID=cds.asmbl_508|m.14617;Parent=asmbl_508|m.14617;
Supercontig_1.1	transdecoder	exon		686675	687250	0	+	0	ID=asmbl_508|m.14617.exon6;Parent=asmbl_508|m.14617;
Supercontig_1.1	transdecoder	three_prime_utr		686518	686546	0	+	0	ID=asmbl_508|m.14617.utr3p1;Parent=asmbl_508|m.14617;
Supercontig_1.1	transdecoder	three_prime_utr		686675	687250	0	+	0	ID=asmbl_508|m.14617.utr3p2;Parent=asmbl_508|m.14617;
Supercontig_1.1	transdecoder	mRNA		682879	687250	0	+	0	ID=asmbl_509|m.1944;Name=asmbl_509|m.1944;Parent=asmbl_508|g.14617;
Supercontig_1.1	transdecoder	five_prime_utr		682879	683322	0	+	0	ID=asmbl_509|m.1944.utr5p1;Parent=asmbl_509|m.1944;
Supercontig_1.1	transdecoder	five_prime_utr		683482	684015	0	+	0	ID=asmbl_509|m.1944.utr5p2;Parent=asmbl_509|m.1944;
Supercontig_1.1	transdecoder	five_prime_utr		684506	685945	0	+	0	ID=asmbl_509|m.1944.utr5p3;Parent=asmbl_509|m.1944;
Supercontig_1.1	transdecoder	exon		682879	683322	0	+	0	ID=asmbl_509|m.1944.exon1;Parent=asmbl_509|m.1944;
Supercontig_1.1	transdecoder	exon		683482	684015	0	+	0	ID=asmbl_509|m.1944.exon2;Parent=asmbl_509|m.1944;
Supercontig_1.1	transdecoder	exon		684506	685983	0	+	0	ID=asmbl_509|m.1944.exon3;Parent=asmbl_509|m.1944;
Supercontig_1.1	transdecoder	CDS		685946	685983	0	+	0	ID=cds.asmbl_509|m.1944;Parent=asmbl_509|m.1944;
Supercontig_1.1	transdecoder	exon		686058	686546	0	+	0	ID=asmbl_509|m.1944.exon4;Parent=asmbl_509|m.1944;
Supercontig_1.1	transdecoder	CDS		686058	686517	0	+	0	ID=cds.asmbl_509|m.1944;Parent=asmbl_509|m.1944;
Supercontig_1.1	transdecoder	exon		686675	687250	0	+	0	ID=asmbl_509|m.1944.exon5;Parent=asmbl_509|m.1944;
Supercontig_1.1	transdecoder	three_prime_utr		686518	686546	0	+	0	ID=asmbl_509|m.1944.utr3p1;Parent=asmbl_509|m.1944;
Supercontig_1.1	transdecoder	three_prime_utr		686675	687250	0	+	0	ID=asmbl_509|m.1944.utr3p2;Parent=asmbl_509|m.1944;
Supercontig_1.1	transdecoder	mRNA		682879	687250	0	+	0	ID=asmbl_499|m.15118;Name=asmbl_499|m.15118;Parent=asmbl_508|g.14617;
Supercontig_1.1	transdecoder	five_prime_utr		682879	685945	0	+	0	ID=asmbl_499|m.15118.utr5p1;Parent=asmbl_499|m.15118;
Supercontig_1.1	transdecoder	exon		682879	685983	0	+	0	ID=asmbl_499|m.15118.exon1;Parent=asmbl_499|m.15118;
Supercontig_1.1	transdecoder	CDS		685946	685983	0	+	0	ID=cds.asmbl_499|m.15118;Parent=asmbl_499|m.15118;
Supercontig_1.1	transdecoder	exon		686058	686546	0	+	0	ID=asmbl_499|m.15118.exon2;Parent=asmbl_499|m.15118;
Supercontig_1.1	transdecoder	CDS		686058	686517	0	+	0	ID=cds.asmbl_499|m.15118;Parent=asmbl_499|m.15118;
Supercontig_1.1	transdecoder	exon		686675	687250	0	+	0	ID=asmbl_499|m.15118.exon3;Parent=asmbl_499|m.15118;
Supercontig_1.1	transdecoder	three_prime_utr		686518	686546	0	+	0	ID=asmbl_499|m.15118.utr3p1;Parent=asmbl_499|m.15118;
Supercontig_1.1	transdecoder	three_prime_utr		686675	687250	0	+	0	ID=asmbl_499|m.15118.utr3p2;Parent=asmbl_499|m.15118;
Supercontig_1.1	transdecoder	mRNA		682879	687250	0	+	0	ID=asmbl_502|m.9575;Name=asmbl_502|m.9575;Parent=asmbl_508|g.14617;
Supercontig_1.1	transdecoder	five_prime_utr		682879	684015	0	+	0	ID=asmbl_502|m.9575.utr5p1;Parent=asmbl_502|m.9575;
Supercontig_1.1	transdecoder	five_prime_utr		684068	685945	0	+	0	ID=asmbl_502|m.9575.utr5p2;Parent=asmbl_502|m.9575;
Supercontig_1.1	transdecoder	exon		682879	684015	0	+	0	ID=asmbl_502|m.9575.exon1;Parent=asmbl_502|m.9575;
Supercontig_1.1	transdecoder	exon		684068	685983	0	+	0	ID=asmbl_502|m.9575.exon2;Parent=asmbl_502|m.9575;
Supercontig_1.1	transdecoder	CDS		685946	685983	0	+	0	ID=cds.asmbl_502|m.9575;Parent=asmbl_502|m.9575;
Supercontig_1.1	transdecoder	exon		686058	686546	0	+	0	ID=asmbl_502|m.9575.exon3;Parent=asmbl_502|m.9575;
Supercontig_1.1	transdecoder	CDS		686058	686517	0	+	0	ID=cds.asmbl_502|m.9575;Parent=asmbl_502|m.9575;
Supercontig_1.1	transdecoder	exon		686675	687250	0	+	0	ID=asmbl_502|m.9575.exon4;Parent=asmbl_502|m.9575;
Supercontig_1.1	transdecoder	three_prime_utr		686518	686546	0	+	0	ID=asmbl_502|m.9575.utr3p1;Parent=asmbl_502|m.9575;
Supercontig_1.1	transdecoder	three_prime_utr		686675	687250	0	+	0	ID=asmbl_502|m.9575.utr3p2;Parent=asmbl_502|m.9575;
Supercontig_1.1	transdecoder	mRNA		682879	687250	0	+	0	ID=asmbl_498|m.11526;Name=asmbl_498|m.11526;Parent=asmbl_508|g.14617;
Supercontig_1.1	transdecoder	five_prime_utr		682879	683413	0	+	0	ID=asmbl_498|m.11526.utr5p1;Parent=asmbl_498|m.11526;
Supercontig_1.1	transdecoder	five_prime_utr		683472	685945	0	+	0	ID=asmbl_498|m.11526.utr5p2;Parent=asmbl_498|m.11526;
Supercontig_1.1	transdecoder	exon		682879	683413	0	+	0	ID=asmbl_498|m.11526.exon1;Parent=asmbl_498|m.11526;
Supercontig_1.1	transdecoder	exon		683472	685983	0	+	0	ID=asmbl_498|m.11526.exon2;Parent=asmbl_498|m.11526;
Supercontig_1.1	transdecoder	CDS		685946	685983	0	+	0	ID=cds.asmbl_498|m.11526;Parent=asmbl_498|m.11526;
Supercontig_1.1	transdecoder	exon		686058	686546	0	+	0	ID=asmbl_498|m.11526.exon3;Parent=asmbl_498|m.11526;
Supercontig_1.1	transdecoder	CDS		686058	686517	0	+	0	ID=cds.asmbl_498|m.11526;Parent=asmbl_498|m.11526;
Supercontig_1.1	transdecoder	exon		686675	687250	0	+	0	ID=asmbl_498|m.11526.exon4;Parent=asmbl_498|m.11526;
Supercontig_1.1	transdecoder	three_prime_utr		686518	686546	0	+	0	ID=asmbl_498|m.11526.utr3p1;Parent=asmbl_498|m.11526;
Supercontig_1.1	transdecoder	three_prime_utr		686675	687250	0	+	0	ID=asmbl_498|m.11526.utr3p2;Parent=asmbl_498|m.11526;
Supercontig_1.1	transdecoder	mRNA		682879	687250	0	+	0	ID=asmbl_506|m.7468;Name=asmbl_506|m.7468;Parent=asmbl_508|g.14617;
[truncated: 3,191 more rows]

## Sheet: exoDerNewProteinNoCDSOverlap
Supercontig_1.2	transdecoder	gene	914690	915756	0	+	0	ID=asmbl_10013|g.29674;Name=asmbl_10013|m.29674
[truncated: 24,740 more rows]

[truncated: 14 more sheets: Protein_functional_anntoation, Proteins_Upregulated, Proteins_Downregulated, GOStat_GO_UP, GOStat_GO_Down, ncRNA_Upregulated, ncRNA_downregulated, assembled_ncRNA, assembled_ncRNA_upregulated, assembled_ncRNA_downregulated, TAT_transcript, TAT_upregulated, TAT_Downregulated, Energy_metabolism]
